# Supplementary material for: Transcriptomic Profiling Reveals a Role for TREM-1 Activation in Enterovirus D68 Infection-Induced Proinflammatory Responses
Source: Front Immunol. 2021 Nov 23;12:749618. doi: 10.3389/fimmu.2021.749618 (PMC8650217; doi:10.3389/fimmu.2021.749618)
Supplement: Supplementary Data Sheet 1 — Gene expression levels of mock and EV-D68-infected RD cells at 6 hpi, 12 hpi, 24 hpi. [file DataSheet_1.xlsx]

## Sheet: Data Sheet 1
gene_id	mock 1_count	mock 2_count	mock 3_count	6 hpi_1_count	6 hpi_2_count	6 hpi_3_count	12 hpi_1_count	12 hpi_2_count	12 hpi_3_count	24 hpi_1_count	24 hpi_2_count	24 hpi_3_count	24 hpi_4_count	24 hpi_5_count	mock 1_fpkm	mock 2_fpkm	mock 3_fpkm	6 hpi_1_fpkm	6 hpi_2_fpkm	6 hpi_3_fpkm	12 hpi_1_fpkm	12 hpi_2_fpkm	12 hpi_3_fpkm	24 hpi_1_fpkm	24 hpi_2_fpkm	24 hpi_3_fpkm	24 hpi_4_fpkm	24 hpi_5_fpkm	6 hpivsmock_mock	6 hpivsmock_6 hpi	6 hpivsmock_log2FoldChange	6 hpivsmock_pvalue	6 hpivsmock_padj	12 hpivsmock_12 hpi	12 hpivsmock_mock	12 hpivsmock_log2FoldChange	12 hpivsmock_pvalue	12 hpivsmock_padj	24 hpivsmock_24hpi	24 hpivsmock_mock	24 hpivsmock_log2FoldChange	24 hpivsmock_pvalue	24 hpivsmock_padj	gene_name	gene_chr	gene_start	gene_end	gene_strand	gene_length
ENSG00000198804	564140	820887	649728	681216	568150	638411	686045	752233	596859	293844	246183	271655	345951	354915	19383	30607	20624.6	27341.6	21622.1	24082	26141	27386.2	23087.1	22056.6	18516.5	21295.2	35425.8	40635.6	642976	664690	0.0479166	0.779859	0.896065	707188	646122	0.130288	0.36914	0.576431	440979	376424	0.228345	0.468925	0.676063	MT-CO1	MT	5904	7445	+	1542
ENSG00000210082	143790	188736	154421	298917	265727	202023	216973	240750	236124	170590	152359	164856	155610	164554	4886.54	6960.35	4848.4	11866.6	10002.5	7537.58	8177.35	8669.3	9033.92	12665.3	11334.6	12782.3	15760.9	18635	153714	270573	0.815776	7.37819e-06	0.000652881	241651	154470	0.645606	8.09349e-07	2.22292e-05	230021	89975.7	1.35416	1.81284e-09	6.75519e-08	MT-RNR2	MT	1671	3229	+	1559
ENSG00000198886	185830	263598	211118	186697	190057	189333	214514	274628	225334	189508	145391	156785	149819	147651	7144.72	10998	7499.19	8385.16	8093.83	7991.98	9146.6	11188.2	9753.48	15917.9	12236.9	13753.2	17167.5	18917.1	208656	199000	-0.0683565	0.668043	0.830966	248176	209679	0.24319	0.090072	0.234757	222781	122151	0.86696	8.07409e-05	0.000917417	MT-ND4	MT	10760	12137	+	1378
ENSG00000198938	224476	222496	259986	282286	252495	258744	272041	279266	240937	68053	58639	60975	80853	84150	15169.5	16316.5	16232	22284.2	18899.8	19196.9	20387.9	19997.1	18330.3	10047	8674.71	9401.24	16284.3	18949.8	221062	279361	0.33768	0.00351754	0.0409748	275628	222168	0.311069	0.000584726	0.00557826	102989	129327	-0.328547	0.265233	0.476095	MT-CO3	MT	9207	9990	+	784
ENSG00000198712	220293	245145	228842	246106	203471	248976	236169	249710	217846	70393	60540	65998	118459	125676	17063.3	20605.8	16376.4	22268.4	17456.8	21172.8	20287.1	20494.8	18996.6	11911.9	10265.3	11663.4	27346.5	32438.7	218376	245803	0.170688	0.218149	0.460268	244826	219461	0.157799	0.134384	0.305344	132811	127788	0.0556123	0.892804	0.945983	MT-CO2	MT	7586	8269	+	684
ENSG00000156508	147539	145226	147715	123521	122372	132870	143000	128924	138348	69836	64129	72520	40179	38458	1314.18	1403.77	1215.6	1285.27	1207.34	1299.37	1412.6	1216.82	1387.34	1358.99	1250.45	1473.79	1066.64	1141.52	138238	133100	-0.0546421	0.620099	0.799986	143146	138929	0.0431444	0.67328	0.817472	77539	80876	-0.0607669	0.680664	0.826319	EEF1A1	6	73515750	73523797	-	5948
ENSG00000198727	90164	96800	101971	97241	91499	89031	105436	126845	104249	44882	36891	39915	60718	62119	4186.65	4877.66	4374.51	5274.57	4705.98	4538.71	5429.46	6240.97	5449.65	4552.96	3749.9	4228.63	8402.75	9611.82	90592.8	97766	0.109937	0.353707	0.597058	116931	91044	0.361036	0.00030051	0.00328356	72271.8	53007.1	0.447228	0.193249	0.390371	MT-CYB	MT	14747	15887	+	1141
ENSG00000198899	92783	110918	110423	92951	94581	92519	99785	125714	110430	30095	23678	28165	57052	58907	7218.39	9364.34	7936.9	8447.54	8150.35	7902.44	8609.37	10363.4	9672.13	5115.1	4032.57	4999.33	13228.6	15271.7	98637.9	98463.2	-0.00255364	0.983782	0.992375	116786	99126.5	0.236535	0.0386372	0.131355	60237.6	57724.3	0.0614655	0.89282	0.945983	MT-ATP6	MT	8527	9207	+	681
ENSG00000198888	80352	82065	92550	84719	85788	87983	85338	108735	96537	33500	26944	29003	66391	70569	4453.05	4935.4	4738.67	5484.62	5266.09	5353.26	5244.91	6385.22	6023.07	4055.96	3268.8	3667.2	10965.8	13032.3	79799.9	90852.9	0.187146	0.0728702	0.253587	101039	80198.5	0.333263	0.000975945	0.00827921	69383	46687.4	0.57153	0.23078	0.437284	MT-ND1	MT	3307	4262	+	956
ENSG00000198763	76508	80034	84005	77822	79229	81437	80712	111666	88652	31639	25257	28521	68073	71567	3890.07	4416	3946.17	4622.3	4462.06	4546.02	4551.18	6016.13	5074.61	3514.49	2811.24	3308.62	10315.7	12125.8	75429.2	83815.3	0.152096	0.15775	0.387944	97544.5	75805.3	0.363772	0.00124308	0.0100467	69328.8	44133.1	0.651577	0.189988	0.38618	MT-ND2	MT	4470	5511	+	1042
ENSG00000075624	61216	67754	67263	58176	58901	68582	60341	63072	62609	27370	25073	24418	29061	28748	921.647	1106.98	935.611	1023.17	982.252	1133.62	1007.5	1006.19	1061.21	900.249	826.364	838.765	1304.01	1442.3	61623.3	65184.7	0.0810659	0.508609	0.723229	64811.4	61929.6	0.0656288	0.513618	0.703587	38750.7	36059.1	0.103816	0.668319	0.818227	ACTB	7	5527147	5563784	-	3519
ENSG00000212907	45142	58361	53105	51446	52468	57649	57353	75621	54485	33516	27613	31477	29921	28698	8052.73	11297.7	8752.2	10720.6	10367.1	11290.5	11346.3	14293.9	10942.1	13061.8	10783	12811.1	15907.8	17059.3	49297	56747.5	0.203069	0.148224	0.375583	65010.5	49540	0.392098	0.00340548	0.021925	42863.7	28853.7	0.57097	0.00570554	0.0308681	MT-ND4L	MT	10470	10766	+	297
ENSG00000080824	70272	85601	73593	44181	48110	50478	48364	46196	44337	26331	26339	27013	8306	6555	709.426	937.793	686.406	521.033	537.974	559.481	541.479	494.168	503.912	580.738	582.09	622.198	249.912	220.519	72334.8	50124.1	-0.529174	0.000133171	0.00500292	48393.3	72692.1	-0.586979	1.19219e-06	3.13231e-05	24515.3	42335.4	-0.788138	0.0386032	0.128905	HSP90AA1	14	102080738	102139699	-	5248
ENSG00000198786	47379	56827	59309	41418	42663	40966	42983	57814	48047	29117	23778	26018	39472	39621	1385.31	1803.1	1602.14	1414.67	1381.7	1315.05	1393.77	1791.18	1581.58	1859.93	1521.95	1735.66	3439.7	3860.41	51279.4	43965	-0.222018	0.0780991	0.262877	51697.5	51533.5	0.00459837	0.969455	0.985397	46657.9	30008.9	0.636705	0.0649336	0.187063	MT-ND5	MT	12337	14148	+	1812
ENSG00000167658	37177	33427	41929	42869	43937	43201	51048	50054	50881	27914	24357	23828	20144	19602	489.116	477.241	509.649	658.848	640.277	624.007	744.818	697.784	753.626	802.32	701.498	715.246	789.867	859.38	35127.4	45703	0.379679	0.000241767	0.00736788	52979.4	35304.1	0.585579	1.02122e-10	7.78474e-09	32286.3	20547.1	0.65192	6.71648e-09	2.2853e-07	EEF2	19	3976056	3985469	-	4027
ENSG00000211459	18626	20395	21261	35355	39341	26918	34078	38254	39193	33339	29371	33711	29261	32364	1034.4	1229.13	1090.87	2293.64	2420.01	1641.24	2098.84	2251.09	2450.43	4044.93	3570.71	4271.42	4843.18	5989.36	18906	35781.6	0.920382	3.00476e-09	2.16377e-06	38859.2	19000	1.03228	3.4689e-23	1.40811e-20	44927.5	11062.5	2.02189	1.34756e-24	4.20633e-22	MT-RNR1	MT	648	1601	+	954
ENSG00000096384	38196	38661	43100	33253	33888	39670	36790	34593	33933	16382	15443	16444	12584	11809	679.079	745.897	707.945	690.618	667.343	774.325	725.382	651.682	679.185	636.294	601.035	667.023	666.795	699.622	37556.2	37496.4	-0.00229051	0.983845	0.992375	36704.2	37743.8	-0.0402961	0.664844	0.812264	20200.3	21972.3	-0.121395	0.20775	0.408184	HSP90AB1	6	44246166	44253888	+	2980
ENSG00000100316	34121	33707	35179	27177	28959	32772	32285	32590	34408	26989	24737	25644	14969	14871	377.639	404.836	359.715	351.367	355.009	398.214	396.269	382.195	428.724	652.575	599.333	647.548	493.764	548.458	32305.8	31203	-0.0500868	0.658252	0.825498	34619.4	32467.2	0.0926014	0.336097	0.545076	29178.8	18900.4	0.626575	4.72942e-06	8.12946e-05	RPL3	22	39312882	39320389	-	4787
ENSG00000140988	35581	35363	38348	26672	32017	33844	29726	28975	32001	17229	16242	17411	23359	24265	781.231	842.585	777.9	684.103	778.651	815.833	723.823	674.109	791.021	826.437	780.668	872.199	1528.57	1775.37	34242.7	32446.1	-0.0777318	0.502894	0.719624	31647.2	34413.9	-0.120918	0.221488	0.420276	28934.6	20033.4	0.530335	0.0922292	0.238926	RPS2	16	1962052	1964860	-	2413
ENSG00000161016	32203	20213	35668	26809	30621	32365	31567	35852	37196	23907	21277	22588	19253	19463	790.246	538.27	808.657	768.513	832.312	871.967	859.081	932.234	1027.6	1281.68	1142.99	1264.66	1408.11	1591.56	27283.7	31505.1	0.207522	0.192229	0.430868	36455.3	27423.3	0.410687	0.00368988	0.0232473	29932.9	15950	0.90812	2.36366e-06	4.45393e-05	RPL8	8	144789765	144792587	-	2159
ENSG00000089157	37891	31867	36938	32221	32125	33744	36493	31753	35007	13250	13263	14982	18210	18072	501.749	457.925	451.901	498.418	471.188	490.575	535.913	445.533	521.877	383.314	384.466	452.638	718.673	797.452	33377.3	34476.3	0.0467341	0.663889	0.828536	36040.7	33545.6	0.103493	0.327086	0.537214	22700.4	19522.1	0.217538	0.457749	0.666372	RPLP0	12	120196686	120201235	-	4001
ENSG00000074800	31577	30164	33944	30133	29964	32535	37504	34054	37989	21765	17583	20792	13667	13838	317.092	328.705	314.917	353.477	333.284	358.693	417.663	362.349	429.472	477.486	386.521	476.366	409.033	463.058	29951.3	32549.9	0.120039	0.243678	0.487589	38236.4	30101.4	0.34511	0.000542184	0.00524938	24191	17521.6	0.465337	8.95361e-05	0.000998152	ENO1	1	8861000	8879250	-	5276
ENSG00000181163	36406	49422	39018	29098	29786	33926	30755	31499	30604	18360	18161	18274	10009	8807	503.872	742.285	498.92	470.451	456.625	515.511	472.06	461.944	476.857	555.147	550.24	577.047	412.865	406.184	39448.5	32587.1	-0.275649	0.0825309	0.270904	32347.5	39642.2	-0.29336	0.0307267	0.110869	19839.9	23092.6	-0.21895	0.307121	0.521752	NPM1	5	171387116	171411137	+	3828
ENSG00000111640	32572	35937	34540	29676	28532	34386	36102	27575	32629	18122	15347	17016	16895	16424	578.897	693.11	567.151	616.122	561.681	670.96	711.578	519.299	652.866	703.641	597.098	689.993	894.924	972.711	32388	32521.3	0.00594446	0.962881	0.984656	33656.3	32549	0.0482673	0.705056	0.838211	23842.7	18952.1	0.331119	0.102112	0.255791	GAPDH	12	6533927	6538374	+	2981
ENSG00000089009	34346	43419	34560	27034	27752	31325	30227	31196	32273	18614	18891	19394	10443	9538	409.193	561.351	380.404	376.241	366.224	409.733	399.375	393.818	432.867	484.484	492.688	527.169	370.807	378.666	35480.1	30236.2	-0.230706	0.128614	0.347346	32661	35654.9	-0.126502	0.336745	0.545522	20766.1	20767.3	-8.36329e-06	0.999967	0.999967	RPL6	12	112405190	112418838	-	4447
ENSG00000204628	32098	33972	33149	28065	29263	31408	32479	30782	33330	16479	14147	15646	11310	11104	283.903	326.074	270.883	289.976	286.689	304.993	318.588	288.492	331.887	318.428	273.919	315.737	298.144	327.28	31171.7	31165.1	-0.000284976	0.998037	0.999262	33698	31326.9	0.105275	0.318723	0.528719	19037.1	18239.2	0.0617477	0.605265	0.778052	RACK1	5	181236909	181248096	-	5990
ENSG00000127022	34512	36061	37370	30666	28731	33625	34992	31673	31805	13947	12670	13680	6988	5842	293.26	332.524	293.376	304.4	270.417	313.692	329.751	285.179	304.257	258.912	235.681	265.216	176.973	165.421	33859.5	32691	-0.0506551	0.665562	0.829355	34332.2	34028.3	0.0128352	0.898457	0.951428	14238.3	19811	-0.476398	0.0201911	0.0801761	CANX	5	179678628	179730925	+	6235
ENSG00000196262	35178	44270	36183	26490	29667	34849	27198	28330	29205	13522	14060	15425	8622	8864	420.523	574.291	399.616	369.918	392.82	457.37	360.571	358.848	393.042	353.141	367.934	420.702	307.184	353.099	36499.5	31909.7	-0.193855	0.211178	0.453178	29534.5	36679.4	-0.312547	0.0151485	0.0676404	16549	21363.6	-0.368358	0.0370668	0.125094	PPIA	7	44796680	44824564	+	4432
ENSG00000065978	31259	21583	36436	27874	31331	31887	30407	30526	31853	14156	12978	14003	18584	18001	858.097	642.949	924.084	893.851	952.656	961.022	925.698	887.926	984.408	848.966	779.893	877.027	1520.45	1646.67	27673.1	31976.3	0.208493	0.153921	0.382627	32350.4	27814.1	0.21792	0.0899542	0.234557	22701.3	16179.8	0.488514	0.114519	0.276452	YBX1	1	42682427	42702349	+	1930
ENSG00000142541	28160	35819	28481	22745	24858	27377	26879	27399	28577	23174	22986	21945	15081	14842	629.776	869.302	588.476	594.216	615.773	672.199	666.655	649.283	719.505	1132.25	1125.34	1119.75	1005.21	1106.1	29206.4	26312.6	-0.150501	0.324924	0.570705	28886	29350.3	-0.02297	0.862336	0.93293	26944.6	17095.3	0.656428	4.63287e-05	0.000573464	RPL13A	19	49487554	49492308	+	2369
ENSG00000148303	31067	25731	34130	25490	27353	31449	29561	29682	30698	17549	15461	17537	10776	10670	734.146	659.847	745.142	703.651	715.96	815.921	774.706	743.227	816.689	905.991	799.809	945.516	758.948	840.225	28346.6	29576.4	0.0612666	0.604608	0.789467	31355.3	28489.7	0.138239	0.154772	0.334714	19747.6	16578.6	0.252395	0.0361703	0.122649	RPL7A	9	133348214	133351426	+	2242
ENSG00000067225	27549	28319	30846	26716	27819	26241	31635	31245	33960	14840	12908	13578	13384	12772	170.292	189.963	176.159	192.914	190.471	178.084	216.865	204.651	236.33	200.405	174.667	191.493	246.572	263.084	27164.9	28400	0.0641526	0.552917	0.754583	33781.2	27300.5	0.307293	0.00182019	0.0135883	19121	15893.3	0.266631	0.132606	0.305568	PKM	15	72199029	72231822	-	8571
ENSG00000174444	28541	38589	28900	25102	23939	26049	29275	29812	30814	18416	16696	17311	9190	8886	268.25	393.584	250.95	275.603	249.217	268.794	305.142	296.898	326.048	378.141	343.517	371.213	257.429	278.308	30383.9	26399.7	-0.202763	0.214269	0.456009	31339.5	30533	0.0376436	0.791233	0.89248	19021.4	17786.7	0.0969057	0.660276	0.81349	RPL4	15	66498015	66524532	-	5637
ENSG00000122406	27889	32164	29378	21625	23074	25049	25050	26109	27426	16836	15170	16805	12467	12013	397.52	497.508	386.873	360.07	364.292	391.99	395.976	394.332	440.101	524.268	473.345	546.506	529.614	570.592	28145.8	24486.8	-0.200887	0.119818	0.335351	27397.2	28285.3	-0.0459979	0.686075	0.826067	20370.4	16471.2	0.306507	0.023917	0.0910756	RPL5	1	92831983	92841924	+	3717
ENSG00000070756	25363	30932	28808	27601	27971	28766	31972	27709	29528	10406	8954	10497	11065	9443	282.776	374.243	296.739	359.478	345.423	352.111	395.318	327.347	370.629	253.463	218.537	267.017	367.676	350.833	26771	29641.8	0.146981	0.261497	0.508102	31128	26903.4	0.210442	0.0836837	0.223593	14358.3	15667.7	-0.126016	0.571463	0.755102	PABPC1	8	100685816	100722809	-	4752
ENSG00000198840	31667	20083	30795	25157	27580	33934	26444	36886	34417	5636	5194	6415	10646	11537	4848.97	3337.14	4356.55	4499.93	4677.76	5704.74	4490.6	5984.8	5933.06	1885.39	1741.05	2241.14	4858.48	5886.86	25658.8	30385.6	0.243923	0.12247	0.338852	33992.2	25790	0.398372	0.00529871	0.0306721	11920.8	15000.6	-0.331648	0.44292	0.652724	MT-ND3	MT	10059	10404	+	346
ENSG00000075618	26330	19099	28826	22417	20479	26957	29986	28999	29364	15364	13667	12411	13576	13400	377.84	297.421	382.174	375.785	325.512	424.705	477.211	440.946	474.39	481.67	429.335	406.345	580.631	640.781	23079.7	24530.9	0.087951	0.546633	0.75021	30797.8	23197	0.408841	0.000351425	0.00374415	19429.9	13495.4	0.525714	0.0101376	0.047977	FSCN1	7	5592823	5606655	+	3692
ENSG00000109971	30802	38883	35281	30242	25416	41749	27121	22477	21938	4686	5289	5501	5644	5458	336.547	461.031	356.145	385.995	307.592	500.808	328.63	260.226	269.853	111.855	126.504	137.132	183.791	198.723	33043.1	34172.8	0.0485181	0.785366	0.898811	24943.7	33206.1	-0.412758	0.00160804	0.0123978	7619.25	19339.6	-1.34404	2.45278e-08	7.39888e-07	HSPA8	11	123057489	123063230	-	4849
ENSG00000041982	19869	15880	21191	46522	41446	29043	31093	25948	23964	7370	6382	6936	5400	5023	109.244	94.7493	107.645	298.803	252.409	175.316	189.592	151.172	148.335	88.5274	76.8147	87.0085	88.4885	92.0308	17749.6	41319.1	1.219	2.32459e-12	6.82918e-09	28229.3	17839.4	0.662094	1.58251e-08	6.98398e-07	8644.85	10380.4	-0.264128	0.0187615	0.0758134	TNC	9	115019578	115118257	-	9636
ENSG00000087460	20810	24753	22034	18201	18689	18907	22042	25214	25248	17372	15000	15965	8188	7769	82.7726	106.843	80.9706	84.5696	82.3382	82.5649	97.2299	106.268	113.059	150.957	130.609	144.882	97.0652	102.974	21289	19610	-0.118484	0.370668	0.611494	25254.4	21394.3	0.239351	0.0446783	0.145321	17289.8	12459.2	0.47281	0.0229357	0.088386	GNAS	20	58839718	58911192	+	13320
ENSG00000197958	21828	21051	22248	16972	18764	19363	18685	20900	21309	15604	14176	15365	15149	14670	471.642	493.599	444.129	428.387	449.081	459.335	447.74	478.509	518.352	736.584	670.529	757.463	975.558	1056.27	20419.2	19343.4	-0.0780541	0.464933	0.692022	21216.7	20521.4	0.0480892	0.622637	0.784066	21329.5	11945.7	0.836271	1.28383e-05	0.0001935	RPL12	9	127447674	127451405	-	2452
ENSG00000134333	21729	26482	22993	16747	16723	19049	24001	21366	26417	17997	15459	17918	4514	4168	185.382	245.178	181.235	166.905	158.031	178.426	227.086	193.15	253.731	335.441	288.718	348.777	114.778	118.496	22440	18446.1	-0.282723	0.043591	0.187499	25085.4	22550.9	0.153683	0.251266	0.455419	15513.8	13133.4	0.240376	0.556291	0.743448	LDHA	11	18394388	18408425	+	6210
ENSG00000164924	24229	26605	25629	19563	20277	22732	22995	22122	22609	10700	10605	10479	6722	5888	150.049	178.799	146.639	141.527	139.092	154.559	157.931	145.167	157.632	144.767	143.772	148.064	124.07	121.511	24030.7	21969.6	-0.12934	0.2891	0.535233	23611.6	24150.1	-0.032508	0.75629	0.870464	12093.1	14061.6	-0.217414	0.107518	0.264726	YWHAZ	8	100916525	100953388	-	8555
ENSG00000231500	22613	22803	21252	16881	18080	20690	19330	19699	21668	15246	14819	15371	9100	9423	631.22	690.745	548.077	550.459	559.013	634.076	598.396	582.656	680.933	929.751	905.539	978.938	757.068	876.516	20969.1	19528.1	-0.102675	0.420395	0.654567	21173.7	21073.7	0.00685007	0.951281	0.976761	17492.7	12268.8	0.511846	0.000213849	0.00209549	RPS18	6	33272010	33276510	+	1898
ENSG00000147604	22695	23951	24047	17554	18527	20474	20561	21218	21487	13767	13685	14517	7233	6701	413.622	473.697	404.906	373.727	374.007	409.671	415.578	409.754	440.872	548.152	545.989	603.644	392.883	406.969	22193.2	19854.8	-0.1606	0.164985	0.397695	22048.4	22303.8	-0.0165956	0.865726	0.934169	15042.8	12985.5	0.212294	0.265346	0.476245	RPL7	8	73290267	73295789	-	2907
ENSG00000142937	20761	20763	21444	16534	18477	20341	19864	22138	21947	17071	15242	16055	7547	7574	386.349	419.3	368.686	359.43	380.858	415.587	409.951	436.531	459.801	694.03	620.925	681.667	418.578	469.683	19753.7	19419.3	-0.0246	0.830974	0.922409	22274.3	19852.4	0.16609	0.084579	0.225308	17016.3	11557.1	0.558243	0.00784078	0.039356	RPS8	1	44775251	44778779	+	2847
ENSG00000166598	26313	33948	30076	17118	18918	20386	19022	18736	17312	11550	10651	10878	4052	3056	296.93	415.72	313.561	225.653	236.461	252.565	238.053	224.03	219.935	284.743	263.111	280.068	136.277	114.917	28456.5	19800.9	-0.52316	0.000264003	0.00781843	19176.8	28596.7	-0.576461	2.80001e-06	6.56043e-05	10494.5	16655.8	-0.666271	0.0521439	0.159882	HSP90B1	12	103930107	103953645	+	4695
ENSG00000122566	26762	24335	31893	17285	20541	22793	19296	22210	19698	9178	8627	9067	4929	4364	153.002	150.978	168.459	115.439	130.077	143.067	122.344	134.547	126.784	114.635	107.97	118.27	83.9865	83.1404	25874.5	21249.9	-0.28408	0.0213003	0.121707	21288.5	26004.6	-0.288713	0.0020807	0.0149554	9753.99	15134.8	-0.633613	0.0002372	0.00228685	HNRNPA2B1	7	26173057	26201529	-	9267
ENSG00000135486	23404	23692	25871	16890	18913	21935	21200	22457	21042	10473	9788	10008	5634	5296	243.464	267.455	248.644	205.248	217.925	250.519	244.577	247.538	246.431	238.015	222.897	237.532	174.676	183.587	22857.1	20247.1	-0.174905	0.144512	0.370073	22526	22971.3	-0.0282228	0.748117	0.86469	11151.1	13372.7	-0.261916	0.0909915	0.236745	HNRNPA1	12	54280193	54287088	+	5093
ENSG00000168028	25068	27467	23923	18384	19232	21050	21548	15760	18321	6297	5908	6910	11757	11603	337.43	401.216	297.508	289.074	286.74	311.081	321.666	224.784	277.636	185.176	174.088	212.213	471.662	520.453	24090.9	20599.9	-0.225814	0.0883832	0.282238	19440.4	24210.5	-0.316568	0.022431	0.0890235	12763.1	14097.4	-0.143549	0.725563	0.852301	RPSA	3	39406689	39412542	+	3936
ENSG00000115053	22332	20931	25686	20161	22679	25201	20859	21343	19372	8052	7625	7545	4545	3875	170.756	173.677	181.453	180.08	192.076	211.556	176.879	172.921	166.758	134.506	127.63	131.625	103.575	98.7342	21533.5	23867.2	0.148448	0.188873	0.42744	21433.9	21641.6	-0.0139283	0.873586	0.938558	8557.83	12596.4	-0.557446	0.000239922	0.00230895	NCL	2	231453531	231483641	-	6929
ENSG00000108298	18166	17437	19119	15877	16757	19036	18582	19639	20064	16988	16053	16001	6465	6153	546.536	569.291	531.428	557.998	558.414	628.772	619.992	626.072	679.579	1116.58	1057.26	1098.34	579.694	616.871	17140.6	18135.6	0.0814296	0.459817	0.687805	20312.6	17226.5	0.237753	0.00953574	0.0478319	16301.9	10027.5	0.701174	0.00937575	0.0452769	RPL19	17	39200283	39204732	+	1761
ENSG00000149273	21268	15241	21422	16092	17818	19707	18946	19356	20866	13199	11653	12408	7329	7488	191.177	148.671	177.905	168.975	177.406	194.486	188.869	184.361	211.16	259.202	229.304	254.473	196.347	224.296	18039.8	18812	0.0604506	0.646266	0.81732	20635.4	18131.5	0.186574	0.105361	0.260775	14211.6	10548.4	0.430113	0.00431969	0.024744	RPS3	11	75399486	75422280	+	5894
ENSG00000133112	19123	21222	18718	15788	15845	16050	17266	17771	18930	14259	12144	13894	6585	6210	139.38	167.855	126.044	134.424	127.92	128.433	139.563	137.246	155.331	227.05	193.763	231.048	143.044	150.829	18604.3	16763.1	-0.150315	0.247756	0.492662	18818.5	18696.7	0.00940751	0.935673	0.969992	14243.1	10887	0.387777	0.0779484	0.212597	TPT1	13	45333471	45341370	-	7269
ENSG00000167526	17937	16921	17540	14711	15588	16559	17741	17129	18739	14062	12472	12311	9900	9763	153.972	157.624	139.105	147.516	148.212	156.058	168.891	155.801	181.093	263.711	234.366	241.111	253.279	279.27	16436.5	16455.1	0.00166313	0.987848	0.994551	18703.6	16518.9	0.17921	0.0772139	0.211777	16267.7	9615.53	0.758496	4.47537e-12	2.77783e-10	RPL13	16	89560657	89566828	+	6172
ENSG00000198695	17981	23085	26523	12784	15641	12974	12804	17580	16280	10718	8146	9885	11649	12343	1814.57	2528.09	2472.87	1507.06	1748.33	1437.45	1432.98	1879.85	1849.6	2362.99	1799.57	2275.97	3503.64	4150.76	21138.3	14540.2	-0.539806	0.000321269	0.00888941	16227.2	21242.9	-0.388558	0.00471399	0.0280576	15340.1	12370.7	0.310293	0.299562	0.513109	MT-ND6	MT	14149	14673	-	525
ENSG00000205542	17242	16015	18380	16199	17216	14571	17449	16368	16827	13723	13498	13300	8114	7002	535.775	540.039	527.666	588.013	592.553	497.098	601.311	538.934	588.66	931.605	918.184	942.924	751.451	725.044	16155.6	16881.3	0.0633808	0.586946	0.776692	17659.2	16236.6	0.121146	0.189036	0.379539	15082.4	9450.62	0.674541	1.19152e-06	2.43021e-05	TMSB4X	X	12975108	12977227	+	1705
ENSG00000144713	17451	17032	16452	13220	13717	15567	14644	15424	16706	15629	15044	15238	8302	8582	248.54	263.236	216.478	219.944	216.389	243.41	231.297	232.765	267.862	486.29	469.035	495.147	352.395	407.298	16006	14921.8	-0.101154	0.404451	0.640399	16312	16086	0.0201475	0.853048	0.927974	17035.4	9364.4	0.863395	8.18271e-08	2.22524e-06	RPL32	3	12834485	12841588	-	3720
ENSG00000153187	17182	15897	20448	16738	18628	17961	17815	19104	17821	8580	7915	8279	6543	5813	40.437	40.5997	44.4606	46.0164	48.5592	46.4081	46.497	47.6403	47.2172	44.1144	40.7776	44.4542	45.8937	45.5882	16696.4	18730	0.165795	0.122951	0.339424	19056.7	16780.3	0.183496	0.0420724	0.139557	10303	9766.52	0.0769821	0.407385	0.619535	HNRNPU	1	244840638	244864560	-	22512
ENSG00000132688	20938	16292	26032	18639	20567	28104	17195	14507	12500	3454	3597	3555	5964	5696	199.588	168.53	229.259	207.552	217.156	294.121	181.776	146.529	134.145	71.9301	75.0596	77.3162	169.437	180.933	19628	23574.6	0.264306	0.105351	0.312754	15392.8	19727.5	-0.357992	0.00799329	0.0419124	6623.44	11477.9	-0.793409	0.0332284	0.115617	NES	1	156668763	156677397	-	5558
ENSG00000196230	19624	21400	21877	14868	15480	19961	17936	16846	17469	5979	5698	5636	5055	4912	309.525	366.291	318.798	273.947	270.446	345.66	313.739	281.547	310.199	206.028	196.742	202.82	237.63	258.175	19737.6	17641.6	-0.161938	0.233271	0.478231	18221.1	19835.8	-0.122485	0.231226	0.43194	7668.1	11549.1	-0.591105	5.34613e-05	0.000649818	TUBB	6	30720201	30725426	+	3359
ENSG00000253729	20082	18623	23251	16943	14954	18722	20208	18421	16642	4595	4533	4722	3612	2762	69.0122	69.4499	73.821	68.0164	56.9216	70.6366	77.0152	67.0776	64.3854	34.4979	34.1013	37.0233	36.9945	31.6294	19341	17792.4	-0.120417	0.32514	0.570792	19249.1	19438.1	-0.0141164	0.888566	0.946199	5567.16	11313.6	-1.02291	6.34754e-25	2.10328e-22	PRKDC	8	47773108	47960183	-	15417
ENSG00000136942	14210	20036	14641	10088	12035	13255	11907	13914	14635	13824	14310	12825	10769	11241	490.461	750.455	466.875	406.743	460.105	502.283	455.772	508.871	568.678	1042.4	1081.22	1009.95	1107.79	1292.89	15479	12401.9	-0.319693	0.0673223	0.242074	14098.5	15554.8	-0.141753	0.355151	0.562759	17606.3	9062.02	0.958169	1.48777e-06	2.95605e-05	RPL35	9	124857880	124861981	-	1535
ENSG00000143947	19136	14366	19225	13699	15151	14861	15480	14342	15792	10805	10441	11223	6016	5769	323.911	263.884	300.649	270.874	284.064	276.173	290.589	257.235	300.936	399.565	386.885	433.425	303.496	325.404	16437.7	15351.7	-0.0986371	0.409826	0.645293	15917.8	16521.1	-0.0537293	0.629137	0.788679	11989.8	9612.36	0.318971	0.0535679	0.162775	RPS27A	2	55231903	55235853	+	3130
ENSG00000184009	15286	15820	15932	18359	17843	18685	18207	16669	17387	6379	5922	6064	5423	5158	270.586	303.894	260.556	379.634	349.849	363.131	357.425	312.656	346.497	246.691	229.481	244.907	286.103	304.257	14765.9	19298.3	0.386241	0.000640505	0.0141055	18228.3	14839.5	0.296761	0.00372971	0.0234091	8135.68	8639.42	-0.0869143	0.547216	0.735848	ACTG1	17	81509971	81523847	-	2993
ENSG00000105372	15637	14150	15746	13346	13783	14809	16250	14188	15106	11162	10390	10028	9106	9061	218.074	214.146	202.88	217.423	212.909	226.743	251.326	209.66	237.171	340.079	317.198	319.076	378.485	421.089	14257.6	14730.7	0.0471162	0.652766	0.821303	15891.2	14329.2	0.149257	0.142663	0.317216	13984	8340.13	0.745475	9.75862e-08	2.61419e-06	RPS19	19	41859918	41872926	+	3799
ENSG00000110955	18465	15529	20203	14690	15720	17882	17114	16400	16949	5652	5274	5995	6533	6264	421.314	384.506	425.885	391.546	397.292	447.951	433.054	396.502	435.375	281.739	263.428	312.087	444.263	476.273	16903.8	16946.9	0.00366101	0.974685	0.988958	17595.5	16989	0.0505533	0.600897	0.768768	8557.9	9886.51	-0.208415	0.387675	0.600528	ATP5F1B	12	56638175	56646068	-	2322
ENSG00000110321	17501	19184	18458	17079	16570	19148	16722	14715	15254	5630	5733	6172	4670	3721	107.131	127.437	104.389	122.129	112.35	128.687	113.521	95.4459	105.123	75.2919	76.8244	86.2002	85.2	75.9031	17330.8	18548.3	0.0979843	0.429084	0.66221	16286.4	17416.9	-0.0968001	0.382904	0.588863	7164.25	10141.2	-0.501314	4.32562e-05	0.000542921	EIF4G2	11	10797050	10809110	-	8655
ENSG00000138435	15615	17456	16320	17521	16204	19323	17390	15689	15592	6717	6512	7021	4590	4179	170.401	206.718	164.539	223.354	195.863	231.506	210.457	181.414	191.555	160.138	155.564	174.807	149.284	151.967	15534.7	18642.9	0.26317	0.0445112	0.18957	16967.9	15611.8	0.120208	0.28328	0.491938	7965.68	9090.54	-0.19042	0.13087	0.303051	CHRNA1	2	174747592	174787935	-	4855
ENSG00000044574	17508	17426	18994	15569	15578	19013	15171	14600	13768	7252	6336	6487	6258	5762	237.356	256.369	237.903	246.564	233.925	282.991	228.093	209.731	210.135	214.788	188.038	200.65	252.855	260.307	16894.1	17606.6	0.059616	0.614415	0.796218	15166.2	16978.5	-0.162841	0.0762595	0.210189	9045.42	9883.77	-0.128103	0.407521	0.619563	HSPA5	9	125234853	125241330	-	3908
ENSG00000174748	16896	16791	17035	13794	13520	16419	15285	15006	16216	8486	8123	8429	6808	6754	123.95	133.672	115.458	118.211	109.86	132.241	124.354	116.646	133.927	136.004	130.45	141.081	148.851	165.109	15919.4	15355.3	-0.0520091	0.668291	0.831202	16222.6	15998.9	0.0200477	0.843007	0.92249	10799.4	9313.75	0.213347	0.0885073	0.232245	RPL15	3	23916545	23924374	+	7222
ENSG00000204262	19681	16013	20901	17833	15473	16691	18725	15857	14634	4677	4895	4963	3560	2967	139.906	123.528	137.27	148.087	121.832	130.265	147.62	119.441	117.115	72.6346	76.1739	80.4938	75.4238	70.2835	17651.5	17600.9	-0.00417419	0.972954	0.988226	17149.9	17740.7	-0.0488935	0.667076	0.813643	5791.92	10323.4	-0.833646	2.13394e-17	3.08462e-15	COL5A2	2	189031896	189225312	-	7453
ENSG00000034510	12282	7525	14186	9387	12745	11184	11975	14869	15423	17463	16298	16710	6298	6072	1311.92	872.262	1399.96	1171.3	1507.92	1311.57	1418.56	1682.92	1854.68	4075.16	3810.98	4072.34	2004.98	2161.31	10512.5	11681.7	0.152099	0.386012	0.625428	14724	10566.3	0.478609	0.00195469	0.0143363	16567.5	6145.3	1.43085	4.54232e-06	7.84543e-05	TMSB10	2	84905625	84906675	+	496
ENSG00000145425	16332	16120	16226	12320	12212	13608	13447	13719	14485	9058	8316	9362	6412	6344	369.621	395.9	339.272	325.711	306.129	338.119	337.503	328.992	369.062	447.856	412	483.411	432.496	478.441	15280.9	13399.6	-0.189507	0.0960617	0.296885	14522.9	15357.3	-0.0805731	0.421973	0.626114	10936.2	8940.16	0.290708	0.00878326	0.043043	RPS3A	4	151099573	151104652	+	2341
ENSG00000166441	15191	12004	15356	12274	13378	15685	13827	14615	14488	9356	8696	9600	6590	6722	111.891	95.9485	104.498	105.609	109.144	126.839	112.946	114.065	120.138	150.552	140.215	161.328	144.666	164.989	13279.1	14499.2	0.126811	0.309225	0.555894	14956.2	13346.2	0.164269	0.0936555	0.240767	11355.2	7765.9	0.548026	9.78443e-07	2.03808e-05	RPL27A	11	8682411	8714759	+	7193
ENSG00000142534	13898	12715	14401	10290	11500	13051	11814	12271	13390	13209	13137	12570	7067	7203	529.732	525.925	507.126	458.167	485.515	546.143	499.385	495.598	574.576	1099.92	1096.14	1093.13	802.805	914.882	12836.6	12220.3	-0.0709595	0.536798	0.74268	13070.8	12901.1	0.0188369	0.848891	0.925185	14420	7508.98	0.941523	2.53535e-10	1.13527e-08	RPS11	19	49496365	49499689	+	1390
ENSG00000142864	16878	15837	18128	13928	14533	16314	14838	14113	14130	5963	6059	6144	4650	3967	116.494	118.621	115.599	112.299	111.107	123.624	113.578	103.216	109.797	89.916	91.5483	96.7533	95.655	91.2418	15908.1	15719.4	-0.0172006	0.871906	0.94265	15016.9	15987.8	-0.0904029	0.317113	0.526909	7398.86	9305.98	-0.330877	5.81097e-06	9.74741e-05	SERBP1	1	67407810	67430415	-	7676
ENSG00000162244	15131	18085	14361	11921	12282	14320	13387	13728	14349	9348	8438	7946	5747	6243	389.53	505.237	341.568	358.501	350.222	404.739	382.2	374.478	415.871	525.751	475.531	466.716	440.946	535.568	15027.4	13522.2	-0.152204	0.315206	0.561615	14455.8	15101.7	-0.0630029	0.6284	0.788145	10425.7	8795.19	0.245382	0.140126	0.316607	RPL29	3	51993522	51995942	-	2058
ENSG00000101210	10659	8910	11750	11247	12610	10162	15400	16698	16217	12572	10587	9978	8698	8420	115.015	104.332	117.137	141.768	150.714	120.386	184.286	190.918	197.002	296.367	250.078	245.647	279.723	302.759	9764.89	11963.9	0.292968	0.0211485	0.121111	16826.7	9814.17	0.777741	2.1468e-16	4.46892e-14	13988.4	5711.12	1.29226	7.20542e-25	2.35137e-22	EEF1A2	20	63488012	63499322	-	4910
ENSG00000147403	16028	11980	15457	13044	13430	14358	14558	13280	15103	8701	8016	8465	5474	5689	175.995	142.752	156.807	167.316	163.342	173.091	177.279	154.513	186.702	208.727	192.684	212.07	179.142	208.164	13563	14343.4	0.0806897	0.502939	0.719624	14991.1	13631.8	0.137073	0.231558	0.432382	10006.6	7931.31	0.335335	0.00592756	0.0318851	RPL10	X	154389955	154409168	+	4825
ENSG00000163468	15571	16209	15743	13926	13253	15618	15268	13736	14389	5615	5510	5634	5506	5385	205.317	231.936	191.786	214.506	193.564	226.096	223.267	191.917	213.601	161.751	159.047	169.495	216.379	236.615	14932.1	15036.3	0.0100775	0.934655	0.973353	15136.3	15006.5	0.0124585	0.907266	0.955459	7856.4	8736.86	-0.153483	0.417864	0.629236	CCT3	1	156308968	156367873	-	4018
ENSG00000142676	14236	15895	14748	10317	12061	13281	11586	13425	13688	10404	9704	10143	5912	5826	283.654	343.688	271.489	240.137	266.185	290.529	256.017	283.439	307.046	452.886	423.269	461.102	351.08	386.829	14118.3	12503.4	-0.17518	0.188988	0.42744	13481.7	14188.4	-0.0736572	0.5215	0.709001	11433.5	8261.72	0.46891	0.00195388	0.0131303	RPL11	1	23691742	23696835	+	2659
ENSG00000166165	15514	14011	16217	12272	12967	15025	13762	13649	13334	8016	7054	6459	5259	5350	307.96	301.816	297.413	284.571	285.109	327.449	302.961	287.089	297.985	347.629	306.529	292.527	311.132	353.893	14308.5	14129.6	-0.0181355	0.871654	0.94265	14196.4	14380.4	-0.0185916	0.832236	0.916198	8915.21	8369.79	0.0909494	0.406507	0.618846	CKB	14	103519659	103523111	-	2669
ENSG00000135862	13089	12800	14566	16461	13644	14823	18173	14786	14694	6547	6150	6279	3472	3078	82.4966	87.5473	84.8182	121.197	95.2515	102.571	127.025	98.7473	104.264	90.1488	84.8536	90.2922	65.2199	64.6466	12659.2	15825.2	0.322027	0.0098104	0.07529	16620.3	12722.6	0.385547	0.000519887	0.00509132	6882.44	7405.87	-0.105449	0.533332	0.725361	LAMC1	1	183023460	183145592	+	8406
ENSG00000108518	13136	15751	15269	11004	12980	12712	13342	11930	13568	6229	5802	6880	9307	9809	350.255	455.756	376.141	342.749	383.351	372.129	394.527	337.06	407.286	362.85	338.66	418.543	739.608	871.552	13875.3	12877.8	-0.107583	0.409193	0.64478	13560.3	13944	-0.0402382	0.737614	0.857803	11252.9	8120.18	0.470592	0.178539	0.371222	PFN1	17	4945652	4949061	-	1987
ENSG00000165119	15474	14549	17028	12110	13343	15488	13947	14001	14584	6277	5739	6166	4639	4049	160.31	163.567	162.983	146.557	153.113	176.162	160.241	153.696	170.098	142.069	130.155	145.744	143.236	139.783	14713	14359.6	-0.0350587	0.762262	0.886931	14828.7	14786.8	0.00406194	0.964449	0.98353	7429.4	8606.82	-0.212307	0.00873501	0.042862	HNRNPK	9	83968083	83980616	-	5114
ENSG00000009307	16479	19660	17094	13436	12814	15578	13833	12844	12690	5125	5163	5471	3360	2810	151.103	195.627	144.812	143.918	130.145	156.824	140.667	124.792	130.998	102.665	103.636	114.456	91.823	85.8609	16775.4	14691.4	-0.191327	0.180773	0.417708	13721.8	16858.4	-0.296952	0.0137033	0.0629599	5967.59	9817.8	-0.717999	1.19166e-05	0.000181641	CSDE1	1	114716913	114758676	-	5778
ENSG00000115268	11400	13698	12611	10514	11170	11815	12860	13211	12806	11660	10670	9624	6743	6571	282.631	368.532	288.857	304.5	306.738	321.593	353.582	347.053	357.43	631.54	579.088	544.378	498.24	542.867	11865.7	11763.9	-0.0123745	0.924907	0.968696	13542.4	11924.4	0.18364	0.10378	0.25808	12382.3	6944.29	0.834495	1.47127e-08	4.62601e-07	RPS15	19	1438358	1440494	+	2137
ENSG00000008988	13755	17837	13399	10227	11137	12061	11851	11744	13131	8606	8251	8370	6468	6433	242.755	341.612	218.474	210.844	217.709	233.695	231.952	219.619	260.897	331.816	318.772	337.027	340.212	378.329	14232.7	11731.9	-0.278703	0.0825181	0.270904	12815.2	14302.7	-0.158373	0.269993	0.476553	10615	8331.27	0.349478	0.0486293	0.152235	RPS20	8	56067295	56074581	-	3002
ENSG00000188229	15418	12701	16497	13380	14481	16902	13990	12494	12974	4120	3447	3802	5785	5666	386.953	345.917	382.521	392.276	402.559	465.722	389.388	332.259	366.579	225.9	189.381	217.707	432.718	473.865	13916.7	15702.8	0.174191	0.148906	0.376275	13762.9	13987	-0.0233691	0.820114	0.908955	6739.34	8139.26	-0.272501	0.423452	0.634545	TUBB4B	9	137241213	137243707	+	2111
ENSG00000138326	13349	13348	13622	10136	11034	11298	11125	12091	11739	11615	10643	10888	5445	5218	90.0141	97.6746	84.8638	79.8423	82.413	83.6415	83.1949	86.3912	89.1161	171.108	157.106	167.51	109.429	117.25	12652.4	11401.4	-0.150154	0.170944	0.405583	12173.6	12715.6	-0.0627912	0.507814	0.699175	11759.6	7402.44	0.667932	0.000766389	0.00608197	RPS24	10	78033732	78056813	+	7857
ENSG00000144381	16385	17266	17361	13208	12507	14816	14073	12919	12532	4512	4367	4909	3083	2781	204.497	233.849	200.187	192.567	172.9	203.016	194.788	170.85	176.086	123.026	119.314	139.786	114.679	115.662	16014	14240.4	-0.169309	0.161137	0.392137	13774.5	16093.8	-0.224475	0.0284602	0.105062	5387.58	9369.94	-0.798157	4.25e-11	2.21103e-09	HSPD1	2	197486581	197516737	-	4245
ENSG00000229117	16172	8663	16913	10935	13575	13628	12137	13097	13870	7460	6960	7224	4205	4248	787.506	457.785	760.904	622.033	732.201	728.585	655.444	675.783	760.378	793.628	741.933	802.598	610.277	689.322	12909	13373	0.0508978	0.782501	0.897167	13632.4	12975.5	0.071174	0.658045	0.807793	8201.1	7544.93	0.12036	0.574696	0.757933	RPL41	12	56116586	56117943	+	1088
ENSG00000137818	15061	9372	14852	10330	12797	13352	12259	12388	14184	7106	6547	7411	6431	6805	243.945	164.73	222.25	195.453	229.587	237.434	220.205	212.611	258.643	251.45	232.138	273.871	310.447	367.294	12202.4	12787.6	0.0675574	0.668345	0.831202	13552.5	12264.8	0.143951	0.299837	0.510021	9730.81	7133.53	0.447768	0.0351926	0.120295	RPLP1	15	69452784	69456194	+	3271
ENSG00000092199	14355	14707	15038	11591	12050	13212	12363	13702	13469	6754	6567	6558	4246	4225	104.055	115.688	100.709	98.1491	96.7494	105.145	99.3846	105.242	109.916	106.957	104.206	108.458	91.7301	102.055	13838.2	12941.3	-0.0966204	0.388678	0.627485	13769.2	13907.2	-0.0143485	0.882382	0.94334	7775.93	8096.45	-0.0580762	0.590047	0.768345	HNRNPC	14	21209136	21269494	-	7309
ENSG00000139318	8119	9534	9013	14363	13056	9264	14156	13931	12996	11809	12403	11158	4961	3999	92.8652	118.339	95.2443	191.911	165.41	116.334	179.566	168.841	167.349	295.088	310.558	291.184	169.118	152.423	8384.9	12948.8	0.626971	0.000360585	0.00948987	14307.6	8426.44	0.763887	4.06631e-12	3.86109e-10	11690.4	4906.96	1.25256	1.13137e-05	0.000174054	DUSP6	12	89347232	89353271	-	4632
ENSG00000110700	13794	14121	13596	10351	11419	12831	11881	12598	13446	7685	7331	7706	5472	5122	334.317	371.396	304.438	293.059	306.547	341.419	319.342	323.531	366.881	406.912	388.953	426.116	395.263	413.672	13045.9	12139	-0.103879	0.401693	0.638639	13223.4	13110.9	0.0123636	0.908437	0.955998	9200.42	7633.08	0.269477	0.010633	0.0497638	RPS13	11	17074389	17077787	-	2186
ENSG00000105640	10978	12586	10942	9621	10099	11347	11369	12373	13116	10311	9057	8541	7658	8063	164.906	205.166	151.855	168.826	168.032	187.134	189.396	196.94	221.808	338.378	297.827	292.72	342.846	403.606	10873.5	10905.9	0.00438351	0.974398	0.988872	12849.2	10927.3	0.233805	0.0543276	0.166218	12247.7	6363.33	0.944573	3.99522e-08	1.15813e-06	RPL18A	19	17859876	17864153	+	3527
ENSG00000197756	13415	10111	12839	9528	11387	12224	11088	12543	13909	10397	9912	9440	4270	4517	103.894	84.9761	91.8649	86.1997	97.6808	103.937	95.2329	102.931	121.271	175.912	168.045	166.802	98.5594	116.573	11351.9	11619.1	0.0335787	0.795204	0.904713	13092	11409.4	0.198421	0.095172	0.243457	10287.7	6638.39	0.632156	0.00652364	0.0342488	RPL37A	2	216498189	216579180	+	6841
ENSG00000105810	13956	16947	16271	13409	13199	13534	13040	13065	12291	4711	5002	4471	2240	1762	60.31	79.4739	64.9624	67.6907	63.1786	64.2115	62.4943	59.825	59.7969	44.4764	47.3192	44.0822	28.8501	25.3736	14827.6	14114.1	-0.0711099	0.5845	0.775585	13372	14900.9	-0.15614	0.161926	0.344477	4828.23	8677.64	-0.845485	0.000876834	0.00679081	CDK6	7	92604921	92836594	-	12260
ENSG00000135624	14257	14713	15192	11353	11891	13154	12775	12216	13002	4040	3726	4623	5671	5803	210.345	235.563	207.08	195.667	194.322	213.069	209.025	190.976	215.962	130.219	120.341	155.617	249.364	285.301	13854.1	12779.4	-0.116445	0.301219	0.547893	13251.8	13923.2	-0.0712843	0.475093	0.67084	7005.12	8105.81	-0.210754	0.506439	0.704995	CCT7	2	73233420	73253021	+	3591
ENSG00000116560	12886	12406	14468	12752	12397	14806	11301	12777	11376	5404	5326	4826	5645	5191	91.9352	96.0504	95.3656	106.279	97.9673	115.974	89.416	96.5913	91.3727	84.2301	83.1823	78.5564	120.032	123.414	12433.9	14032.3	0.174484	0.123504	0.339903	12333.4	12496.1	-0.0188979	0.829501	0.914925	7534.15	7273.82	0.0504755	0.806422	0.899919	SFPQ	1	35176378	35193148	-	7426
ENSG00000119335	12383	13525	13953	11845	13334	12244	12229	12204	12356	5424	5032	5558	5465	5021	150.646	178.555	156.826	168.333	179.677	163.536	164.989	157.318	169.228	144.158	134.01	154.269	198.149	203.549	12504.9	13147.3	0.0723039	0.535111	0.741508	12822.7	12567.1	0.0290776	0.770025	0.879557	7530.18	7317.03	0.0411865	0.830269	0.912783	SET	9	128683424	128696400	+	4355
ENSG00000146731	14404	15468	15581	11967	11761	13232	11870	12135	12097	4285	4259	4745	4053	3730	195.626	227.971	195.505	189.86	176.924	197.3	178.784	174.634	184.963	127.14	126.624	147.031	164.055	168.811	14268.2	12985.4	-0.13588	0.246216	0.490916	12579.9	14339.2	-0.188811	0.0551019	0.167733	5932.06	8348.68	-0.493321	0.00168656	0.0116427	CCT6A	7	56051630	56063989	+	3901
ENSG00000170144	13993	11820	17521	10405	12660	13934	12025	13661	12108	5462	4817	5055	3207	2773	122.884	112.644	142.156	106.741	123.146	134.344	117.113	127.12	119.707	104.791	92.6036	101.283	83.9374	81.149	13468.4	12967.1	-0.0547436	0.690174	0.846438	13146.5	13536.4	-0.0422316	0.694399	0.831511	5797.71	7876.99	-0.441908	0.0029944	0.0184795	HNRNPA3	2	177212563	177223958	+	6033
ENSG00000197102	13292	10035	14189	13129	11347	13638	14293	11612	10622	6294	6139	5445	4420	3655	19.1094	15.6559	18.8464	22.0493	18.0692	21.5262	22.7885	17.6893	17.192	19.7685	19.3206	17.8602	18.9387	17.5103	11678.9	13405.6	0.198872	0.137738	0.360519	12729.7	11738.2	0.116932	0.358696	0.566412	7132.92	6829.48	0.0627816	0.588961	0.767852	DYNC1H1	14	101964510	102056443	+	36852
ENSG00000087086	11006	9968	11347	10644	12297	10863	11953	11886	12832	7237	6102	6691	7525	7453	664.131	652.733	632.594	750.298	821.91	719.668	799.9	759.985	871.73	954.05	806.05	921.183	1353.32	1498.66	10114.7	11875.5	0.231558	0.0359421	0.167137	12790.8	10165.5	0.331415	0.000573584	0.00550431	10071.8	5916.63	0.767298	0.00124693	0.00906677	FTL	19	48965301	48966878	+	878
ENSG00000170889	11654	10634	12647	9679	11000	11751	10684	10754	11563	7251	6882	7609	7197	7365	141.258	139.874	141.627	137.048	147.683	156.376	143.617	138.119	157.787	192.01	182.607	210.424	259.992	297.481	10920.1	11378	0.05927	0.585811	0.776132	11509.7	10975	0.0685886	0.47176	0.668	10351.9	6387.76	0.696314	0.000440642	0.00383301	RPS9	19	54200742	54249003	+	4371
ENSG00000164587	12334	12163	11881	10645	10369	11109	11400	11602	12357	7790	7199	7422	5157	5145	128.156	137.144	114.053	129.206	119.336	126.726	131.363	127.736	144.547	176.831	163.746	175.948	159.699	178.142	11428.4	11292	-0.0172799	0.882383	0.948251	12330.3	11485.5	0.102433	0.327329	0.53745	9028.01	6686.31	0.43325	5.86858e-05	0.000704164	RPS14	5	150442635	150449756	-	5099
ENSG00000174437	13860	12525	16102	14076	12936	16144	12494	11281	10498	3165	3227	3119	3602	3166	53.4241	52.3908	57.3421	63.3808	55.2299	68.3193	53.4085	46.0752	45.5558	26.6524	27.2294	27.4296	41.3798	40.6661	13253.6	15161.6	0.194016	0.111825	0.322167	11940.3	13320.2	-0.157828	0.120549	0.284294	4654.68	7752.42	-0.73637	0.000555629	0.00465285	ATP2A2	12	110280756	110351093	+	13745
ENSG00000135387	13511	16134	15032	11243	11309	13084	11865	10998	11088	4238	4418	4638	4187	3595	93.0972	120.641	95.6941	90.4973	86.3125	98.9801	90.6674	80.2986	86.0133	63.7967	66.6408	72.9139	85.985	82.5459	14053.8	12513.5	-0.16743	0.210657	0.452719	11836.6	14123.4	-0.254795	0.0271361	0.101336	5926.67	8224.75	-0.472989	0.00487115	0.0272931	CAPRIN1	11	34051683	34101156	+	7689
ENSG00000175084	11031	9857	12204	11416	12425	12490	12453	11579	11981	7013	6360	6450	4606	4591	237.188	229.999	242.437	286.746	295.921	294.848	296.952	263.812	290.024	329.435	299.365	316.423	295.171	328.953	10333.4	12759.8	0.304269	0.00312758	0.0382465	12558.8	10385.4	0.274074	0.00394804	0.0245141	8013.62	6044.32	0.406815	3.64028e-06	6.469e-05	DES	2	219418377	219426739	+	2464
ENSG00000083845	12575	14244	12166	9964	9918	11163	11559	10569	11550	6490	6229	6214	5103	5277	184.195	226.415	164.641	170.494	160.914	179.519	187.769	164.04	190.465	207.684	199.735	207.669	222.775	257.576	12290.2	10905.4	-0.172395	0.210123	0.451902	11752.1	12351.1	-0.0716662	0.561174	0.739713	8212.02	7192.34	0.191138	0.231439	0.438098	RPS5	19	58386400	58394806	+	3617
ENSG00000108654	13891	13444	14542	13062	13634	13849	10774	11458	10243	3670	3912	3830	3267	3013	99.6152	104.622	96.3464	109.422	108.297	109.036	85.6847	87.0655	82.6956	57.4971	61.4124	62.6645	69.8252	72.0011	13121.7	14246.2	0.118641	0.249963	0.495348	11300.7	13187.4	-0.222703	0.0116275	0.0557908	4951.95	7676.5	-0.632908	1.31589e-07	3.37802e-06	DDX5	17	64499616	64508199	-	7388
ENSG00000196419	13211	14030	14294	11244	11130	11982	12986	11022	11463	3800	3732	4217	4607	4437	212.874	245.329	212.794	211.647	198.647	211.97	232.058	188.188	207.945	133.77	131.642	155.032	221.246	238.245	13034.4	12073.9	-0.110398	0.330332	0.575388	12374.9	13099.4	-0.0820629	0.455278	0.65484	5998	7626.61	-0.346837	0.165436	0.352999	XRCC6	22	41621119	41664048	+	3288
ENSG00000187514	12324	12037	15178	10385	11401	12882	10892	11875	11595	5738	5042	5012	3386	3230	193.291	204.871	219.934	190.27	198.063	221.82	189.453	197.35	204.735	196.611	173.112	179.35	158.277	168.814	12338.5	12162.7	-0.0207102	0.860433	0.937256	11967.7	12400.3	-0.0512744	0.589698	0.7607	6133.25	7217.96	-0.234712	0.0417526	0.136418	PTMA	2	231706895	231713541	+	3378
ENSG00000106263	10350	9211	11463	11211	11759	11349	10993	10671	10297	5880	5787	5638	6650	6009	60.9415	58.8549	62.3578	77.112	76.6909	73.365	71.7833	66.5768	68.2569	75.6377	74.5919	75.7405	116.699	117.902	9686.42	12062.8	0.316496	0.00242022	0.0325854	11135.4	9735.15	0.193826	0.0329189	0.117089	8591.33	5665.82	0.600375	0.00703074	0.0362095	EIF3B	7	2354086	2380745	+	8998
ENSG00000026025	7513	9377	8092	7598	8911	6649	9538	12117	12409	13132	10681	11813	4693	4340	77.1704	104.521	76.7914	91.1678	101.383	74.9812	108.65	131.88	143.495	294.684	240.168	276.84	143.668	148.551	7874.57	8144.2	0.0486386	0.759526	0.88558	11863.6	7913.42	0.584269	1.76189e-05	0.000312654	11795.8	4608.9	1.3559	3.88678e-06	6.85613e-05	VIM	10	17228259	17237593	+	5158
ENSG00000150991	9250	13149	8128	6487	6605	7323	8279	6895	7970	15219	14203	14420	4266	3851	125.724	193.943	102.066	102.997	99.4375	109.276	124.793	99.3017	121.955	451.909	422.593	447.17	172.81	174.421	9705.46	7170.18	-0.436698	0.0222943	0.124634	8083.77	9752.84	-0.270768	0.363663	0.571398	13473.8	5682.5	1.24564	0.00202191	0.0134782	UBC	12	124911604	124917368	-	3898
ENSG00000144028	11969	10884	13675	10938	10549	12241	13000	10771	10482	4197	4240	4075	3971	3542	58.0384	57.2729	61.2639	61.9584	56.6591	65.1678	69.9094	55.3425	57.2223	44.4616	45.0079	45.0833	57.389	57.234	11401.5	11849.6	0.0555796	0.619237	0.799154	11943.3	11458.9	0.0596863	0.588916	0.760174	5643.08	6669.22	-0.241448	0.104737	0.259948	SNRNP200	2	96274336	96305515	-	10926
ENSG00000178209	9807	6572	11083	14180	12290	13626	11652	10800	8438	5076	5738	3609	5405	5197	30.5799	22.2383	31.9284	51.6512	42.4475	46.6473	40.2935	35.6836	29.6212	34.5788	39.1675	25.6754	50.2304	54.0008	8513.67	14112.2	0.728999	2.44486e-06	0.000304344	10741.8	8557.11	0.327952	0.0220849	0.0880683	7173.34	4977.54	0.527013	0.0533709	0.162336	PLEC	8	143915147	143976734	-	16991
ENSG00000198034	11382	15375	11456	9003	9324	10152	10039	10309	10973	6316	5701	6289	3400	3539	202.223	296.435	188.046	186.854	183.491	198.025	197.804	194.077	219.482	245.155	221.732	254.931	180.037	209.527	12092.1	10001.8	-0.273737	0.094381	0.293845	10921.7	12151.5	-0.153854	0.287864	0.497239	6867.07	7078.7	-0.0436314	0.832003	0.913532	RPS4X	X	72255679	72277300	-	2982
ENSG00000177954	13222	10779	10743	8437	9272	10723	9177	9025	10592	7122	6972	7986	3638	3446	676.824	598.77	508.07	504.511	525.718	602.633	520.971	489.521	610.407	796.469	781.271	932.692	555.024	587.816	10909.4	9972.81	-0.129452	0.350882	0.594133	10053.2	10964.4	-0.12518	0.318582	0.528593	7833.64	6380.8	0.296141	0.171374	0.361266	RPS27	1	153990755	153992155	+	1035
ENSG00000127603	11707	10317	13395	13023	11631	12351	10591	9924	7690	4646	5430	4171	3357	2616	15.2249	14.5601	16.0942	19.7845	16.7543	17.6347	15.275	13.6754	11.259	13.2001	15.4587	12.376	13.0116	11.3369	11046.4	13024	0.237531	0.0430265	0.186435	9806.73	11102.1	-0.178997	0.125876	0.293197	5519.54	6461.16	-0.226987	0.0907678	0.236363	MACF1	1	39081316	39487177	+	40739
ENSG00000113739	7527	6756	9501	12273	15159	8106	9878	10591	10239	6733	5877	6426	5897	5687	65.0762	63.386	75.8907	123.953	145.168	76.9423	94.7117	97.0247	99.66	127.174	111.23	126.757	151.951	163.844	7401.42	12517.2	0.757997	8.62018e-05	0.0036702	10694.6	7438.67	0.523643	3.10679e-07	9.55397e-06	8649.64	4329.13	0.998306	6.26692e-09	2.14249e-07	STC2	5	173314713	173329503	-	6128
ENSG00000106682	11615	7288	12693	9915	11352	11449	10805	10575	10940	4980	4594	4990	4384	4134	192.846	131.312	194.704	192.304	208.768	208.698	198.953	186.045	204.49	180.638	166.974	189.027	216.937	228.723	9790.1	11482.6	0.229992	0.143689	0.36887	11268.6	9840.19	0.195439	0.15633	0.336714	6497	5723.28	0.182694	0.344794	0.560756	EIF4H	7	74174245	74197101	+	3191
ENSG00000125691	10396	13447	10348	8396	8570	9496	9418	10698	10725	7403	6843	6981	3252	3346	92.1205	129.306	84.7161	86.9095	84.1146	92.3824	92.5515	100.447	106.992	143.313	132.74	141.136	85.8839	98.8016	10809.6	9293.76	-0.217897	0.165935	0.399183	10742.9	10862.8	-0.0159148	0.908778	0.955998	7455.53	6327.41	0.236891	0.327814	0.543949	RPL23	17	38847865	38853843	-	5979
ENSG00000187109	10671	14230	11334	9100	9716	9456	10745	11025	11369	6593	5615	6005	1822	1436	32.5761	47.1414	31.9666	32.4519	32.8535	31.6928	36.3777	35.663	39.0733	43.9709	37.524	41.8252	16.5773	14.6082	11446.5	9934.44	-0.204324	0.185899	0.424079	11551.6	11502.7	0.00619675	0.963643	0.98314	5553.88	6700.39	-0.270555	0.498443	0.699036	NAP1L1	12	76036587	76085033	-	17355
ENSG00000132341	11802	13654	11978	9672	9786	11198	9206	9177	10048	4479	4648	4775	4406	4132	129.592	162.699	121.514	124.063	119.022	134.996	112.105	106.774	124.212	107.446	111.726	119.626	144.191	151.192	11793.5	10765	-0.13158	0.334512	0.578876	9918.21	11851.9	-0.256923	0.0334499	0.11838	6342.45	6901.83	-0.122177	0.506976	0.705317	RAN	12	130871879	130877678	+	4825
ENSG00000132507	10333	6713	11596	8936	11148	10463	9865	10964	10722	4562	4521	4886	6686	6997	194.476	137.107	201.636	196.466	232.401	216.2	205.907	218.653	227.185	187.579	186.269	209.809	375.04	438.834	8875.2	10716.2	0.271873	0.0842323	0.273759	10988	8920.54	0.300616	0.0252919	0.0964226	8157.12	5188.68	0.652515	0.059046	0.174872	EIF5A	17	7306999	7312463	+	2815
ENSG00000198755	11402	11065	10612	9640	10446	10154	9828	9670	10482	5887	5665	6093	3620	3739	402.457	423.831	346.063	397.484	408.403	393.49	384.714	361.668	416.529	453.963	437.727	490.682	380.818	439.786	10396.7	10624.1	0.0312708	0.791615	0.901887	10457.9	10448.7	0.00130968	0.990363	0.995997	6851.92	6082.61	0.172003	0.193633	0.390859	RPL10A	6	35468408	35470785	+	1501
ENSG00000129351	11301	8894	12940	10823	11611	12679	10466	10609	9947	3542	3242	3351	4509	4019	54.3219	46.3937	57.4661	60.773	61.8199	66.9116	55.7922	54.0354	53.8287	37.1959	34.1143	36.7505	64.5966	64.376	10306	12325.9	0.258145	0.03793	0.172771	10802.9	10358.2	0.0605532	0.564812	0.742158	5416.79	6026.95	-0.154286	0.580488	0.7617	ILF3	19	10654261	10692417	+	11022
ENSG00000100664	12071	11306	12627	12968	14695	11409	9711	9128	9050	2620	2815	2728	3726	3001	75.1948	76.4288	72.6715	94.3674	101.395	78.028	67.0877	60.2512	63.4682	35.6561	38.3874	38.7721	69.1765	62.2957	11272.4	13742.9	0.285892	0.0254201	0.135397	9720.85	11328.9	-0.220867	0.0170189	0.0735152	4307.6	6594.22	-0.614682	0.0210671	0.0828756	EIF5	14	103333544	103345025	+	8505
ENSG00000105193	10047	11296	9945	8512	8999	9812	9760	9410	10091	6285	5831	5832	4977	5245	204.494	249.501	187.012	202.386	202.88	219.261	220.307	202.946	231.229	279.472	259.808	270.827	301.914	355.744	9856.04	9593.19	-0.0389102	0.769343	0.890744	10206.7	9904.93	0.0433618	0.712869	0.843383	7918.8	5767.72	0.457115	0.00613547	0.0327413	RPS16	19	39433207	39435948	-	2603
ENSG00000171863	10950	10896	10674	8710	8792	9583	9612	9796	9788	6206	6037	5993	4236	4097	103.893	112.187	93.5664	96.5375	92.3978	99.8236	101.14	98.4844	104.552	128.639	125.389	129.732	119.784	129.535	10215.7	9515.24	-0.10241	0.377946	0.618292	10173.9	10266.7	-0.0130408	0.895889	0.94975	7325.9	5976.85	0.293717	0.00347015	0.0208655	RPS7	2	3575205	3580920	+	5584
ENSG00000167552	12744	17741	13307	10045	8408	13226	10221	8417	9274	2302	2056	2548	2070	2104	197.366	298.158	190.399	181.727	144.231	224.881	175.547	138.124	161.695	77.886	69.7035	90.0318	95.5448	108.582	13856.2	11119	-0.317451	0.0971843	0.298461	9744.71	13924.1	-0.514847	0.000715749	0.00650343	3132.38	8111.7	-1.37309	9.82145e-10	3.89566e-08	TUBA1A	12	49184796	49189324	-	3421
ENSG00000099194	12661	10215	13550	9729	8612	16818	9062	8541	9024	3871	3291	3672	2514	2260	125.101	109.53	123.695	112.296	94.2533	182.442	99.3003	89.4223	100.382	83.561	71.1845	82.78	74.0335	74.4129	11356.4	12306	0.115859	0.560014	0.758968	9287.18	11413.8	-0.29756	0.00368556	0.0232473	4288.91	6641.61	-0.630755	2.44479e-08	7.39548e-07	SCD	10	100347124	100364834	+	5362
ENSG00000113140	12303	11071	13358	9408	9261	13780	10574	8969	9355	3833	3736	3755	1744	1784	134.925	131.756	135.345	120.527	112.497	165.916	128.604	104.225	115.502	91.8351	89.6921	93.9555	57.0032	65.1965	11477.7	11372	-0.0133413	0.929781	0.971264	10082.1	11535.4	-0.194327	0.0618736	0.18177	3980.25	6713.77	-0.75384	0.000257763	0.00245108	SPARC	5	151661096	151687165	-	4831
ENSG00000063177	9052	7621	9727	7956	8845	9149	9845	9854	10534	6064	5274	5823	6466	6526	113.942	104.101	113.12	116.987	123.321	126.436	137.433	131.431	149.278	166.758	145.327	167.231	242.575	273.738	8238.13	9109.36	0.145007	0.184799	0.423187	10543.9	8279.68	0.348666	0.000422923	0.00431887	8687.72	4818.27	0.85025	0.000466715	0.00402084	RPL18	19	48615328	48619536	-	4209
ENSG00000108107	7693	6411	7712	6762	7583	8207	8771	9942	10161	10082	9275	8569	5440	5799	58.7886	53.1651	54.4483	60.3639	64.1858	68.8558	74.3329	80.5038	87.4173	168.319	155.159	149.403	123.899	147.672	6818.26	7912.75	0.214788	0.0601727	0.226487	10060.1	6852.65	0.553866	5.08018e-08	1.92726e-06	10695	3987.84	1.42338	4.86576e-27	1.83857e-24	RPL28	19	55385345	55403250	+	6933
ENSG00000169045	11924	12110	14807	9421	11068	11774	8352	9199	7912	3246	3586	3308	2530	2099	66.6396	73.4443	76.4534	61.5052	68.5141	72.2425	51.7649	54.4749	49.7806	39.6321	43.8719	42.18	42.1407	39.0905	12130	11315.2	-0.100315	0.399415	0.636887	8855.53	12190.7	-0.461128	1.38704e-06	3.5699e-05	4064.92	7096.47	-0.803699	5.40545e-16	6.03225e-14	HNRNPH1	5	179614178	179634784	-	9480
ENSG00000113013	10265	11598	10854	10467	11201	9890	9968	9772	9600	3733	3423	3688	3500	3227	65.8891	80.7869	64.367	78.484	79.6364	69.6962	70.9573	66.4635	69.3727	52.3481	48.098	54.0102	66.9566	69.0242	10290.1	11097.3	0.109009	0.400924	0.638324	10223.8	10341.2	-0.0163946	0.879576	0.941628	4969.14	6021.62	-0.27749	0.12358	0.291497	HSPA9	5	138553756	138575724	-	8254
ENSG00000104738	11786	13284	13339	10463	11104	10667	10558	8673	8568	2102	2277	2201	3055	2776	89.55	109.53	93.6358	92.8667	93.45	88.9815	88.9642	69.8255	73.2895	34.8915	37.8728	38.1548	69.1801	70.2856	12058	11328.7	-0.0899696	0.448946	0.678158	9694.7	12117.9	-0.321854	0.00694757	0.0378169	3619.93	7055.92	-0.963282	0.00115692	0.00853347	MCM4	8	47960185	47978160	+	6973
ENSG00000188846	9299	10463	10528	8170	8868	9481	9482	10079	9983	5811	5317	5374	3950	3598	57.1144	69.7379	59.7413	58.6187	60.3303	63.9325	64.5868	65.5952	69.0293	77.9738	71.4894	75.3074	72.3065	73.6408	9508.63	9309.35	-0.0304895	0.800005	0.906664	10292.4	9555.86	0.107179	0.298165	0.508306	6627.08	5564.1	0.252336	0.0202317	0.080291	RPL14	3	40457292	40468587	+	8626
ENSG00000104408	10991	13807	10815	8512	8435	9171	9131	9156	9555	5597	5087	5583	2224	2016	96.9712	132.193	88.156	87.7288	82.4312	88.8343	89.3426	85.5967	94.9073	107.882	98.2501	112.384	58.4806	59.2713	11253.5	9177.9	-0.294063	0.0542245	0.212817	9707.33	11308.9	-0.220237	0.100617	0.252585	5427.08	6586.91	-0.279174	0.334164	0.54991	EIF3E	8	108201216	108435333	-	6005
ENSG00000106153	10251	7387	10669	8542	9251	9316	10152	10504	10985	4834	4600	4625	3816	3917	479.776	375.184	461.334	467.021	479.581	478.696	526.937	520.922	578.81	494.273	471.298	493.872	532.294	610.905	8808.55	9521.42	0.112208	0.3802	0.619961	11030.8	8853.32	0.317144	0.00559401	0.0319598	6106.28	5150.62	0.245224	0.0996049	0.25147	CHCHD2	7	56101569	56106576	-	1132
ENSG00000112306	9974	7591	9819	7358	7958	8125	8525	9493	10177	6556	6193	6423	5128	5022	688.958	569.018	626.628	593.728	608.875	616.176	653.059	694.82	791.419	989.352	936.462	1012.26	1055.7	1155.97	8544.13	8232.33	-0.0536643	0.64936	0.819626	9829.6	8587.42	0.194839	0.0840915	0.224424	8186.3	4996.52	0.712032	1.03427e-08	3.37006e-07	RPS12	6	132814441	132817564	+	767
ENSG00000198883	9713	7791	12102	10040	11825	9972	10493	10613	9920	2860	2907	2935	3673	3285	149.637	130.252	172.252	180.686	201.785	168.666	179.275	173.249	172.053	96.2589	98.0386	103.163	168.647	168.644	9191.66	11185.8	0.28319	0.0408238	0.180621	10804.1	9238.18	0.225776	0.0460048	0.148325	4525.64	5375.3	-0.248588	0.348264	0.563935	PNMA5	X	152988824	152994127	-	3439
ENSG00000169032	9198	6882	10154	8780	7915	8310	12409	11415	11668	5030	4880	4984	3455	2853	129.64	105.26	132.222	144.559	123.566	128.59	193.962	170.478	185.142	154.883	150.568	160.271	145.133	133.997	8157.94	8800.31	0.10925	0.412486	0.646984	12376	8199.34	0.593841	1.82986e-07	6.07596e-06	5802.07	4770.41	0.282616	0.028445	0.103036	MAP2K1	15	66386817	66492312	+	3759
ENSG00000147140	10007	8965	11185	8928	9161	10688	10313	10482	10398	4136	3888	3985	3032	2718	100.185	97.3986	103.456	104.414	101.588	117.477	114.503	111.196	117.196	90.4623	85.2101	91.0244	90.4689	90.6768	9414.98	10101.7	0.101554	0.369576	0.61047	10869	9462.33	0.19989	0.0261208	0.0985188	4911.63	5507.1	-0.1653	0.0299515	0.107159	NONO	X	71283192	71301168	+	5292
ENSG00000101182	9747	7170	10828	8185	9437	9135	9178	9543	9825	5117	4938	4941	4886	4748	295.088	235.561	302.865	289.47	316.457	303.632	308.151	306.134	334.87	338.442	327.263	341.292	440.865	479.004	8623.06	9393.41	0.12338	0.348382	0.59206	9949.89	8666.86	0.199048	0.083834	0.223884	6989.71	5042.25	0.470873	0.0146502	0.0632572	PSMA7	20	62136735	62143440	-	1750
ENSG00000102144	8719	7244	8577	7255	6950	7974	10005	9469	11280	9831	7560	8807	1750	1723	83.8062	75.5599	76.1666	81.4613	73.9937	84.1481	106.65	96.4404	122.062	206.441	159.073	193.138	50.1324	55.1878	7672.74	7793.53	0.0225245	0.844773	0.928627	10740.6	7711.45	0.47795	1.9928e-05	0.000347179	7579.43	4487.61	0.756258	0.107446	0.264659	PGK1	X	77910739	78129296	+	5512
ENSG00000167978	10558	10046	11743	11903	11266	13150	8352	7618	6180	2952	3150	2484	3734	3043	42.1658	43.5387	43.3289	55.5316	49.8367	57.6584	36.9917	32.2378	27.7863	25.7563	27.5394	22.634	44.4451	40.4975	10115.2	12762.3	0.335365	0.00250481	0.0333876	7705.94	10165.9	-0.399678	0.000362372	0.00383811	4424.58	5917.29	-0.419747	0.100977	0.253956	SRRM2	16	2752329	2772538	+	13266
ENSG00000106105	7566	8791	7900	11257	13104	5113	12111	11898	12139	4269	3465	4159	2293	2037	96.5446	121.732	93.1339	167.799	185.211	71.6301	171.386	160.872	174.384	119.008	96.79	121.082	87.204	86.6164	7637.45	10407.5	0.446461	0.240428	0.485164	12601.2	7675.28	0.715375	4.26779e-10	2.84001e-08	4393.73	4469.58	-0.0243404	0.896132	0.947346	GARS	7	30594681	30634033	+	4152
ENSG00000111669	10551	10543	10877	8055	8656	10103	9696	9724	10307	4369	3716	4242	2408	2574	207.037	224.503	197.189	184.64	188.136	217.653	211	202.183	227.693	187.295	159.623	189.914	140.826	168.311	10029.9	9407.15	-0.092417	0.441109	0.672002	10366.3	10080	0.0404302	0.682547	0.824007	4733.07	5868.1	-0.309859	0.0291358	0.10492	TPI1	12	6867119	6870948	+	2700
ENSG00000131469	10252	10451	10161	7545	7795	8675	8881	7979	8946	4692	4727	4708	4781	4611	268.095	296.579	245.491	230.485	225.786	249.062	257.558	221.092	263.373	268.056	270.602	280.897	372.623	401.811	9697.37	8432.74	-0.201519	0.0897217	0.284962	9008.2	9745.75	-0.113512	0.30599	0.51535	6694.23	5673.83	0.238325	0.224338	0.42953	RPL27	17	42998273	43002959	+	2026
ENSG00000075415	10763	9239	11855	8789	9317	11150	9087	8835	9313	2699	2615	2881	3737	3484	64.0999	59.7107	65.2296	61.146	61.4612	72.905	60.0177	55.754	62.442	35.1168	34.0927	39.1469	66.3312	69.1433	9939.2	10263.4	0.0462992	0.701623	0.851576	9497.87	9989.29	-0.0728681	0.452588	0.652577	4497.37	5813.33	-0.370634	0.204418	0.404144	SLC25A3	12	98593591	98606379	+	8896
ENSG00000115677	9713	8348	10545	8969	8675	9789	10302	9091	9214	4047	3659	3934	3607	3254	42.2429	39.3991	42.3708	45.5668	41.7898	46.7409	49.6885	41.8945	45.114	38.4522	34.836	39.036	46.7538	47.1591	8928.56	9639.94	0.110558	0.317702	0.564158	9976.03	8973.55	0.15271	0.132786	0.302986	5207.59	5222.26	-0.00449062	0.975676	0.988573	HDLBP	2	241227264	241317061	-	12182
ENSG00000145592	8879	9704	9051	6259	8061	8746	7059	9017	9171	6582	6587	7212	3237	3385	57.6986	68.4314	54.3397	47.5128	58.0218	62.3978	50.872	62.0881	67.0936	93.4432	93.7033	106.927	62.6924	73.3007	8691.99	8079.52	-0.105315	0.459722	0.687733	8791.98	8735.19	0.00942318	0.939482	0.971657	7264.27	5086.19	0.514457	0.0137854	0.0603843	RPL37	5	40825262	40835335	-	8153
ENSG00000089280	8829	7173	12201	8630	10782	10132	9504	10624	9421	2742	2688	2812	3441	3559	45.4894	40.1054	58.0783	51.9415	61.5317	57.3129	54.305	58.0006	54.6461	30.8642	30.3175	33.0556	52.839	61.1047	8733.91	10364.1	0.246811	0.103777	0.310464	10279.3	8778.12	0.227637	0.0740871	0.206374	4438.28	5107.55	-0.202982	0.493708	0.69559	FUS	16	31180110	31194871	+	10283
ENSG00000161203	8981	9776	9776	7418	7730	8216	9199	9232	9718	4652	4139	4523	4020	4183	100.046	118.179	100.614	96.5313	95.3799	100.484	113.645	108.973	121.876	113.215	100.934	114.957	133.467	155.279	8958.54	8206.42	-0.126442	0.276766	0.523759	9815.28	9003.1	0.124651	0.230229	0.430523	6090.92	5241.98	0.216253	0.227129	0.432757	AP2M1	3	184174689	184184091	+	4756
ENSG00000179218	10315	9683	12020	8661	9392	10204	8117	8273	7989	3583	3175	3483	3480	3076	201.362	205.127	216.787	197.507	203.08	218.694	175.727	171.126	175.576	152.807	135.681	155.129	202.469	200.098	9996.47	9918.26	-0.0113403	0.916966	0.964505	8492.13	10046.6	-0.242572	0.00681065	0.0372715	4760.55	5847.61	-0.297145	0.0957605	0.244802	CALR	19	12938578	12944489	+	2714
ENSG00000156261	9982	11987	10265	7440	7578	8050	8647	8608	8488	4998	4933	5156	2774	2240	158.292	206.28	150.391	137.822	133.106	140.151	152.07	144.64	151.534	173.152	171.245	186.546	131.105	118.369	10162	8104.85	-0.326248	0.0185049	0.111447	8970.18	10212.2	-0.187001	0.120415	0.28406	5402.15	5947.41	-0.138415	0.50973	0.70715	CCT8	21	29055805	29073797	-	3341
ENSG00000123416	10504	14536	12014	8738	8627	9827	10199	7218	8275	1203	1108	1160	3826	3733	155.711	233.837	164.54	151.315	141.653	159.935	167.67	113.377	138.101	38.9599	35.9559	39.2331	169.036	184.404	11694.6	9551.95	-0.291915	0.0633418	0.23407	8978.32	11752	-0.388366	0.0135919	0.0625542	3467.07	6845.88	-0.981768	0.0937586	0.241661	TUBA1B	12	49127782	49131397	-	3574
ENSG00000186468	8484	16810	8804	6319	7270	8521	7462	7506	8433	4802	4639	4921	3226	3466	106.919	229.894	102.507	93.027	101.482	117.898	104.291	100.233	119.647	132.211	127.981	141.495	121.169	145.557	10898.5	7750.11	-0.491822	0.240846	0.485494	8165.59	10950.8	-0.423386	0.308043	0.517239	5823.19	6384.69	-0.132778	0.638201	0.798626	RPS23	5	82273358	82278577	-	4204
ENSG00000170027	9302	7863	10486	8656	8747	9955	8575	9035	8923	4573	4289	4257	2689	2339	131.421	120.553	136.873	142.86	136.882	154.414	134.356	135.257	141.926	141.149	132.651	137.221	113.227	110.12	8618.47	9607.48	0.156678	0.173904	0.408629	9243.47	8661.94	0.0936443	0.328799	0.538717	4929.3	5040.68	-0.0318337	0.81507	0.904383	YWHAG	7	76326794	76359031	-	3750
ENSG00000115310	7438	6805	8085	8371	9644	7399	8541	9293	9062	7164	6464	6659	2578	2101	59.3124	58.8872	59.5647	77.9778	85.1818	64.777	75.5322	78.5218	81.3535	124.805	112.838	121.151	61.2693	55.8294	6979.53	8937.82	0.356772	0.00585735	0.0556884	9367.38	7014.58	0.417257	2.96421e-06	6.86589e-05	6549.64	4082.72	0.682092	0.0263687	0.0976642	RTN4	2	54972187	55112621	-	6644
ENSG00000114391	9044	8638	9925	6792	7519	7833	7531	8559	8772	6146	6017	6135	3204	3282	178.657	185.173	181.138	156.734	164.521	169.882	164.986	179.155	195.084	265.241	260.199	276.506	188.636	216.046	8636.82	7773.28	-0.151947	0.14702	0.37374	8662.43	8680.1	-0.00295437	0.976005	0.988773	6705.09	5052.52	0.408534	0.011849	0.0540455	RPL24	3	101681091	101686782	-	2682
ENSG00000136193	9216	8304	9680	8326	8562	7843	10282	8839	9174	4063	3851	4338	3719	3156	80.7594	78.9662	78.3692	85.2298	83.1049	75.4556	99.9224	82.0728	90.505	77.7832	73.8737	86.7303	97.1288	92.1585	8506.88	8698.59	0.032129	0.769	0.890488	9870.7	8549.63	0.207249	0.0434069	0.142427	5359.36	4976.08	0.106675	0.42017	0.631384	SCRN1	7	29920103	29990289	-	6046
ENSG00000171858	10902	6604	9652	7211	8542	8412	8253	8896	9720	5073	4685	4911	3187	3213	564.611	371.154	461.828	436.258	490.008	478.3	474.012	488.184	566.725	573.979	531.152	580.288	491.922	554.5	8453.41	8479.47	0.00440724	0.977369	0.989614	9370.47	8496.71	0.141137	0.312558	0.522228	5791.29	4941.74	0.228888	0.164647	0.352166	RPS21	20	62387116	62388520	+	1023
ENSG00000117450	10154	9949	11035	8723	8658	9696	9489	8231	8839	2937	2994	3140	2642	2566	353.461	375.826	354.892	354.711	333.828	370.557	366.319	303.6	346.394	223.355	228.151	249.382	274.099	297.652	9750.29	9512.29	-0.0356281	0.740473	0.87406	9268.03	9799.07	-0.0804095	0.434237	0.636632	4014.6	5704.18	-0.507326	0.000269609	0.00255021	PRDX1	1	45511036	45523047	-	1522
ENSG00000114867	8668	7518	10805	9056	9333	10817	8772	9053	8113	2545	2528	2447	4688	4337	55.618	52.3483	64.0532	67.8793	66.3313	76.2012	62.4208	61.5509	58.6059	35.6757	35.5091	35.8229	89.651	92.7329	8395.28	10252.3	0.288234	0.0224109	0.125124	9027.43	8437.6	0.0973747	0.349499	0.556979	4955.49	4910.19	0.0129926	0.973867	0.987484	EIF4G1	3	184314495	184335358	+	8257
ENSG00000181222	8100	8412	10359	8976	9258	9672	8830	8229	7725	4133	3625	3482	4198	3604	51.3638	57.8862	60.6889	66.4905	65.0265	67.3359	62.0966	55.2923	55.1485	57.2567	50.3206	50.3769	79.3388	76.1562	8389.86	9804.46	0.224765	0.0483764	0.199775	8633.98	8431.78	0.0341408	0.742051	0.860686	5429.16	4908.47	0.145131	0.494872	0.696508	POLR2A	17	7484366	7514616	+	8355
ENSG00000154277	8938	9392	9308	8945	10212	8451	8912	10544	8791	3585	4030	3734	1908	1782	207.512	236.627	199.654	242.598	262.612	215.412	229.463	259.39	229.776	181.836	204.821	197.792	132.024	137.866	8679.55	9705.12	0.161175	0.203448	0.443521	9817.1	8722.79	0.170626	0.0953786	0.243615	4039.06	5078.5	-0.329935	0.0959243	0.245043	UCHL1	4	41256413	41268455	+	2282
ENSG00000137154	8370	9956	8412	6675	7300	8011	7935	8409	8889	6060	5770	5726	3526	3417	163.393	210.91	151.715	152.218	157.846	171.694	171.787	173.94	195.355	258.446	246.576	255.03	205.146	222.281	8432.13	7715.67	-0.127996	0.368835	0.60984	8797.12	8473.82	0.054115	0.665542	0.812744	6678.05	4934.94	0.43663	0.00687143	0.035619	RPS6	9	19375715	19380254	-	2714
ENSG00000143321	8890	7951	10394	7500	8890	8940	9429	9642	9193	3174	2962	3299	4023	4052	125.768	122.065	135.853	123.946	139.306	138.855	147.934	144.537	146.416	98.0984	91.7313	106.483	169.624	191.022	8492.2	8886.72	0.0654903	0.567256	0.763652	9843.92	8534.92	0.205767	0.0259483	0.0980048	5100.96	4967.24	0.0380028	0.893862	0.946462	HDGF	1	156742107	156766925	-	3745
ENSG00000104341	10605	10585	10601	8055	8583	9016	9234	8839	9208	3419	3082	3314	1965	1758	175.747	190.358	162.309	155.936	157.549	164.039	169.707	155.212	171.793	123.784	111.808	125.302	97.0532	97.0829	9981.06	9009.11	-0.147742	0.188595	0.427181	9513.26	10030.9	-0.0764056	0.447878	0.648905	3676.8	5839.57	-0.66687	5.04177e-06	8.61139e-05	LAPTM4B	8	97775057	97853013	+	3197
ENSG00000079246	9879	11830	9940	8079	7694	8577	9182	8470	8470	3386	3382	3618	2581	2319	95.8077	124.502	89.0622	91.5271	82.6495	91.3232	98.7551	87.0395	92.4771	71.7402	71.8004	80.0547	74.6013	74.9439	9982.37	8559.19	-0.221834	0.120514	0.336417	9106.49	10031.7	-0.139518	0.264481	0.470786	4224.43	5842.3	-0.467742	0.00134809	0.00965263	XRCC5	2	216107464	216206303	+	5463
ENSG00000173812	6918	5567	7131	8972	10187	6213	8564	9459	9691	6472	5464	6068	3435	3193	101.165	88.3436	96.343	153.265	165.005	99.7494	138.887	146.569	159.545	206.765	174.915	202.454	149.709	155.596	6121.2	8938.89	0.546236	0.0015965	0.0249839	9657.12	6152.13	0.650419	2.2051e-10	1.56617e-08	6677.17	3579.9	0.899557	1.60358e-08	4.99103e-07	EIF1	17	41688885	41692668	+	3623
ENSG00000177600	7927	7316	8325	5981	7608	8206	7217	8551	8891	6722	6337	6419	3694	3824	214.823	215.154	208.437	189.344	228.372	244.153	216.902	245.547	271.26	397.978	375.942	396.89	298.36	345.333	7375.37	7635.78	0.0501194	0.692757	0.847373	8591.83	7412.39	0.213021	0.0431591	0.142143	7350.35	4314.39	0.768915	9.07946e-09	3.00389e-07	RPLP2	11	809647	812880	+	1955
ENSG00000198668	10226	12463	11499	7344	7711	9052	8841	7150	7660	3558	3447	3520	2350	2131	70.3156	92.9977	73.0509	58.9907	58.7297	68.3359	67.419	52.0952	59.2977	53.4491	51.8863	55.2229	48.1598	48.829	10757.3	8459.48	-0.346598	0.012819	0.0890721	8255.32	10810.4	-0.389004	0.00256827	0.0175583	4112.13	6295.7	-0.614203	8.5863e-06	0.000137291	CALM1	14	90396502	90408261	+	7705
ENSG00000189403	10314	12016	11521	7517	8704	8503	8357	8537	8280	3082	3011	3099	2112	1853	70.7554	89.4532	73.0201	60.2396	66.1382	64.0418	63.5796	62.0559	63.9479	46.1906	45.2178	48.5048	43.1815	42.36	10640.2	8678.61	-0.293913	0.0207274	0.11968	8769.39	10692.9	-0.286039	0.00796968	0.0418376	3608.17	6226.67	-0.786855	3.93767e-10	1.70643e-08	HMGB1	13	30456704	30617597	-	7723
ENSG00000172270	7899	7317	8490	7495	8048	8563	8981	9300	9231	4493	3769	4199	4184	4172	110.217	110.794	109.447	122.167	124.385	131.178	138.975	137.501	145.007	136.963	115.125	133.676	173.997	193.986	7414.76	8463.77	0.190919	0.0664057	0.240195	9585.74	7451.97	0.363247	3.98663e-05	0.000621235	5932.81	4337.42	0.451551	0.0241038	0.091565	BSG	19	571277	583493	+	3797
ENSG00000143799	10175	9195	12235	8177	8541	10461	9941	8919	8458	1954	1931	2032	2150	1971	75.196	73.7421	83.5379	70.5925	69.9149	84.8773	81.4751	69.8428	70.3706	31.5481	31.2398	34.2621	47.3554	48.5394	9849.88	9534.62	-0.0469518	0.709672	0.856634	9519.35	9899.42	-0.0565609	0.589103	0.760335	2867.4	5761.42	-1.00735	1.44388e-06	2.88214e-05	PARP1	1	226360691	226408079	-	7169
ENSG00000156482	8364	9566	9811	6875	7933	8761	7532	7267	7672	3926	4193	4574	3737	4055	110.04	136.575	119.253	105.661	115.605	126.546	109.896	101.307	113.634	112.843	120.761	137.298	146.532	177.777	8703.99	8265.32	-0.074532	0.562961	0.761039	7836.84	8747.2	-0.158527	0.141144	0.315235	5802.67	5093.32	0.187818	0.318361	0.534134	RPL30	8	98024851	98046469	-	4027
ENSG00000198242	8367	3014	8938	7249	7178	8254	8039	8028	7362	7889	7610	6887	2908	2509	156.973	61.3622	154.922	158.868	149.162	170.011	167.259	159.59	155.494	323.344	312.539	294.791	162.6	156.857	6236.94	7966.39	0.353052	0.401203	0.638352	8157.41	6269.54	0.379717	0.364665	0.57236	7313.12	3643.52	1.00523	0.00837814	0.041511	RPL23A	17	28719393	28724359	+	2824
ENSG00000115484	9088	7314	9803	7214	7954	8149	8607	8030	8835	3524	3382	3908	4196	3972	170.138	148.59	169.555	157.766	164.937	167.492	178.698	159.292	186.21	144.131	138.603	166.924	234.12	247.793	8167.69	8186.57	0.00328454	0.977053	0.989614	8888.57	8208.98	0.11463	0.282504	0.4908	5465.41	4776.71	0.193989	0.425525	0.636544	CCT4	2	61868089	61888804	-	2830
ENSG00000106236	8495	7093	8692	10234	9066	8342	9653	9790	9258	2894	2478	2804	2615	2414	149.228	135.214	141.067	210.009	176.402	160.885	188.055	182.228	183.091	111.064	95.2916	112.382	136.908	141.31	7584.71	9741.37	0.360974	0.00600398	0.0562687	9995.59	7622.97	0.390892	2.07032e-05	0.000357235	3732.01	4436.11	-0.249891	0.138511	0.314756	NPTX2	7	98617297	98629868	+	3016
ENSG00000169714	8727	9622	8878	7633	8029	7809	7555	7779	8001	4056	3888	4195	3261	2982	239.94	287.082	225.513	245.153	244.511	235.717	230.359	226.624	247.654	243.626	234.007	263.148	267.214	273.207	8566.4	8249.04	-0.0543823	0.662647	0.827755	8133.78	8608.95	-0.0818282	0.457392	0.65695	5116.78	5012.78	0.029457	0.8203	0.906806	CNBP	3	129169484	129183922	-	1927
ENSG00000152234	10349	9472	10587	7358	7144	9664	8413	6905	7515	2692	2565	3068	3188	2861	50.2657	49.9251	47.5079	41.7482	38.434	51.5334	45.3168	35.5372	41.0928	28.5652	27.2726	33.9985	46.1491	46.3062	9520.38	8477.92	-0.167277	0.210941	0.452955	7970.61	9568.17	-0.263594	0.0161026	0.0706642	4122.15	5569.13	-0.434477	0.0570931	0.170587	ATP5F1A	18	46080248	46104334	-	10908
ENSG00000117632	10645	10470	10744	6653	7202	8527	7780	7412	7642	3723	3520	3502	1784	1644	90.0784	96.1447	83.9964	65.7654	67.5039	79.2191	73.0111	66.4593	72.8023	68.8266	65.2054	67.6117	44.9926	46.358	9996.2	7850.61	-0.348505	0.00463227	0.0482644	7961.79	10046.2	-0.335461	0.000643875	0.0059831	3800.64	5848.25	-0.621274	0.00183527	0.0125089	STMN1	1	25884181	25906991	-	6261
ENSG00000163399	8513	7240	9595	7905	7836	8823	8845	7683	7538	3438	3159	3369	2885	2680	62.1162	57.3277	64.6825	67.3797	63.3311	70.6801	71.5739	59.4016	61.9215	54.8045	50.4589	56.0859	62.7392	65.1636	7901.84	8629.21	0.126981	0.264093	0.510497	8390.23	7941.69	0.0791652	0.459498	0.65868	4353.14	4621.6	-0.0868689	0.507808	0.705964	ATP1A1	1	116372668	116410261	+	7261
ENSG00000182899	9038	7044	8960	5600	7185	7901	6415	6716	7703	4825	4723	5577	3557	3676	154.018	130.263	141.067	111.478	135.621	147.822	121.235	121.27	147.782	179.632	176.19	216.835	180.656	208.748	7816.32	7245.4	-0.109403	0.428297	0.661695	7270.59	7855.88	-0.111793	0.331384	0.541371	6198.43	4571.08	0.439236	0.000767006	0.00608463	RPL35A	3	197949980	197956610	+	3109
ENSG00000147677	7743	8851	7608	6300	6629	6678	7532	7757	8017	5799	5404	5784	2531	2200	63.7598	79.0922	57.8799	60.6014	60.4625	60.373	68.7832	67.6826	74.3212	104.323	97.4134	108.667	62.1156	60.3682	7628.65	6889.01	-0.147024	0.275912	0.522884	8124.11	7666.44	0.0837629	0.48354	0.677941	5769.95	4464.41	0.370362	0.153133	0.336413	EIF3H	8	116642130	116766925	-	6434
ENSG00000141367	9564	8742	10306	7432	6877	8431	9052	8166	8138	3021	3035	3151	1375	1207	42.8108	42.4647	42.621	38.8619	34.0968	41.4335	44.9358	38.7319	41.0105	29.5429	29.7398	32.1805	18.3437	18.004	8945.69	7989.6	-0.163075	0.163957	0.396308	8839.96	8990.61	-0.0244232	0.800318	0.897863	3133.86	5232.84	-0.739136	0.0022242	0.014574	CLTC	17	59619689	59696956	+	11836
ENSG00000145741	8045	8607	8840	6163	7058	7226	7152	7762	7903	4686	4368	5001	2914	2740	172.773	200.588	175.397	154.613	167.893	170.375	170.338	176.632	191.075	219.857	205.352	245.04	186.513	196.087	7998.14	7175.58	-0.156487	0.178383	0.414534	7950.7	8037.97	-0.0157003	0.877026	0.939905	5382.11	4679.85	0.202016	0.137466	0.313173	BTF3	5	73498408	73505635	+	2467
ENSG00000175061	6722	5388	7987	7890	8668	7571	8630	7874	8279	4466	3899	4516	3137	3164	94.7425	82.4095	104.004	129.906	135.321	117.154	134.894	117.595	131.367	137.516	120.3	145.222	131.775	148.604	6247.31	8482.8	0.441187	0.000698602	0.0147529	8644.66	6278.92	0.461113	4.88362e-05	0.000737632	5324.04	3653.49	0.543018	5.20341e-05	0.000635331	LRRC75A-AS1	17	16438822	16478678	+	3759
ENSG00000128272	8417	8218	8230	8327	9117	5726	7508	8084	7953	3934	3785	3750	2557	2459	177.383	187.942	160.241	204.997	212.817	132.484	175.474	180.52	188.689	181.124	174.616	180.308	160.604	172.687	7806.59	8165.4	0.064835	0.704109	0.853143	8201.45	7845.62	0.0640698	0.514268	0.703883	4528.97	4567.22	-0.011825	0.907877	0.952932	ATF4	22	39519695	39522685	+	2514
ENSG00000150753	8786	10053	9327	7480	7433	8126	8003	7501	7545	2628	2778	2956	2691	2459	79.7208	98.9873	78.1883	79.2842	74.7042	80.9497	80.5318	72.1182	77.0731	52.0947	55.1796	61.1949	72.7721	74.351	8860.79	8095.26	-0.13028	0.307517	0.554759	8035.16	8904.73	-0.148173	0.187454	0.377722	3819.54	5185.32	-0.441454	0.0151763	0.0647627	CCT5	5	10249921	10266412	+	5839
ENSG00000160789	7391	6269	8614	6607	7332	8619	8367	7898	7701	3810	3596	3631	3883	4038	56.0603	51.6005	60.3638	58.5412	61.5992	71.7741	70.3812	63.4768	65.7601	63.1343	59.7087	62.8361	87.779	102.063	6936.94	7910.41	0.189415	0.138303	0.361311	8351.85	6971.94	0.260401	0.0104272	0.0512582	5437.55	4057.19	0.422116	0.0607345	0.178507	LMNA	1	156082573	156140089	+	6985
ENSG00000237550	8654	6373	8697	6418	6735	7059	7061	7079	7868	4906	4600	5091	3405	3473	639.465	511.031	593.729	553.993	551.236	572.666	578.629	554.264	654.526	791.982	744.086	858.289	749.873	855.17	7392.69	7099.5	-0.0584396	0.635922	0.810997	7678.67	7430.21	0.0473343	0.681489	0.823434	5942.61	4322.91	0.458967	0.000240656	0.00231395	RPL9P9	15	82372196	82372912	-	717
ENSG00000118705	8248	9350	8476	6817	6968	7477	8632	7133	7419	4353	4020	3849	2411	1985	155.015	190.695	147.175	149.665	145.055	154.28	179.916	142.05	156.976	178.731	165.392	165.045	135.049	124.317	8207.52	7469.35	-0.135871	0.29129	0.537319	8089.2	8248.23	-0.0280266	0.821236	0.909454	4489.11	4803.01	-0.0970863	0.583739	0.764151	RPN2	20	37178410	37241623	+	2819
ENSG00000165280	8516	7696	9525	8412	8166	9303	8153	7883	7949	1993	1864	2182	2707	2710	82.9689	81.3669	85.7362	95.7378	88.1231	99.5087	88.091	81.3798	87.1877	42.4204	39.7549	48.5026	78.603	87.9826	8036.64	9093.39	0.178194	0.103957	0.310667	8360.62	8077.04	0.0497032	0.589981	0.760799	3351.63	4700.94	-0.488547	0.104993	0.260402	VCP	9	35056064	35073249	-	5438
ENSG00000130294	9208	6250	10343	9838	8975	8854	10050	7521	7024	2141	1971	1840	1500	1471	29.2212	21.5236	30.3248	36.4707	31.5477	30.8482	35.3698	25.2903	25.0946	14.8435	13.6926	13.3223	14.1871	15.5558	8002.23	9740.74	0.283523	0.061233	0.229043	8576.37	8043.03	0.0925252	0.541349	0.724819	2477.44	4678.62	-0.917564	2.85713e-09	1.03077e-07	KIF1A	2	240713761	240821036	-	16695
ENSG00000117592	9021	9287	9789	6341	7677	8135	7585	7672	8100	2907	2592	3023	2365	2309	201.918	225.579	202.432	165.799	190.332	199.911	188.283	181.959	204.112	142.152	127.005	154.379	157.769	172.223	8809.56	7766.86	-0.181661	0.134145	0.355678	8144.38	8853.52	-0.120432	0.22179	0.420421	3696.74	5154.29	-0.480004	0.000517965	0.00438864	PRDX6	1	173477266	173488807	+	2367
ENSG00000164754	9523	10003	10057	6581	7559	8083	7141	7012	7177	3563	3706	3517	1440	1144	81.482	92.8798	79.5016	65.7786	71.6395	75.9309	67.7612	63.5733	69.1344	66.6027	69.4159	68.6579	36.7216	32.6183	9286.9	7795.8	-0.252417	0.0349269	0.164209	7435.89	9333.18	-0.327825	0.00105073	0.00879809	3514.59	5433.83	-0.628208	0.0348269	0.119463	RAD21	8	116845935	116874866	-	6192
ENSG00000196305	8237	7830	8774	8324	8714	6422	9709	8520	8587	2685	2470	2840	1830	1549	58.9654	60.8266	58.029	69.6089	69.095	50.4728	77.0792	64.6269	69.2043	41.9915	38.7071	46.385	39.0437	36.9511	7776.63	8263.28	0.0875496	0.540049	0.744583	9351.13	7815.6	0.258772	0.00991573	0.0492812	3114.55	4549.32	-0.546108	1.69568e-06	3.33226e-05	IARS	9	92210207	92293756	-	7401
ENSG00000227097	7623	9493	7893	5907	6603	6958	6806	7157	7155	5605	4893	4749	2567	2638	1923.2	2599	1839.76	1740.89	1845.19	1927.27	1904.26	1913.27	2032.23	3089.32	2702.34	2733.58	1930.17	2217.8	7890.62	6832.45	-0.20762	0.156144	0.385838	7358.07	7929.54	-0.107794	0.394363	0.600015	5514.28	4618.37	0.256067	0.221923	0.426423	RPS28P7	11	82689559	82689768	+	210
ENSG00000168439	8185	8703	9041	6397	6558	7614	7211	7216	7152	3947	3768	3649	3307	2994	93.1175	107.445	95.0273	85.0146	82.6389	95.1007	90.9793	86.987	91.6016	98.0998	93.8402	94.7146	112.129	113.504	8132.82	7220.79	-0.171532	0.149529	0.37678	7519.49	8173.34	-0.120247	0.215125	0.412201	4944.8	4758.59	0.054996	0.667698	0.817746	STIP1	11	64185272	64204543	+	4657
ENSG00000089220	7967	8535	9246	6625	7230	8199	7581	7883	7941	3221	2891	3022	2423	2454	237.134	275.68	254.257	230.351	238.362	267.928	250.242	248.62	266.095	209.449	188.37	205.222	214.943	243.4	8067.02	7737.61	-0.0600893	0.615346	0.79684	8155.98	8107.21	0.00867077	0.929065	0.967293	3915.67	4720.05	-0.270005	0.0341537	0.117828	PEBP1	12	118135858	118145584	+	1780
ENSG00000169710	8967	6726	10031	8023	6797	11743	7452	6961	6814	1717	1847	1454	3467	3209	50.7346	41.2969	52.435	53.0272	42.5966	72.9449	46.7589	41.7325	43.4033	21.2234	22.8765	18.7695	58.4632	60.5027	7997.02	9313.46	0.219825	0.225576	0.469257	7397.97	8037.6	-0.119769	0.293396	0.503261	3531.41	4676.31	-0.405454	0.349974	0.56611	FASN	17	82078333	82098332	-	9364
ENSG00000106211	7982	6859	8154	5620	5929	7574	6665	7743	7593	5277	4917	4585	2794	2905	258.808	241.341	244.263	212.867	212.936	269.619	239.663	266.024	277.168	373.802	349.006	339.185	270	313.878	7188.58	6705.22	-0.100392	0.442092	0.672396	7661.02	7224.79	0.0845598	0.388976	0.594709	5572.59	4204.63	0.406679	0.00323769	0.0196875	HSPB1	7	76302544	76304295	+	1634
ENSG00000108424	8195	8102	9066	8053	8277	8631	7751	6729	6820	2434	2359	2637	2951	2447	56.5483	60.6689	57.7971	64.9132	63.2622	65.3868	59.3148	49.2002	52.9808	36.6927	35.634	41.5156	60.6891	56.2668	7940.04	8770.29	0.1435	0.166744	0.400411	7428.38	7979.76	-0.103321	0.313822	0.523463	3673.67	4645.18	-0.338981	0.131036	0.303316	KPNB1	17	47649476	47685505	+	7678
ENSG00000130726	7095	6751	8143	7864	8212	7596	8074	8012	7416	2478	2221	2409	3927	4086	93.1827	96.2176	98.8068	120.651	119.463	109.528	117.6	111.499	109.652	71.1005	63.8553	72.1856	153.714	178.825	6870.4	8323.81	0.276811	0.010694	0.0793351	8183.87	6904.85	0.245133	0.00670998	0.0368074	4514.66	4019.08	0.167459	0.656981	0.811356	TRIM28	19	58544091	58550722	+	4034
ENSG00000166226	8378	8673	8365	7194	6954	7476	7026	6441	6997	3020	3184	3485	3716	3221	102.701	115.374	94.737	103.017	94.4212	100.615	95.5161	83.6628	96.5626	80.8778	85.4423	97.4692	135.763	131.575	7987.3	7601.87	-0.071284	0.550162	0.752862	7140.49	8027.11	-0.168818	0.122031	0.286498	4758.66	4673.4	0.0257454	0.909408	0.953942	CCT2	12	69585334	69601570	+	4322
ENSG00000091136	7924	7961	9064	7839	7176	7500	8322	7930	7033	3390	3368	3415	1745	1382	51.575	56.2297	54.5047	59.6018	51.7342	53.5937	60.0698	54.6906	51.5345	48.2039	47.9879	50.7126	33.8502	29.9744	7806.72	7922.66	0.0212484	0.851698	0.932373	8106.21	7845.74	0.0471312	0.630647	0.789289	3553.78	4567.25	-0.361468	0.0919397	0.238348	LAMB1	7	107923799	108003255	-	8140
ENSG00000143621	8269	10064	8733	6543	7280	7255	7419	6809	7099	2745	2877	3162	2931	2780	192.064	253.669	187.403	177.531	187.295	185.007	191.106	167.58	185.632	139.291	146.285	167.566	202.899	215.172	8529.99	7401.28	-0.204669	0.13923	0.362616	7438.31	8572.13	-0.2046	0.0990747	0.24995	4119.18	4992.32	-0.277705	0.186615	0.38221	ILF2	1	153661788	153671048	-	2281
ENSG00000172115	9701	7731	10607	6515	7385	8167	6752	7054	7200	2425	2709	2867	2505	2035	115.317	99.7276	116.49	90.468	97.236	106.585	89.0109	88.8499	96.3545	62.9762	70.4938	77.7561	88.7472	80.6099	8734.19	7740.18	-0.174335	0.159578	0.390174	7320.93	8778.38	-0.26204	0.0107902	0.0527395	3515.7	5107.91	-0.53939	0.000424764	0.00372651	CYCS	7	25120091	25125361	-	4457
ENSG00000196531	8199	7891	8432	6029	6316	6655	6805	6742	6843	4963	4920	5232	2465	2106	43.4043	45.3322	41.2403	37.2839	37.0352	38.6792	39.9516	37.8186	40.7832	57.399	57.0167	63.1931	38.8919	37.1516	7686.17	6673.64	-0.203736	0.0552968	0.215749	7107.29	7724.65	-0.12015	0.198894	0.392936	5259.17	4496.56	0.226348	0.301817	0.515833	NACA	12	56712428	56731628	-	10008
ENSG00000156976	7880	7896	8356	8140	8033	7268	6889	7245	6156	3686	3458	3594	2518	2206	68.0726	74.0212	66.6905	82.1438	76.8642	68.9317	65.9989	66.3177	59.8698	69.5648	65.3938	70.8361	64.8295	63.5037	7565.67	8250.11	0.124958	0.291725	0.537659	7057.09	7603.47	-0.107488	0.257984	0.462809	4246.58	4426.34	-0.0594104	0.524757	0.718892	EIF4A2	3	186783205	186789900	+	6133
ENSG00000184640	7853	5793	8767	6849	6489	8226	8718	7614	7983	3420	3268	3254	2617	2419	32.3932	25.9314	33.411	33.0028	29.6481	37.2534	39.8813	33.2795	37.0722	30.82	29.5098	30.6243	32.1731	33.2508	6965.43	7571.85	0.120354	0.397699	0.635396	8482.62	7000.81	0.276836	0.0221074	0.088097	4162.67	4072.98	0.0310843	0.807178	0.900217	2021-09-09	17	77280569	77500596	+	12844
ENSG00000115524	8770	9836	9082	7083	7248	7330	7016	7111	6448	3532	3382	3479	1619	1251	50.703	61.71	48.5104	47.8361	46.4144	46.526	44.984	43.5622	41.9684	44.6111	42.8029	45.8901	27.8966	24.1012	8711.38	7613.17	-0.194328	0.120942	0.336733	7162.38	8754.62	-0.289494	0.00784286	0.0413188	3517.89	5097.75	-0.534708	0.0393598	0.130641	SF3B1	2	197389784	197435091	-	9164
ENSG00000082898	8609	8921	9646	7279	7341	8117	6926	6951	6497	2902	3306	3090	1833	1561	38.9573	43.808	40.3276	38.478	36.7953	40.3264	34.7579	33.3295	33.0988	28.6894	32.7495	31.9025	24.7212	23.5389	8515.03	7986.87	-0.0923423	0.403739	0.64003	7095.01	8557.52	-0.270349	0.00364396	0.0230851	3434.97	4981.96	-0.535824	0.00066944	0.00544501	XPO1	2	61477849	61538626	-	11708
ENSG00000143549	7618	8225	8118	6474	6615	6621	7435	7491	7537	3488	3449	3393	3329	3168	48.1116	56.37	47.3671	47.7624	46.2742	45.9082	52.0744	50.1295	53.5883	48.1253	47.6834	48.8903	62.6604	66.6717	7525.64	6928.17	-0.11927	0.306854	0.554073	7828.6	7563.08	0.0498548	0.624194	0.784871	4765.1	4403.51	0.113462	0.520286	0.715667	TPM3	1	154155304	154194648	-	8389
ENSG00000118181	7902	4909	7751	5455	6358	7184	6510	7607	7497	5725	5574	5542	2470	2469	283.449	191.089	256.871	228.58	252.615	282.92	258.973	289.133	302.753	448.644	437.694	453.561	264.062	295.126	6387.44	6659.92	0.0602122	0.704931	0.853858	7526.53	6420.12	0.229266	0.0912066	0.236834	5810.94	3734.1	0.638216	0.0108526	0.0504845	RPS25	11	119015712	119018691	-	1477
ENSG00000138095	8443	8776	8678	6866	7100	7231	8186	7412	7441	3207	3240	3531	1538	1247	45.8317	51.6974	43.5219	43.5389	42.6902	43.0949	49.2805	42.6334	45.474	38.0326	38.5017	43.7318	24.8826	22.5571	8133.26	7448.65	-0.126784	0.26598	0.512592	8032.66	8173.8	-0.0250767	0.811607	0.904031	3390.81	4758.79	-0.4885	0.0526886	0.160874	LRPPRC	2	43886508	43996005	-	9760
ENSG00000225630	6518	6257	7480	6905	7113	7128	6893	10368	8241	1932	1724	1778	5522	4931	330.775	344.578	350.703	409.342	399.827	397.141	387.937	557.518	470.827	214.197	191.523	205.864	835.191	833.875	6330.05	7432.08	0.231523	0.0259602	0.137328	8848.39	6361.77	0.476023	0.000104096	0.00137081	4939.53	3703.04	0.415472	0.442465	0.65237	MTND2P28	1	629640	630683	+	1044
ENSG00000152102	8118	6321	9341	7205	7473	7812	7875	7600	7504	3152	2729	2768	2427	2263	79.1349	66.8665	84.1264	82.0461	80.6891	83.6065	85.1342	78.5015	82.3522	67.1265	58.2356	61.5625	70.5115	73.5109	7393.53	7901	0.095676	0.441996	0.672377	8008.21	7430.99	0.107778	0.325893	0.535633	3728.1	4323.64	-0.214278	0.130272	0.302431	FAM168B	2	131047876	131093460	-	5435
ENSG00000130985	7538	7163	8939	7435	7047	7670	8569	7549	7372	2935	2544	2670	2507	2478	62.0428	63.9784	67.9741	71.486	64.2451	69.3089	78.2168	65.837	68.3099	52.7754	45.8372	50.1392	61.4979	67.9649	7379.53	7788.67	0.0777936	0.482576	0.704709	8188.53	7416.54	0.142782	0.165958	0.350229	3712.16	4316.85	-0.218295	0.189816	0.385976	UBA1	X	47190861	47215128	+	6437
ENSG00000187955	9406	9216	10867	7924	6752	9321	8806	6396	6038	1769	1733	1878	1174	1056	57.6313	61.2772	61.5152	56.7156	45.8233	62.701	59.8365	41.5248	41.6495	23.6793	23.2444	26.253	21.4384	21.5608	9218.95	8431.18	-0.128873	0.343044	0.587315	7408.24	9265.11	-0.322709	0.0164489	0.0717946	2081.64	5393.21	-1.37257	5.79708e-35	4.02766e-32	COL14A1	8	120059780	120372036	+	8647
ENSG00000072274	10732	10551	12541	7202	8477	3664	5212	5435	5403	3461	2748	3326	1852	1461	72.0921	76.9137	77.8321	56.5151	63.0739	27.0222	38.8281	38.6858	40.8606	50.7922	40.41	50.9753	37.0782	32.7043	10571.9	6825.53	-0.631244	0.00525211	0.0518494	5592.08	10624.8	-0.926026	4.44596e-24	2.06255e-21	3463.94	6184.68	-0.8358	8.77381e-06	0.000140082	TFRC	3	196027183	196082189	-	7887
ENSG00000198900	5500	5712	6369	6679	7469	5274	6803	7910	7702	6798	5980	6406	1986	1465	77.9547	87.8559	83.4008	110.585	117.258	82.0688	106.934	118.796	122.898	210.498	185.544	207.156	83.8938	69.1934	5504.11	6837.17	0.31288	0.0343908	0.162795	7804.51	5531.58	0.496649	6.42082e-07	1.81629e-05	5855.3	3220.31	0.862738	0.0256701	0.0958935	TOP1	20	41028818	41124487	+	3738
ENSG00000196924	6920	4969	7527	7485	7999	7138	8459	7472	6584	3163	3277	2554	4437	4039	34.6365	26.9898	34.8072	43.7647	44.347	39.225	46.955	39.6287	37.1006	34.5872	35.9062	29.1662	66.1894	67.3674	6034.47	7954.49	0.398422	0.00353267	0.0410668	7840.49	6065.16	0.370272	0.00358923	0.0228213	5118.63	3528.48	0.53643	0.0992065	0.250735	FLNA	X	154348524	154374638	-	10585
ENSG00000134308	8009	7495	8850	6584	7064	7488	7736	7297	7554	2915	2938	3209	2589	2293	156.404	158.834	159.673	150.198	152.799	160.544	167.541	150.994	166.077	124.364	125.599	142.978	150.686	149.218	7613.83	7421.29	-0.0369444	0.722388	0.8641	7876.32	7652.03	0.0416191	0.657117	0.807326	3895.77	4453.91	-0.193701	0.0977054	0.248129	YWHAQ	2	9583972	9631014	-	2713
ENSG00000198467	5998	3832	6971	5838	6874	6957	6490	7236	7258	6239	6029	6025	3164	3054	97.8384	67.8315	105.055	111.243	124.198	124.59	117.404	125.068	133.286	222.334	215.285	224.228	153.819	166.004	5199.46	6900.84	0.40828	0.0119594	0.08521	7309.97	5226.04	0.483945	0.000662661	0.00611343	6606.15	3039.65	1.12003	2.40649e-07	5.85662e-06	TPM2	9	35681992	35690121	-	3248
ENSG00000142192	7679	6954	8702	6614	6265	7587	7683	7568	7392	4305	3826	3952	1409	1256	64.4142	63.3016	67.4396	64.8105	58.2101	69.8723	71.473	67.2672	69.8075	78.8929	70.2566	75.6352	35.2256	35.1087	7284.44	7189.24	-0.0190081	0.871247	0.942633	7889.52	7321.05	0.107802	0.23709	0.439556	3861.05	4260.94	-0.141844	0.65757	0.811898	APP	21	25880550	26171128	-	6316
ENSG00000128050	8285	10405	8779	6628	6465	7209	7424	6852	7085	2845	2596	2742	1863	1595	58.3938	79.5829	57.1661	54.5709	50.4712	55.7837	58.0292	51.1725	56.2183	43.8071	40.0539	44.0933	39.1343	37.4613	8663.62	7134.06	-0.28016	0.0542364	0.212817	7449.35	8706.34	-0.224869	0.0796119	0.215803	3186.32	5070.83	-0.669997	2.21561e-05	0.00030787	PAICS	4	56435741	56464579	+	7517
ENSG00000135829	8245	9248	8930	7565	7168	8527	7558	6521	6206	2020	2368	2307	1994	1898	77.383	94.1903	77.4329	82.9408	74.5167	87.8637	78.6677	64.8506	65.5737	41.4185	48.6522	49.4007	55.7765	59.3607	8303.72	8171.97	-0.023006	0.85805	0.936307	7070.09	8344.95	-0.239118	0.0405634	0.135889	2978.86	4859.09	-0.706469	1.67595e-05	0.00024161	DHX9	1	182839369	182887751	+	5645
ENSG00000099783	8092	7321	9573	6288	6809	7699	7592	7970	7519	2489	2437	2295	2186	1969	76.3664	74.9756	83.4668	69.3208	71.1755	79.7699	79.4579	79.6985	79.8858	51.3168	50.3463	49.4151	61.4848	61.9213	7790.67	7297.13	-0.0944452	0.418503	0.653005	8036.93	7829.85	0.037569	0.685287	0.825629	3193.95	4556.98	-0.513457	0.00016957	0.00173008	HNRNPM	19	8444767	8489114	+	5614
ENSG00000115306	6924	6371	7969	6848	6098	8031	7331	7293	6813	3915	3621	3807	2565	2246	19.8249	19.7954	21.0803	22.9045	19.3393	25.2453	23.2783	22.1261	21.9611	24.4891	22.6959	24.8695	21.8883	21.4294	6637.81	7369.09	0.150748	0.243387	0.487405	7465.44	6671.16	0.162215	0.0754034	0.208787	4423.96	3882.79	0.188647	0.0590942	0.174954	SPTBN1	2	54456285	54671445	+	18504
ENSG00000185624	5985	5724	6693	6652	6214	6432	8404	7118	7033	5280	4584	4274	2710	2413	59.7945	62.0583	61.7785	77.6344	68.7652	70.5507	93.1146	75.353	79.1045	115.244	100.255	97.4232	80.6933	80.3345	5754.37	6789.39	0.238586	0.0302217	0.14942	7864.86	5783.21	0.443511	2.98455e-05	0.000486548	5207.93	3366.28	0.629941	7.68317e-05	0.000881611	P4HB	17	81843159	81860694	-	5303
ENSG00000131051	6916	9296	8320	7940	8305	7321	6010	6426	5080	3002	3151	2888	2382	1948	30.6983	44.7775	34.1195	41.1704	40.832	35.677	29.5848	30.2236	25.3856	29.1111	30.6178	29.2474	31.5118	28.8136	7725.85	8289.51	0.101657	0.50153	0.718308	6087.17	7763.86	-0.35087	0.00814091	0.042421	3693.17	4522.24	-0.292123	0.0577134	0.171879	RBM39	20	35701347	35742312	-	11936
ENSG00000136238	6925	8111	7653	6298	7150	6264	6994	6778	7271	3571	3202	3644	2549	2401	117.82	149.754	120.296	125.172	134.743	117.007	131.965	122.193	139.27	132.733	119.258	141.452	129.253	136.126	7134.72	6926.9	-0.0425646	0.747612	0.878328	7339.99	7170.07	0.0338588	0.767931	0.878277	4251.7	4175.33	0.0261487	0.843372	0.920342	RAC1	7	6374523	6403977	+	3114
ENSG00000170315	7166	7855	8698	6003	6441	7029	6920	5964	6535	3767	3670	3511	2546	2387	234.214	278.603	262.648	229.197	233.179	252.225	250.828	206.547	240.461	268.98	262.584	261.817	248.008	259.978	7426.8	6835.71	-0.119604	0.309039	0.555894	6778.05	7463.77	-0.139071	0.212382	0.408535	4371.58	4345.55	0.00879572	0.929523	0.964544	UBB	17	16380798	16382745	+	1621
ENSG00000138668	6947	5782	9076	5688	7307	7560	6316	7720	7241	2808	2913	2826	3268	2940	52.7228	47.6193	63.6378	50.4273	61.4244	62.9914	53.1591	62.0817	61.8676	46.5572	48.3958	48.9332	73.9187	74.3526	6766.85	7202.9	0.09003	0.538643	0.743342	7403.57	6801.05	0.122327	0.315607	0.525321	4228.09	3957.44	0.0950161	0.684886	0.829171	HNRNPD	4	82352498	82374503	-	6981
ENSG00000198431	8332	6330	7925	8351	9384	5976	7140	6747	7050	2126	2339	2584	1997	1783	65.8074	54.2541	57.8288	77.0493	82.0945	51.8197	62.5401	56.4653	62.6871	36.684	40.441	46.5638	47.0083	46.9272	7053.25	8352.44	0.243871	0.150319	0.37783	7301.63	7088.99	0.0425565	0.692709	0.830098	3025.48	4124.69	-0.447596	0.00186993	0.0126929	TXNRD1	12	104215779	104350305	+	6708
ENSG00000101367	7798	7696	8340	6889	7130	7895	7277	6740	6934	2485	2543	2520	1972	1734	157.508	168.69	155.635	162.548	159.518	175.078	163.007	144.253	157.677	109.657	112.443	116.132	118.713	116.713	7467.68	7695.14	0.0433399	0.690073	0.846438	7305.87	7505.03	-0.0388014	0.688797	0.827464	3118.39	4368.88	-0.486805	5.34825e-09	1.86393e-07	MAPRE1	20	32819893	32850405	+	2623
ENSG00000067560	6599	7544	7186	5883	6246	6559	7272	6891	7635	3755	3248	3502	2825	2755	135.407	167.984	136.229	141.015	141.96	147.761	165.482	149.827	176.374	168.33	145.896	163.949	172.764	188.379	6705.31	6563.12	-0.0308166	0.804482	0.909138	7606.66	6738.57	0.174883	0.127954	0.296122	4491.59	3923.88	0.194691	0.169544	0.358895	RHOA	3	49359145	49412998	-	2582
ENSG00000166508	7207	7046	8111	7459	8339	7163	7529	6428	6474	1857	1895	1896	3168	3155	87.0572	92.3626	90.5199	105.253	111.574	94.9956	100.861	82.2756	88.0412	49.0061	50.1101	52.2539	114.053	126.998	6996.01	8071.41	0.206284	0.0711629	0.249835	7125.36	7031.03	0.0191862	0.854704	0.928904	3569.16	4092.78	-0.197869	0.595289	0.771911	MCM7	7	100092728	100101940	-	4386
ENSG00000162521	7710	7946	8794	6680	7296	7127	7715	7116	7165	2259	2417	2398	1569	1439	43.1343	48.2415	45.4543	43.6566	45.2121	43.7758	47.8673	42.1842	45.1282	27.6104	29.6013	30.609	26.1615	26.8273	7656.18	7412.98	-0.046538	0.664733	0.829157	7668.66	7694.4	-0.00484204	0.960674	0.981689	2763.15	4479.39	-0.696386	2.68997e-11	1.46304e-09	RBBP4	1	32651142	32686211	+	9470
ENSG00000112081	7945	8660	8689	6285	6599	7476	6258	6443	6400	2481	2642	2510	2694	2477	59.1364	69.9491	59.7517	54.6475	54.4051	61.0926	51.6572	50.8153	53.6295	40.3437	43.0486	42.6251	59.7626	61.4377	7940.89	7146.77	-0.151927	0.209778	0.451609	6655.39	7980.39	-0.261874	0.00937189	0.0470973	3647.7	4646.51	-0.349656	0.0833512	0.223119	SRSF3	6	36594353	36605600	+	7118
ENSG00000130402	6085	5577	7555	6438	6486	6536	8187	7441	6882	3442	3500	3049	3074	3050	52.8679	52.5818	60.6436	65.3412	62.4179	62.345	78.8843	68.5027	67.3146	65.3327	66.5679	60.4393	79.5987	88.3037	5985.97	6841.16	0.192548	0.0943778	0.293845	7841.48	6016.07	0.382184	0.000380845	0.00398697	4553.37	3501.37	0.378537	0.0258706	0.0963681	ACTN4	19	38647649	38731583	+	6098
ENSG00000197746	6816	5353	7251	6633	6967	7076	7883	7523	7963	3508	2877	3353	2087	2010	111.49	95.0186	109.578	126.743	126.228	127.073	142.999	130.39	146.638	125.359	103.018	125.133	101.742	109.56	6051.62	7264.29	0.263414	0.022971	0.126898	8150.6	6082.25	0.422155	6.48548e-05	0.000933553	3791.08	3539.04	0.0994564	0.460794	0.668743	PSAP	10	71816298	71851375	-	3239
ENSG00000084234	6938	7115	7713	6701	6261	7195	7566	6884	6999	3809	3220	3547	1725	1447	49.2538	54.813	50.5881	55.5712	49.2322	56.0783	59.5671	51.7835	55.9377	59.0751	50.0411	57.4509	36.4977	34.2312	6819.5	7085.22	0.0551747	0.631132	0.808186	7479.14	6853.54	0.126028	0.206049	0.40165	3669.09	3989.88	-0.120462	0.59402	0.771127	APLP2	11	130068147	130144811	+	7463
ENSG00000109475	7656	6343	7544	5259	5917	6237	5775	6489	6982	4568	4313	4888	2494	2476	119.546	107.481	108.832	95.9274	102.338	106.922	100.005	107.364	122.738	155.829	147.428	174.139	116.065	128.835	6734.95	6110.73	-0.140303	0.216577	0.458269	6709.79	6768.93	-0.0127123	0.906615	0.955151	5077.84	3939.1	0.366676	0.0262034	0.0972713	RPL34	4	108620566	108630412	+	3393
ENSG00000165732	7783	7797	8105	8014	8218	6888	6590	6245	6153	2392	2597	2639	2003	1447	82.1414	89.2989	79.0292	98.8027	96.0687	79.8117	77.1321	69.8382	73.1081	55.1524	60.0002	63.5455	63.0038	50.8899	7428.99	8137.91	0.131509	0.297881	0.544235	6617.7	7466.1	-0.173985	0.0730642	0.204371	3043.83	4346.4	-0.513601	3.18052e-05	0.000420258	DDX21	10	68956128	68985073	+	5020
ENSG00000053438	9609	8691	10912	5493	6710	7277	5505	7729	8153	1519	1488	1569	1068	1016	382.202	375.135	400.994	255.228	295.623	317.779	242.832	325.749	365.086	131.996	129.564	142.386	126.607	134.665	9118.26	6827.7	-0.417335	0.00065488	0.0142723	7448.73	9164.1	-0.29903	0.023807	0.0928272	1836.21	5333.59	-1.53824	5.57357e-68	2.40087e-64	NNAT	20	37521206	37523693	+	1332
ENSG00000116584	4164	3924	5174	8381	8838	6084	8164	8175	7858	3402	3016	3198	3155	2955	24.1502	24.6969	27.724	56.782	56.776	38.7398	52.5107	50.2393	51.308	43.1055	38.2919	42.3174	54.5357	57.1105	4133.8	8211.18	0.990032	4.27816e-10	5.7129e-07	8428.94	4154.55	1.02049	1.41941e-25	7.20218e-23	4456.77	2418.1	0.881646	9.62328e-07	2.01229e-05	ARHGEF2	1	155946851	156007070	-	9135
ENSG00000167986	7316	6391	7795	6564	6669	7665	7905	7024	7276	2241	2147	2340	2664	2450	27.7855	26.3401	27.3514	29.1218	28.0547	31.9606	33.2951	28.2667	31.11	18.5941	17.8502	20.2764	30.1543	31.0069	6717.2	7337.76	0.127468	0.252279	0.497546	7745.01	6751.01	0.19808	0.0482269	0.153151	3409.18	3928.98	-0.205256	0.39035	0.60307	DDB1	11	61299451	61342596	-	13950
ENSG00000163682	7598	4261	7145	6206	6444	7420	6697	6373	6764	3791	3980	4434	2197	2224	80.157	48.7817	69.6408	76.4819	75.3006	85.9418	78.3532	71.2412	80.3358	87.3744	91.9159	106.726	69.0785	78.1852	5897.25	7044.98	0.256472	0.131041	0.351315	6917.95	5927.57	0.222759	0.134153	0.305034	4508.27	3447.02	0.387378	0.0757575	0.208306	RPL9	4	39452521	39458949	-	5022
ENSG00000248527	4567	13991	4908	5459	5717	6702	6758	8123	7070	2006	1732	2171	2755	3095	355.306	1181.2	352.773	496.123	492.652	572.446	583.075	669.628	619.233	340.95	294.975	385.356	638.799	802.38	7586.34	6273.91	-0.274019	0.663291	0.828212	7632.08	7621.73	0.00198175	0.997189	0.999051	3477.11	4447.93	-0.355423	0.459443	0.667532	MTATP6P1	1	633696	634376	+	681
ENSG00000166710	6530	8653	6606	5512	5934	5672	6705	6744	7075	4000	3710	3917	1980	1878	56.9115	81.8383	53.1918	56.1178	57.2842	54.2727	64.8067	62.2801	69.4187	76.1614	70.7826	77.888	51.4307	54.5419	6890.4	6015.29	-0.195833	0.219752	0.462522	7156.18	6924.24	0.0476635	0.735096	0.856346	4166.46	4033.46	0.0471532	0.834896	0.915362	B2M	15	44711487	44718877	+	6079
ENSG00000197694	6303	5561	6753	6426	6638	7580	6463	6215	5408	4215	4420	4004	2425	2130	20.5678	19.6923	20.359	24.4954	23.9926	27.1561	23.3888	21.4895	19.8673	30.0487	31.5739	29.8102	23.5843	23.1615	5816.5	7247.46	0.317315	0.00424698	0.0457695	6294.78	5845.77	0.106738	0.278102	0.485855	4648.36	3402.2	0.450718	0.00318227	0.0194163	SPTAN1	9	128552558	128633662	+	16236
ENSG00000069275	8747	8724	10044	5756	6027	7564	6872	6420	6336	2040	2038	2106	941	915	70.7949	76.6235	75.105	54.4212	54.0312	67.2129	61.6823	55.0583	57.7326	36.0713	36.1088	38.8894	22.6988	24.6781	8607.14	6785.44	-0.343053	0.00668935	0.0592999	6841.28	8650.19	-0.338499	0.000374999	0.00393846	2148.73	5035.46	-1.22787	2.18803e-08	6.6468e-07	NUCKS1	1	205712819	205750276	-	6546
ENSG00000135316	7667	8927	8107	6579	6437	7263	6114	5975	5629	2658	2653	2704	2000	1795	49.5069	62.5531	48.3637	49.6255	46.0388	51.489	43.7825	40.8812	40.9199	37.4959	37.501	39.8362	38.4894	38.6236	7775.14	7124.98	-0.125894	0.343189	0.587316	6171.33	7813.65	-0.340308	0.00279191	0.0187324	3263.82	4550.15	-0.479319	0.000143328	0.00150146	SYNCRIP	6	85607785	85643792	-	8205
ENSG00000063046	6928	6118	7232	6173	6171	6804	6704	6493	6650	3440	3083	3650	2618	2444	59.722	57.232	57.5976	62.1623	58.9227	64.3945	64.0907	59.3085	64.5373	64.7848	58.1789	71.7876	67.2616	70.2062	6339.88	6727.07	0.0855151	0.423458	0.657494	6919.33	6371.77	0.118874	0.202482	0.397256	4231.62	3708.37	0.190127	0.0835682	0.223478	EIF4B	12	53006158	53042209	+	6146
ENSG00000107581	7450	6658	8710	7105	7239	8014	6291	6217	5465	2532	2743	2850	1823	1307	55.5847	53.9072	60.0395	61.9253	59.8244	65.6458	52.0539	49.1502	45.9042	41.2716	44.8013	48.5149	40.5375	32.4955	7114.8	7852.63	0.142297	0.201701	0.441615	6255.29	7150.6	-0.19306	0.0491448	0.155276	3054.86	4161.57	-0.445471	0.00466924	0.0263815	EIF3A	10	119033670	119080823	-	7101
ENSG00000138071	7459	7761	8272	5324	5632	6034	6964	7117	7397	3127	3151	3441	1348	1148	90.9096	102.648	93.1449	75.8004	76.0313	80.7408	94.1288	91.9118	101.496	83.2617	84.0704	95.6851	48.9655	46.625	7363.51	5966.07	-0.303547	0.00605967	0.0564071	7487.59	7400.24	0.0169486	0.862373	0.93293	3229.17	4308.28	-0.415497	0.131495	0.304008	ACTR2	2	65227753	65271253	+	4347
ENSG00000221983	7268	5360	7051	5578	5894	6405	6166	6321	6879	3993	3803	3840	2706	2800	89.4252	71.567	80.1521	80.1729	80.3259	86.5211	84.1362	82.4092	95.2869	107.333	102.432	107.797	99.2301	114.802	6137.91	6276.89	0.0322586	0.796058	0.905296	6754.72	6169.06	0.130731	0.250345	0.45458	4743.73	3589.21	0.402189	0.000686029	0.00555059	UBA52	19	18571730	18577550	+	4306
ENSG00000171314	6626	5786	7756	5688	5534	6079	7394	6692	7421	3701	3299	3683	2135	2102	136.702	129.541	147.836	137.084	126.463	137.694	169.176	146.293	172.365	166.813	148.995	173.363	131.278	144.512	6284.75	6080.5	-0.0477557	0.676016	0.836211	7506.44	6316.41	0.248869	0.0200345	0.0821464	4070.55	3675.91	0.147452	0.277611	0.489943	PGAM1	10	97426160	97433441	+	2568
ENSG00000175166	7003	6417	8075	6070	6752	6917	6986	6580	6665	2342	2214	2313	2667	2652	68.0405	67.6579	72.4845	68.8932	72.6635	73.7835	75.2742	67.7414	72.9032	49.7117	47.0898	51.2731	77.2284	85.8627	6708.9	6929.58	0.0466658	0.663662	0.828393	7053.16	6742.61	0.0648553	0.497761	0.690723	3517.69	3924.34	-0.158332	0.521591	0.716775	PSMD2	3	184298709	184309054	+	5453
ENSG00000182944	6813	5911	7774	6227	6924	7297	6245	6869	6106	2649	2384	2537	2929	2986	34.9563	32.9118	36.8511	37.3224	39.35	41.1045	35.5348	37.3444	35.2701	29.6932	26.7768	29.6987	44.7896	51.0534	6390.93	7176.86	0.167278	0.136057	0.357841	6686.78	6423.13	0.0579534	0.537198	0.721344	3896.44	3738.01	0.0594273	0.814472	0.904139	EWSR1	22	29268009	29300525	+	10326
ENSG00000198830	6067	4391	7053	6238	7510	7401	7004	7117	6800	2771	2557	2661	3100	2838	128.113	100.62	137.598	153.875	175.654	171.58	164.021	159.243	161.655	127.833	118.199	128.202	195.097	199.7	5433.86	7419.66	0.44926	0.0015971	0.0249839	7286.83	5461.49	0.415798	0.000542493	0.00524938	4000.11	3177.28	0.33181	0.176267	0.368122	HMGN2	1	26472450	26475972	+	2509
ENSG00000089597	7107	4767	7723	7124	6315	7877	8041	7106	6680	2602	2168	2433	1791	1527	74.8578	54.4878	75.1547	87.6555	73.6758	91.0898	93.9281	79.3088	79.2119	59.8751	49.9891	58.4687	56.2234	53.5967	6081.72	7492.32	0.300823	0.0504691	0.20479	7605.77	6112.74	0.315123	0.0176192	0.075305	2899.59	3555.73	-0.294321	0.0583838	0.173444	GANAB	11	62624826	62646726	-	5030
ENSG00000136295	7350	4894	8472	5992	5526	8583	7910	7576	7588	2282	1984	1824	1676	1595	63.5355	45.9089	67.6604	60.507	52.9103	81.4567	75.8298	69.3928	73.8448	43.0956	37.5437	35.9737	43.1792	45.9449	6418.09	7047.42	0.134886	0.460354	0.688399	8042.8	6450.84	0.318036	0.0173783	0.0746485	2613.56	3752.3	-0.522189	0.00317737	0.0193974	TTYH3	7	2631951	2664802	+	6129
ENSG00000108561	6871	5904	7509	6334	6206	7209	7111	6777	7066	1869	1838	1974	3300	3248	155.902	145.372	157.41	167.886	155.971	179.583	178.936	162.935	180.496	92.6466	91.2942	102.19	223.16	245.582	6329.95	6936.89	0.132051	0.247016	0.491886	7307.14	6361.85	0.199741	0.0399861	0.134644	3655.25	3702.34	-0.0188223	0.960781	0.980441	C1QBP	17	5432777	5448830	-	2335
ENSG00000234741	5583	5904	5854	6742	7381	5015	6098	6948	5887	4522	3914	4424	2567	2341	81.463	93.4851	78.9159	114.917	119.291	80.3381	98.6767	107.423	96.7052	144.149	125.02	147.278	111.632	113.826	5445.77	6740.87	0.307824	0.0527968	0.209748	6582.4	5472.9	0.266487	0.00868466	0.0446384	4829.61	3186.41	0.600374	7.85584e-05	0.000895708	GAS5	1	173863900	173868882	-	3631
ENSG00000186298	7912	9436	8289	5712	5773	6758	6317	6188	6179	2539	2443	2581	1584	1435	60.6986	78.5568	58.7508	51.19	49.0563	56.9205	53.7449	50.3023	53.3671	42.5543	41.0281	45.1763	36.2175	36.6853	8076.89	6404.94	-0.334514	0.0171994	0.106555	6511.78	8116.84	-0.317769	0.007356	0.0393669	2885.8	4726.98	-0.711458	4.90356e-06	8.41537e-05	PPP1CC	12	110719680	110742939	-	6906
ENSG00000169756	4991	5897	5676	6318	6629	4398	6300	6754	7447	5630	5092	5449	1323	1097	34.0275	43.6291	35.7523	50.3183	50.06	32.9197	47.634	48.792	57.1592	83.8568	75.9969	84.7597	26.8827	24.9228	5205.94	6113.76	0.231924	0.177323	0.413115	7150.54	5231.73	0.45085	0.000168262	0.0020343	4770.46	3046.59	0.647142	0.139946	0.316438	LIMS1	2	108534355	108687246	+	7771
ENSG00000124207	8228	11213	8148	5924	6052	6662	6498	5861	5927	1971	2098	2107	1257	961	114.717	169.653	104.956	96.4839	93.4619	101.976	100.473	86.5869	93.0322	60.0358	64.0334	67.024	52.2326	44.6485	8735.94	6546.17	-0.416211	0.0131966	0.0910492	6376.09	8778.76	-0.461249	0.00197988	0.0144482	2267.34	5114.13	-1.17294	1.14498e-07	3.00989e-06	CSE1L	20	49046246	49096960	+	3800
ENSG00000137309	6318	4767	7168	5435	6392	6155	6741	7166	7313	3328	2672	3039	3152	3097	143.847	117.78	150.779	144.553	161.198	153.854	170.208	172.88	187.448	165.537	133.176	157.864	213.885	234.969	5673.11	6311.54	0.153751	0.241932	0.486087	7395	5701.89	0.374926	0.00101909	0.00858246	4367.79	3317.41	0.39643	0.0777402	0.21224	HMGA1	6	34236873	34246231	+	2327
ENSG00000155657	9008	11330	11085	6301	5680	11206	4488	4308	3032	1609	1837	1522	646	551	4.01132	5.47511	4.56052	3.27773	2.80161	5.47858	2.21639	2.03273	1.52003	1.56532	1.79075	1.54634	0.857359	0.817634	9871.83	8113.12	-0.283017	0.176635	0.412167	4108.24	9920.61	-1.27181	3.21276e-19	8.99407e-17	1620.95	5777.58	-1.8328	1.52588e-09	5.80642e-08	TTN	2	178525989	178830802	-	118976
ENSG00000058262	6379	4847	7182	7724	7455	7376	8142	6790	6733	1642	1459	1747	2656	2432	71.9533	59.33	74.845	101.776	93.1422	91.3435	101.851	81.1546	85.5008	40.4631	36.0263	44.9595	89.2889	91.4134	5723.36	7934.84	0.4712	0.000277745	0.0080788	7555.3	5752.39	0.393167	0.00140923	0.0111346	2942.96	3346.84	-0.185988	0.602929	0.776566	SEC61A1	3	128051641	128071683	+	4697
ENSG00000088247	6084	4482	7028	6184	6914	7385	6370	7036	6623	2479	2363	2307	3595	3624	70.6411	56.4733	75.391	83.8769	88.9198	94.1406	82.0242	86.5644	86.5738	62.883	60.0617	61.1148	124.405	140.218	5462.71	7187.86	0.395828	0.00393126	0.0438469	6972.53	5490.46	0.344571	0.00330099	0.0213879	4245.29	3194.24	0.410051	0.236117	0.443683	KHSRP	19	6413348	6424794	-	4563
ENSG00000169439	7725	8838	8278	5184	4974	8117	6687	5779	6048	2557	2585	2549	1684	1454	90.2286	112.022	89.3286	70.7319	64.3505	104.088	86.6187	71.5227	79.5281	65.2476	66.0955	67.9276	58.6218	56.5924	7812.84	6401.13	-0.287443	0.104196	0.310832	6459.01	7851.58	-0.28162	0.0171152	0.0738897	2955.94	4572.04	-0.628655	4.08823e-06	7.16455e-05	SDC2	8	96493351	96611780	+	4536
ENSG00000060138	5496	5802	6164	5946	6299	5587	6094	6784	6771	4297	3763	3585	2832	2731	33.8191	38.7433	35.0427	42.741	42.9327	37.7444	41.5865	44.233	46.9064	57.7656	50.6892	50.331	51.9374	55.9996	5473.85	6271.2	0.196222	0.0970307	0.298301	6844.56	5501.14	0.31529	0.00160291	0.0123641	4759.4	3202.74	0.571434	1.1279e-07	2.97339e-06	YBX3	12	10699089	10723312	-	8610
ENSG00000120438	7279	7302	7892	5420	6366	6210	6375	6358	6551	2405	2388	2696	2490	2382	78.2405	85.1736	78.373	68.0556	75.7927	73.2841	75.9932	72.4145	79.274	56.4759	56.1901	66.1166	79.7683	85.3198	7041.67	6315.91	-0.156854	0.156931	0.387033	6722.71	7076.86	-0.0740573	0.43428	0.636638	3513.34	4119.74	-0.23026	0.223388	0.428397	TCP1	6	159778498	159789749	-	4929
ENSG00000065911	5182	4877	5464	8788	9597	3700	7884	7827	8030	2592	2387	2582	1588	1508	56.3751	57.5766	54.9187	111.682	115.645	44.1926	95.1198	90.2257	98.3487	61.6046	56.847	64.088	51.4886	54.6687	4859.64	7805.44	0.683624	0.10398	0.310667	8276.25	4884	0.760917	1.78651e-16	3.81679e-14	2913.39	2842.85	0.0360123	0.750812	0.866984	MTHFD2	2	74198562	74217565	+	4870
ENSG00000175130	7403	7955	8571	5275	6038	7847	6429	6829	7137	1853	1649	1805	1516	1501	230.852	269.196	246.931	192.155	208.554	268.65	222.333	225.646	250.556	126.238	112.567	128.42	140.895	155.975	7498.19	6710.59	-0.160031	0.271418	0.51838	7109.43	7535.54	-0.0839661	0.410483	0.61491	2338.61	4387.25	-0.908502	5.92635e-10	2.46889e-08	MARCKSL1	1	32333832	32336379	-	1699
ENSG00000172757	6928	4809	7566	5345	6746	6877	6333	7031	7040	2782	2617	2577	2457	2525	62.6047	47.1582	63.1662	56.4224	67.5221	68.227	63.4662	67.3227	71.6201	54.9217	51.7688	53.1305	66.1721	76.0341	5994.21	6648.95	0.149488	0.312905	0.559704	7107.89	6024.73	0.238363	0.0538824	0.165421	3670.5	3504.74	0.0661556	0.733775	0.856913	CFL1	11	65823022	65862026	-	5863
ENSG00000164828	7487	6476	7772	6408	6248	6983	6668	5988	5376	2980	2942	2781	1727	1528	33.5846	31.5241	32.2095	33.5783	31.0437	34.39	33.1713	28.4616	27.149	29.2036	28.8895	28.4619	23.0885	22.8404	6792.95	6900.99	0.0227421	0.834988	0.924066	6280.02	6827.16	-0.120546	0.250693	0.454957	3242.27	3973.25	-0.292622	0.0345299	0.118815	SUN1	7	816615	896435	+	11811
ENSG00000105220	5579	4829	6036	5167	5114	5894	6505	6002	6246	5512	4867	4782	2485	2309	27.676	25.9961	27.6641	29.9427	28.1002	32.1008	35.7873	31.5492	34.8829	59.7372	52.8536	54.1237	36.7405	38.1698	5133.88	5681.17	0.146095	0.195617	0.434379	6540.3	5159.74	0.341933	0.000525229	0.00513743	5346.58	3002.81	0.832624	4.11085e-05	0.000520515	GPI	19	34359480	34402413	+	10680
ENSG00000100097	6321	6287	6241	4687	5213	5950	6014	5441	6036	4144	4096	3874	3411	3549	304.724	328.903	277.968	263.949	278.362	314.917	321.528	277.936	327.592	436.445	432.262	426.1	490.088	570.131	5919.14	5559.35	-0.090347	0.467929	0.693933	6104.8	5948.71	0.0374024	0.731479	0.853759	5364.38	3463.08	0.631015	2.43871e-05	0.000335195	LGALS1	22	37675608	37679806	+	1099
ENSG00000131747	10385	11596	11007	4072	4642	7410	5774	5051	4556	1899	1866	1938	574	439	85.4755	103.573	83.6997	39.1514	42.3195	66.9594	52.7044	44.0512	42.2165	34.1467	33.6212	36.3931	14.0805	12.0406	10371.5	5637.42	-0.879432	2.36491e-06	0.000299467	5357.67	10423	-0.960034	7.61269e-16	1.5074e-13	1736.88	6069.08	-1.80435	3.80175e-06	6.72819e-05	TOP2A	17	40388516	40417950	-	6437
ENSG00000122218	6566	6389	7067	5635	5323	5960	7280	6743	6979	2859	2533	2809	2372	2170	45.0437	47.563	44.7906	45.1576	40.4473	44.8887	55.3858	49.0152	53.9001	42.8485	38.0394	43.9658	48.4974	49.6067	6270.01	5947.2	-0.0762397	0.489481	0.709772	7324.13	6301.39	0.216977	0.0243811	0.0944308	3568.94	3668.09	-0.0401044	0.754557	0.869119	COPA	1	160288686	160343400	-	7723
ENSG00000132475	5877	5484	6230	5395	6231	5792	5739	6101	6393	3801	3337	3404	3387	2908	50.7611	51.4015	49.7144	54.4341	59.612	54.924	54.9725	55.8369	62.1646	71.7234	63.0953	67.0803	87.1889	83.6984	5505.1	6116.65	0.152007	0.157589	0.387808	6355.96	5532.72	0.200097	0.0377687	0.12938	4739.91	3220.38	0.557198	0.000229805	0.00222451	H3F3B	17	75776434	75785893	-	6134
ENSG00000139644	6258	5830	6465	6275	6823	6274	6724	6429	6523	2816	2472	2719	2203	2067	53.5975	54.1852	51.156	62.7808	64.7269	58.9945	63.8662	58.3442	62.8955	52.6902	46.3471	53.1311	56.2334	58.9926	5809.81	6808.59	0.22889	0.0338053	0.160805	6859.37	5838.95	0.232365	0.0131324	0.0611496	3428.32	3398.65	0.0119618	0.91843	0.958839	TMBIM6	12	49707725	49764934	+	6186
ENSG00000092621	5671	5085	6199	6786	7291	4023	8982	8417	8369	2519	2009	2405	973	1068	32.5978	31.7193	32.9208	45.5667	46.4213	25.3885	57.2581	51.2663	54.1584	31.6334	25.2799	31.541	16.6691	20.4573	5296.56	6385.59	0.269715	0.159785	0.390204	8981.95	5323.19	0.754658	1.02776e-15	1.94044e-13	2398.02	3098.14	-0.368978	0.122339	0.289354	PHGDH	1	119648411	119744226	+	9217
ENSG00000189060	7321	5575	8140	2892	3457	4530	5619	6431	6386	6031	4786	4880	1900	1636	165.475	136.744	169.983	76.3597	86.5488	112.413	140.849	154.023	162.5	297.81	236.81	251.658	127.993	123.223	6542.94	3808.06	-0.780867	1.00413e-06	0.000163885	6420.95	6576.12	-0.0345869	0.759951	0.872901	5037.76	3826.13	0.397135	0.218877	0.422115	H1F0	22	37805093	37807436	+	2344
ENSG00000110880	7032	7632	7557	5764	5792	6494	6328	5637	6146	2777	2470	2615	1689	1447	57.0363	67.176	56.6293	54.6136	52.0357	57.8287	56.9211	48.4469	56.1214	49.2081	43.8566	48.3921	40.8294	39.1101	6978.56	6340	-0.138361	0.248945	0.494356	6320.39	7013.27	-0.150048	0.175134	0.36142	2996.73	4083.42	-0.445759	0.00112711	0.00834793	CORO1C	12	108645109	108731596	-	6532
ENSG00000148248	6522	5003	6674	6104	6157	6307	7200	6583	6965	2249	1936	2311	2726	2541	100.273	83.4713	94.8002	109.628	104.851	106.46	122.764	107.244	120.556	75.5407	65.159	81.0651	124.911	130.184	5673.72	6526.59	0.201945	0.0880965	0.28181	7237.61	5702.47	0.343787	0.00161232	0.0124168	3406.92	3317.95	0.0377021	0.889005	0.944431	SURF4	9	133361449	133376166	-	3446
ENSG00000120738	469	401	682	2972	2705	1369	2393	3822	2196	16405	16903	12108	3802	2914	7.91842	7.34706	10.6382	58.6164	50.5864	25.3763	44.8067	68.3757	41.7409	605.104	624.734	466.411	191.315	163.947	480.52	2492.69	2.37474	1.12902e-09	1.10561e-06	2906.6	482.947	2.58834	1.096e-49	2.96597e-46	13332.2	281.023	5.56799	1.62549e-34	1.09406e-31	EGR1	5	138465490	138469315	+	3138
ENSG00000089737	6343	6153	6617	5390	5783	5985	6047	5482	5429	4061	3757	3741	2162	2039	38.9136	40.9634	37.5048	38.6278	39.297	40.3115	41.1415	35.6361	37.4964	54.4286	50.456	52.363	39.5305	41.6842	5989.76	6025.72	0.00870757	0.934636	0.973353	5911.62	6019.73	-0.0261283	0.792357	0.892925	4267.04	3504.16	0.284671	0.0617077	0.180554	DDX24	14	94048291	94081245	-	8636
ENSG00000168906	7781	7988	8023	8066	8428	6804	4788	5209	3715	1981	2017	1582	1408	1161	91.8752	102.354	87.5223	111.257	110.227	88.2034	62.6977	65.1722	49.3838	51.1017	52.1356	42.6187	49.5492	45.6818	7469.15	8200.89	0.134863	0.310431	0.557311	4759.78	7506.41	-0.657071	2.63113e-08	1.08431e-06	2241.83	4370.11	-0.962704	4.7385e-15	4.51583e-13	MAT2A	2	85539165	85545280	+	4487
ENSG00000185686	7227	7498	7335	5202	5348	6943	6151	5988	5621	2536	2497	2495	2170	1914	101.428	114.196	95.109	85.2858	83.1369	106.981	95.7375	89.049	88.8134	77.757	76.716	79.8919	90.768	89.5141	6930.12	6134.77	-0.175773	0.20195	0.441914	6185.83	6964.66	-0.170985	0.0929436	0.239634	3244.24	4054.83	-0.322263	0.010049	0.0476834	PRAME	22	22547701	22559361	-	3775
ENSG00000179010	6611	5776	7595	5386	6085	6607	6207	6331	6569	2802	2728	2654	1796	1682	131.923	125.079	140.024	125.552	134.498	144.749	137.363	133.866	147.576	122.155	119.169	120.833	106.815	111.848	6229.98	6342.23	0.025729	0.825007	0.919603	6660.94	6261.36	0.0891073	0.364025	0.571743	3195.53	3643.91	-0.18896	0.0570385	0.17053	MRFAP1	4	6640091	6642745	+	2655
ENSG00000198363	5157	4976	5240	4999	5225	4427	6744	7100	6933	5794	5204	5150	971	772	13.6291	14.271	12.7944	15.4332	15.2952	12.8451	19.7661	19.8826	20.6278	33.4531	30.1073	31.0533	7.64821	6.79884	4820.32	5155.23	0.0969339	0.431416	0.664451	7237.33	4844.44	0.579221	5.01787e-10	3.27209e-08	4527.36	2820.01	0.683155	0.189836	0.38598	ASPH	8	61500556	61714640	-	20047
ENSG00000164692	7518	5352	7421	8691	7300	9467	6524	5389	5134	1217	1308	1254	1014	930	35.7036	27.5823	32.5606	48.2153	38.4002	49.3607	34.3604	27.1184	27.4492	12.6267	13.5983	13.5875	14.3522	14.7177	6320.96	8951.37	0.501897	0.000565005	0.0130084	5942.75	6353.1	-0.0964339	0.449493	0.650033	1592.59	3696.03	-1.21538	1.07415e-20	2.22453e-18	COL1A2	7	94394561	94431232	+	11156
ENSG00000143933	6958	7324	7406	5038	5439	6280	5365	5519	5337	2989	2989	2967	2658	2235	57.0122	65.1231	56.0643	48.2221	49.3631	56.4938	48.7514	47.9169	49.2316	53.5054	53.6136	55.4666	64.9096	61.0251	6807.43	5879.06	-0.211423	0.0848806	0.27487	5650.26	6841.35	-0.275881	0.00467845	0.0278972	3866.64	3983.08	-0.0432188	0.730774	0.855122	CALM2	2	47160082	47176601	-	6466
ENSG00000011304	6521	5963	7327	6588	6791	6692	5972	6276	6058	1867	1822	1486	2593	2432	50.1944	49.8092	52.1059	59.2378	57.8996	56.553	50.9795	51.1881	52.4969	31.3959	30.7012	26.097	59.486	62.381	6187.25	7055.17	0.189332	0.0698461	0.247281	6375.83	6218.33	0.0360132	0.686746	0.826398	2998.05	3619.22	-0.272127	0.405809	0.618171	PTBP1	19	797075	812327	+	6883
ENSG00000129152	5200	4703	5990	5567	6027	6037	6386	7322	6755	2530	2726	2245	3545	3354	152.971	150.136	162.799	191.307	196.384	194.978	208.338	228.234	223.714	162.597	175.548	150.679	310.808	328.788	4958.96	6192.78	0.320482	0.00267977	0.0346685	7120.88	4983.89	0.514695	4.44788e-08	1.71953e-06	4213.77	2900.66	0.538372	0.0805458	0.217774	MYOD1	11	17719568	17722131	+	1801
ENSG00000083312	7164	7532	7822	5950	5959	6470	6125	5709	5659	2396	2436	2633	1339	1070	31.6903	36.1563	31.9674	30.7463	29.1974	31.422	30.0477	26.7594	28.1821	23.1551	23.5892	26.5737	17.6532	15.7726	7063.02	6457.6	-0.129226	0.251653	0.497177	6097.47	7098.22	-0.219211	0.0291008	0.106613	2648.74	4132.57	-0.641064	0.00167661	0.0115814	TNPO1	5	72816312	72916733	+	11977
ENSG00000197451	5948	5186	7176	5992	7609	6960	5532	6353	5833	1534	1495	1552	3509	3557	146.982	139.069	163.831	172.97	208.268	188.826	151.604	166.348	162.274	82.8147	80.8725	87.5017	258.433	292.904	5700.91	7212.89	0.339322	0.0071331	0.0618525	6165.27	5729.64	0.105593	0.298742	0.50883	3568.84	3334.39	0.0977252	0.837622	0.916517	HNRNPAB	5	178204507	178211163	+	2144
ENSG00000167553	6552	7818	7077	6399	6388	6474	6694	5393	5830	1427	1323	1487	2652	2576	74.958	97.0606	74.8019	85.5186	80.9486	81.3158	84.9306	65.3762	75.0889	35.6662	33.1337	38.8137	90.425	98.2059	6751.58	6771.68	0.00438337	0.97371	0.988605	6254.55	6784.98	-0.117384	0.365545	0.573187	2845.17	3951.29	-0.47422	0.248501	0.458461	TUBA1C	12	49188736	49274603	+	4631
ENSG00000196498	5504	3917	6077	5695	5091	6274	6540	6446	6270	3840	3678	2898	2744	2448	20.8663	16.1148	21.2851	25.2212	21.3782	26.1138	27.4966	25.8942	26.7607	31.8043	30.5242	25.0666	31.0043	30.9262	4813.92	5996.37	0.316741	0.0294987	0.147259	6709.07	4838.41	0.47137	7.20213e-05	0.00101599	4325.03	2814.75	0.619503	5.27317e-05	0.000642384	NCOR2	12	124324415	124567589	-	13975
ENSG00000164032	8064	5992	8392	5351	6316	5823	6083	5717	6003	2037	2017	2044	1565	1452	185.513	149.589	178.365	143.802	160.941	147.072	155.195	139.36	155.474	102.377	101.577	107.284	107.303	111.311	6990.23	6140.67	-0.187004	0.142556	0.367627	6209.13	7025.71	-0.178399	0.11076	0.269447	2528.9	4087.6	-0.693195	1.63274e-09	6.16947e-08	H2AFZ	4	99948086	99950388	-	2303
ENSG00000136240	6502	6410	7261	5771	5432	6215	6657	6040	6274	2531	2329	2471	1590	1338	86.3362	92.365	89.0762	89.5162	79.8925	90.6036	98.03	84.9822	93.7894	73.422	67.6988	74.8599	62.9237	59.2038	6313.25	6122.1	-0.044351	0.691724	0.847027	6616.64	6344.84	0.0604774	0.538763	0.722707	2795.48	3693.42	-0.401077	0.0010115	0.0076414	KDELR2	7	6445953	6484242	-	3990
ENSG00000154518	7131	5288	7815	5039	5481	6908	5695	5816	6022	2199	2651	2562	2017	1995	55.7236	44.8419	56.4206	45.9979	47.4405	59.2652	49.3534	48.1569	52.9777	37.5407	45.3487	45.6771	46.9749	51.9493	6292.05	6109.33	-0.042562	0.770818	0.891399	6112.05	6323.99	-0.0493498	0.664466	0.812083	3196.51	3679.27	-0.203418	0.189703	0.385841	ATP5MC3	2	175176258	175184607	-	6780
ENSG00000114942	6054	6737	6274	5592	5687	5477	5535	5643	5592	2854	2922	3025	2424	2488	167.491	202.265	160.367	180.726	174.274	166.361	169.825	165.427	174.173	172.501	176.968	190.944	199.873	229.376	5997	5892.04	-0.0253794	0.840718	0.926686	5843.27	6026.78	-0.044484	0.681834	0.823485	3848.56	3509.29	0.132754	0.386775	0.599694	EEF1B2	2	206159585	206162928	+	1915
ENSG00000139219	7278	5298	8439	7943	6203	8175	7189	5503	5080	1155	1193	1045	803	761	57.8623	45.7087	61.9861	73.7688	54.6243	71.3559	63.385	46.3584	45.4685	20.0611	20.763	18.9553	19.027	20.1612	6522.49	7854.85	0.268055	0.0893878	0.284264	6195.84	6555.64	-0.0815656	0.572341	0.748057	1366.74	3813.85	-1.48054	5.82736e-27	2.16396e-24	COL2A1	12	47972965	48004554	-	6664
ENSG00000136156	5701	7168	5935	4857	5466	5295	6209	6611	6685	3107	3019	3180	1433	1183	28.2126	38.494	27.1351	28.0779	29.9614	28.7684	34.0759	34.666	37.244	33.5909	32.7055	35.9045	21.1353	19.5085	5933.6	5484.54	-0.113395	0.440037	0.670996	6796.59	5962.85	0.188964	0.141902	0.31636	3168.16	3472.98	-0.132058	0.616235	0.784704	ITM2B	13	48232612	48270357	+	10706
ENSG00000122565	7123	7326	7797	5075	5758	5814	5535	5376	5380	2618	2758	2732	1288	1083	81.3149	90.7565	82.2345	67.6781	72.8081	72.8686	70.0744	65.0297	69.1437	65.2928	68.9235	71.1571	43.8222	41.1987	6973.26	5843.35	-0.254958	0.0214667	0.122029	5678.1	7008.06	-0.303586	0.00153513	0.0119491	2792	4079.89	-0.546622	0.017743	0.0726379	CBX3	7	26201162	26213356	+	4641
ENSG00000147065	6010	5743	6684	5260	5536	6141	6508	6177	6372	2718	2520	2601	1719	1665	53.3269	55.2986	54.7933	54.5208	54.4087	59.8231	64.0404	58.0757	63.6518	52.6877	48.9483	52.6554	45.4589	49.2305	5766.03	5946.11	0.0443917	0.681317	0.840171	6644.96	5794.93	0.197412	0.0359556	0.124906	3080.75	3373.1	-0.130317	0.165843	0.353692	MSN	X	65588377	65741931	+	5971
ENSG00000143761	5660	5491	5855	5278	5453	5704	6116	5912	6386	2671	2365	2474	3102	3066	91.3964	96.2204	87.3492	99.5604	97.5323	101.123	109.525	101.156	116.093	94.2269	83.6006	91.1471	149.288	164.98	5330.63	5774.07	0.115354	0.280256	0.526429	6423.52	5357.3	0.26187	0.00861734	0.0443767	3967.47	3118.56	0.346931	0.197412	0.395453	ARF1	1	228082660	228099212	+	3281
ENSG00000078369	5931	6225	6653	5319	5458	5846	6304	5977	6147	2374	2201	2401	2425	2192	48.9683	55.7737	50.7486	51.3005	49.9138	52.9912	57.7215	52.2896	57.1364	42.8209	39.7807	45.2282	59.6718	60.308	5895.18	5839.47	-0.0136359	0.902165	0.956954	6425.45	5924.58	0.117105	0.237904	0.440712	3296.38	3449.22	-0.0659576	0.731429	0.85541	GNB1	1	1785285	1891117	-	6417
ENSG00000119318	6006	5751	6814	5765	6051	6260	5498	5792	5542	2693	2444	2719	2066	2003	68.9497	71.6463	72.2718	77.3127	76.944	78.9005	69.9981	70.4565	71.627	67.5417	61.4206	71.2175	70.6884	76.626	5805.17	6349.9	0.129387	0.211742	0.453591	5861.82	5834.26	0.00676177	0.939397	0.971657	3323.69	3395.99	-0.0316382	0.77346	0.879917	RAD23B	9	107283137	107332194	+	4615
ENSG00000105048	5629	5151	6268	4285	4730	5527	4950	5614	5791	4538	4393	4135	2194	2115	137.369	136.412	141.321	122.156	127.856	148.084	133.967	145.17	159.102	241.942	234.685	230.232	159.576	171.996	5325.69	5100.03	-0.062437	0.601521	0.787506	5698.89	5352.44	0.0904088	0.36837	0.575616	4670.87	3115.27	0.584732	0.0015698	0.0109952	TNNT1	19	55132794	55149354	-	2171
ENSG00000168385	6718	8031	7489	5110	5148	5591	5793	5429	5712	2538	2432	2561	1433	1248	48.2414	62.5825	49.6848	42.8653	40.9467	44.0786	46.1337	41.3091	46.1776	39.8162	38.2304	41.9585	30.6688	29.8636	6995.14	5568.23	-0.329042	0.0122429	0.0865428	5906.24	7029.76	-0.251169	0.0320551	0.114567	2759.88	4093.79	-0.568199	0.00162743	0.0113325	2021-09-02	2	241315100	241354027	+	7378
ENSG00000163902	6256	6981	6451	5296	5531	5954	6564	5557	5832	2133	1958	2222	2258	2190	83.0281	100.542	79.0997	82.1071	81.3079	86.7552	96.612	78.1473	87.1383	61.8454	56.8862	67.2826	89.3148	96.8546	6194.22	5893.4	-0.0716971	0.57097	0.765771	6264	6224.97	0.00909161	0.939612	0.971657	3079.99	3624.72	-0.235473	0.297168	0.510847	RPN1	3	128619970	128681075	-	3992
ENSG00000138758	6477	6695	7247	5083	5419	5164	6575	6009	6059	2779	2708	2812	1138	950	35.0625	39.3299	36.2449	32.1436	32.4929	30.6912	39.4729	34.468	36.9261	32.8659	32.091	34.7308	18.3604	17.1372	6397.69	5505.88	-0.216541	0.0480799	0.198998	6500.02	6429.62	0.015719	0.875009	0.93933	2740.72	3743.13	-0.449156	0.108506	0.266298	2021-09-11	4	76949703	77040384	+	9787
ENSG00000130707	5094	5148	5303	5226	5266	5126	7602	6695	6855	3587	3281	3486	1222	1213	88.4867	97.0423	85.106	106.046	101.321	97.7588	146.447	123.23	134.057	136.125	124.764	138.158	63.2647	70.2146	4876.95	5492.05	0.171437	0.128373	0.347151	7377.1	4901.3	0.589954	2.01059e-08	8.61371e-07	3364.43	2853.35	0.238114	0.429806	0.640727	ASS1	9	130444929	130501274	+	3050
ENSG00000108953	6384	6462	6987	5262	5558	6142	5732	5336	5485	2631	2626	2842	1785	1588	87.9204	96.5755	88.901	84.6549	84.7844	92.8677	87.5462	77.8678	85.0426	79.16	79.1693	89.3	73.2666	72.8778	6214.35	5954.81	-0.0614778	0.579751	0.772422	5772.07	6245.39	-0.113705	0.246095	0.449931	3139.01	3635.76	-0.211368	0.0631331	0.183553	YWHAE	17	1344272	1400378	-	3847
ENSG00000143320	4664	4854	5041	4243	4752	4230	5505	6499	6665	5606	4561	4776	1704	1718	224.639	253.705	224.317	238.728	253.515	223.679	294.048	331.679	361.401	589.885	480.897	524.833	244.606	275.738	4566.6	4647.56	0.0254361	0.82813	0.921003	6503.79	4589.38	0.503064	3.7132e-06	8.35059e-05	4821.54	2671.88	0.851915	0.00653929	0.0342768	CRABP2	1	156699606	156705816	-	1100
ENSG00000204469	5175	3515	6052	5663	6040	6366	6076	6053	5576	2343	2326	1999	4001	3629	30.0796	22.1713	32.4998	38.4515	38.8866	40.6244	39.1665	37.2802	36.4878	29.7524	29.5963	26.5097	69.3109	70.2906	4567.49	6345.17	0.474093	0.00162451	0.0250656	6164.81	4590.78	0.425091	0.00125096	0.0100954	4261.82	2670.43	0.674094	0.084662	0.22585	PRRC2A	6	31620720	31637771	+	9115
ENSG00000116459	6955	6787	7114	4824	5097	6101	5655	5364	5805	2206	2254	2441	2071	1815	108.922	115.345	102.932	88.2528	88.4162	104.9	98.2164	89.0125	102.349	75.4763	77.2745	87.2198	96.6647	94.7199	6540.3	5620.96	-0.218451	0.0731287	0.25407	5869.4	6573.02	-0.163342	0.106022	0.261703	3024.54	3826.31	-0.339861	0.012757	0.0569098	ATP5PB	1	111448864	111462773	+	3383
ENSG00000149100	6040	8515	6228	5154	5474	5064	5443	5373	5479	2846	2691	2775	1783	1544	43.0808	65.9075	41.0407	42.9433	43.2466	39.6551	43.0546	40.6078	43.9958	44.3476	42.0171	45.1586	37.9026	36.698	6580.32	5516.59	-0.254267	0.135804	0.357561	5680.28	6612.53	-0.219103	0.141296	0.315388	3172.66	3852.38	-0.279724	0.157292	0.34244	EIF3M	11	32583798	32606262	+	7428
ENSG00000179950	5445	4616	5951	5620	6210	6396	5385	5391	5416	2154	2108	2155	3670	3706	53.186	48.9292	53.7042	64.1269	67.1879	68.5908	58.3337	55.7974	59.5581	45.9656	45.075	48.0261	106.841	120.629	4995.16	6398.68	0.357184	0.00116438	0.0206516	5643.14	5020.35	0.16856	0.0782564	0.213467	4122.8	2921.56	0.49656	0.193843	0.391137	PUF60	8	143816344	143829859	-	5424
ENSG00000136938	5340	5257	6440	5670	6755	5810	5506	6221	5980	2807	2537	2577	1670	1582	152.928	163.376	170.393	189.686	214.276	182.676	174.871	188.779	192.802	175.622	159.05	168.381	142.539	150.974	5320.65	6404.91	0.267548	0.024125	0.130861	6165.07	5347.3	0.205251	0.0331798	0.117682	3053.71	3112.62	-0.0270109	0.81453	0.904156	ANP32B	9	97983361	98015943	+	1850
ENSG00000213639	5667	6406	6097	5436	6078	4767	5330	5826	5832	3531	3432	3342	1289	1056	52.1254	63.9421	51.8122	58.4091	61.9238	48.1393	54.3698	56.7822	60.3917	70.9549	69.105	70.1348	35.3362	32.3674	5712.3	5727.12	0.00380396	0.978507	0.990033	5918.25	5740.64	0.0440792	0.688045	0.82713	3315.67	3342.73	-0.0113123	0.971428	0.986125	PPP1CB	2	28751640	28802940	+	5760
ENSG00000146701	6208	5674	6675	5351	5276	6338	5995	5366	5648	2161	2056	2146	2571	2451	90.3337	89.5965	89.7364	90.9573	85.0361	101.253	96.7435	82.7359	92.5243	68.6975	65.4918	71.2457	111.499	118.847	5802.26	5956.78	0.0379289	0.742089	0.874886	5933.49	5831.4	0.0249576	0.801615	0.898759	3289.5	3394.07	-0.0456827	0.855894	0.926715	MDH2	7	76048051	76067508	+	3641
ENSG00000145730	5923	5714	6321	5776	4910	6780	6408	5593	5744	2984	2735	2830	1046	933	35.4743	37.1377	34.9766	40.4114	32.5727	44.582	42.5627	35.4946	38.7302	39.0444	35.8587	38.6713	18.6713	18.6209	5623.68	6136.73	0.12598	0.355419	0.598161	6189.28	5651.84	0.131033	0.200278	0.39481	2764.47	3289.93	-0.250559	0.410229	0.621957	PAM	5	102753981	103031105	+	8846
ENSG00000101150	5334	5402	5865	5253	5596	5013	6256	6093	6100	2730	2571	2894	2307	2210	60.2045	66.1658	61.1594	69.2608	69.9607	62.12	78.3081	72.8706	77.512	67.3173	63.5248	74.5255	77.6058	83.122	5201.09	5577.55	0.100846	0.375791	0.616553	6430.21	5227.07	0.298894	0.00156413	0.0121052	3561.68	3042.94	0.226543	0.0863716	0.228759	TPD52L2	20	63865228	63891545	+	4694
ENSG00000086061	6269	7576	6785	5751	5766	6438	5328	5155	5074	1920	1848	2099	1851	1754	121.662	159.551	121.654	130.378	123.946	137.172	114.671	106.006	110.859	81.404	78.5098	92.9392	107.062	113.431	6496.27	6307.03	-0.0425377	0.755738	0.8835	5421.39	6528.39	-0.267948	0.0236881	0.092591	2678.51	3801.96	-0.505867	0.00782382	0.0393071	DNAJA1	9	33025211	33039907	+	2730
ENSG00000153310	6483	7411	7186	4906	5453	5698	5644	5199	5079	2424	2367	2501	1733	1459	37.6122	46.6587	38.5176	33.2495	35.042	36.2939	36.314	31.9608	33.1737	30.7237	30.0619	33.1053	29.9656	28.2069	6623.93	5636.12	-0.232873	0.0622799	0.23162	5549.31	6656.8	-0.262445	0.0181633	0.0770424	2877.66	3876.23	-0.42935	0.000520286	0.00440311	FAM49B	8	129839593	130017129	-	9132
ENSG00000110958	6331	5900	7167	4840	5379	5905	5646	5837	6001	2701	2434	2498	1559	1334	98.6825	99.7983	103.211	88.1287	92.8688	101.052	97.5985	96.4057	105.306	91.9773	83.0527	88.8363	72.4244	69.2901	6059.91	5657.34	-0.0991577	0.374481	0.615227	6094.2	6090.33	0.000829238	0.992918	0.996847	2856.56	3544.84	-0.310683	0.0243665	0.0923142	PTGES3	12	56663341	56688408	-	3399
ENSG00000184007	5383	6456	5905	5612	5614	5375	5837	5842	5871	2705	2546	2581	1920	1731	42.4462	55.2435	43.0183	51.6936	49.0329	46.5319	51.0432	48.8114	52.1182	46.5983	43.9479	46.4336	45.1218	45.484	5584.37	5839.06	0.0644391	0.632716	0.809649	6116.45	5612	0.124311	0.283127	0.491777	3168.99	3268.2	-0.0443479	0.731297	0.855364	PTP4A2	1	31906421	31944856	-	6719
ENSG00000004455	5986	6374	6456	5233	5227	5252	5333	5391	5326	3011	2829	3124	1907	1919	55.3769	63.9893	55.1791	56.5519	53.5605	53.3427	54.7139	52.8453	55.4697	60.8542	57.2915	65.9376	52.5791	59.1581	5905.71	5524.3	-0.0962519	0.403654	0.639966	5592.41	5935.12	-0.0857244	0.387284	0.592903	3510.66	3455.52	0.0231552	0.850219	0.923837	AK2	1	33007940	33080996	-	5727
ENSG00000130723	5349	3779	5969	6520	6773	6789	5958	4955	4809	1666	2072	1619	3799	3294	22.8728	17.5359	23.5813	32.5686	32.0796	31.8722	28.2542	22.451	23.1508	15.5636	19.3956	15.7952	48.4159	46.9374	4687.3	7057.35	0.590209	1.79745e-05	0.00122235	5481.68	4711.15	0.218338	0.100529	0.25248	3754.46	2740.67	0.453767	0.297316	0.510898	PRRC2B	9	131373636	131500197	+	12390
ENSG00000100345	4698	3755	5218	5472	5708	5344	6080	6199	5369	3566	3111	2939	2959	2475	27.6192	23.9558	28.3414	37.5793	37.1691	34.4923	39.6402	38.6158	35.5348	45.8002	40.0372	39.421	51.8458	48.4865	4257.08	5809.87	0.448491	0.000193234	0.00646564	6140.32	4278.61	0.521012	6.31141e-07	1.79472e-05	4214.02	2489.62	0.758823	2.80513e-07	6.73237e-06	MYH9	22	36281277	36388067	-	9012
ENSG00000166197	5883	5815	6729	5628	5981	6028	5702	5864	5633	1900	2022	2026	1967	1663	78.5104	84.2134	82.9656	87.7378	88.4103	88.3202	84.3898	82.9216	84.6313	55.3949	59.0711	61.6877	78.2355	73.9551	5763.55	6196.03	0.104397	0.3179	0.564217	5990.5	5792.38	0.0485014	0.589881	0.760755	2701.91	3371.81	-0.3203	0.0436003	0.140874	NOLC1	10	102152176	102163871	+	3970
ENSG00000116489	5900	8043	6369	4793	4797	4993	5341	5553	5599	3064	3022	2919	1341	1046	75.6869	111.967	75.4848	71.8258	68.1615	70.3216	75.9846	75.4817	80.8616	85.8708	84.865	85.4345	51.2706	44.7145	6417.69	5125.71	-0.324186	0.040493	0.179724	5747.4	6449.19	-0.166069	0.231083	0.431771	3012.92	3756.83	-0.317891	0.270608	0.482519	CAPZA1	1	112619173	112671619	+	4130
ENSG00000140391	6407	6799	7106	5492	5361	6764	5949	5277	5447	1934	1814	1961	1159	1230	39.9069	45.956	40.892	39.9603	36.9862	46.2546	41.0934	34.8278	38.1957	26.3171	24.7341	27.8677	21.5153	25.5297	6369.99	6183.83	-0.0427203	0.738666	0.873101	5815.3	6401.73	-0.138594	0.189519	0.380091	2220.22	3727.12	-0.746886	5.04671e-09	1.77318e-07	TSPAN3	15	77041404	77083984	-	8506
ENSG00000172809	5429	6313	4973	3727	4409	4888	4146	4536	5247	4593	4755	5246	2120	2243	75.1196	94.7922	63.5728	60.2417	67.5731	74.2545	63.6205	66.5046	81.7349	138.841	144.029	165.612	87.4259	103.421	5280.28	4565.82	-0.209553	0.18156	0.418738	4860.69	5306.39	-0.126448	0.374682	0.580839	5071.29	3090.3	0.714897	0.00451479	0.025718	RPL38	17	74203582	74210655	+	3829
ENSG00000152795	6459	6404	7194	5504	6269	7463	4436	4825	4190	2321	2325	2209	1595	1389	62.4915	67.2373	64.3051	62.2069	67.1822	79.2733	47.5972	49.465	45.6386	49.059	49.2429	48.762	45.9925	44.7822	6278.3	6742.64	0.103003	0.41468	0.649592	4678.75	6309.7	-0.431372	2.23967e-06	5.38749e-05	2698.93	3673.02	-0.443798	2.85136e-07	6.82363e-06	HNRNPDL	4	82422564	82430408	-	5476
ENSG00000166913	5834	6467	6122	5136	5593	5107	5926	6078	6315	2354	2318	2347	1527	1384	38.9626	46.8692	37.7741	40.0692	41.3739	37.446	43.8912	43.0118	47.4808	34.346	33.8891	35.7623	30.3942	30.801	5792.59	5566.01	-0.0574644	0.647257	0.817861	6386.19	5821.37	0.133706	0.221187	0.419951	2715.53	3389.63	-0.319289	0.0127838	0.0569939	YWHAB	20	44885676	44908532	+	7933
ENSG00000124193	7749	8513	8024	6251	6818	6391	4061	4115	3448	1095	1066	1095	2008	1794	89.3857	106.563	85.5131	84.2319	87.1124	80.9374	51.9505	50.2965	44.7768	27.5946	26.9182	28.8182	69.033	68.9593	7636.87	6838.21	-0.159277	0.19707	0.436023	4043.1	7674.82	-0.924525	9.78553e-17	2.17654e-14	2108.13	4468.79	-1.0845	0.0052067	0.0287249	SRSF6	20	43457928	43464247	+	4593
ENSG00000116133	7831	6534	8230	5147	4639	8162	4459	4661	5002	1407	1300	1556	1763	1706	65.9607	59.7242	64.0453	50.6439	43.2806	75.4785	41.6524	41.5999	47.4324	25.8911	23.9705	29.9026	44.258	47.8845	7053.34	6286.93	-0.165936	0.35572	0.598482	4924.52	7088.93	-0.525702	2.60148e-07	8.21794e-06	2241.77	4125.29	-0.880592	0.00105905	0.0079283	DHCR24	1	54849627	54887271	-	6290
ENSG00000111371	6043	6271	6601	6917	7448	4396	6082	5581	5346	1803	1799	1851	937	778	31.9684	36.0005	32.2624	42.7455	43.6423	25.5319	35.682	31.2842	31.839	20.8378	20.8336	22.3411	14.7733	13.715	5930.82	6615.76	0.157665	0.385552	0.625123	5927.05	5960.4	-0.00804813	0.936786	0.970241	1919.29	3470.04	-0.853433	3.63887e-05	0.000468744	SLC38A1	12	46183063	46270017	-	10015
ENSG00000170606	6601	7319	7005	4915	4895	5575	5410	5203	5259	2250	2431	2469	1365	1083	67.8685	81.6608	66.5405	59.0319	55.7458	62.9306	61.6865	56.6836	60.873	50.5393	54.7154	57.9176	41.8275	37.1052	6577.4	5403.82	-0.283439	0.023968	0.13025	5532.88	6610.08	-0.256555	0.0171682	0.0740794	2584.78	3848.86	-0.573691	0.00264317	0.0167486	HSPA4	5	133051962	133106449	+	5153
ENSG00000126457	4960	6222	5638	4880	4955	5680	5202	4913	5020	2927	2947	2719	2762	2686	54.7925	74.5887	57.5419	62.9744	60.6295	68.8884	63.7301	57.5085	62.4319	70.64	71.2665	68.5298	90.9357	98.8766	5295.06	5447.83	0.0411675	0.771003	0.891472	5276.96	5321.2	-0.0119246	0.922528	0.963352	3978.98	3099.09	0.360188	0.0676255	0.192381	PRMT1	19	49675786	49689029	+	4796
ENSG00000113758	6097	4590	7214	4585	5196	7714	5490	5404	4807	2004	2077	1804	2251	2249	63.103	51.5525	68.981	55.4342	59.5667	87.654	63.0145	59.2645	56.0107	45.3127	47.0583	42.5991	69.4353	77.5659	5557.23	6121.08	0.139387	0.436358	0.668648	5465.32	5585.43	-0.0315365	0.791401	0.892571	2992.35	3249.6	-0.119555	0.6393	0.799468	DBN1	5	177456608	177474401	-	5119
ENSG00000132780	6381	7455	7285	4622	5026	5284	5222	5337	4948	2507	2378	2511	1321	1159	40.7118	51.6158	42.9418	34.4482	35.5185	37.0129	36.949	36.0806	35.5406	34.9441	33.2131	36.5518	25.1192	24.6413	6635.48	5242.41	-0.339869	0.00699502	0.0611242	5399.23	6668.38	-0.304473	0.00477604	0.0283749	2657.65	3883.09	-0.546393	0.00487653	0.0273162	NASP	1	45583846	45618904	+	8304
ENSG00000179091	5760	5017	6312	5244	5348	6434	5309	5222	5270	1489	1425	1421	3529	3639	154.516	146.049	156.437	164.331	158.907	189.492	157.942	148.434	159.157	87.2639	83.682	86.9714	282.146	325.298	5334.27	5975.57	0.163763	0.169023	0.403113	5507.53	5361.14	0.0387378	0.680859	0.823014	3545.1	3120.04	0.18396	0.71142	0.844591	CYC1	8	144095027	144097525	+	1975
ENSG00000087365	4803	4738	5301	4470	4989	4968	5341	5669	5439	3800	3354	3432	2464	2293	25.9793	27.8108	26.4906	28.244	29.8902	29.5022	32.0384	32.4912	33.1205	44.9041	39.7139	42.3538	39.7215	41.3301	4646.41	5065.7	0.124707	0.241664	0.486019	5728.43	4669.65	0.294858	0.00109529	0.0090875	4222.64	2718.29	0.635692	3.19142e-12	2.03363e-10	SF3B2	11	66050729	66069308	+	9795
ENSG00000117523	6443	6205	7281	5698	5648	6224	5210	5036	4406	2238	2237	2209	1205	916	24.0849	25.1711	25.1459	24.8819	23.3858	25.5438	21.5988	19.9475	18.5423	18.277	18.3058	18.8401	13.425	11.4104	6231.23	6173.39	-0.0134602	0.899714	0.955873	5099.74	6262.45	-0.2963	0.00228372	0.0160461	2356.7	3645.27	-0.628469	0.00211562	0.0140117	PRRC2C	1	171485551	171593511	+	14173
ENSG00000105568	5492	4213	5914	4861	5095	5513	6014	5534	6088	2578	2414	2310	2338	2333	39.1247	32.5699	38.9244	40.453	40.2037	43.1189	47.5137	41.7739	48.8269	40.1229	37.6464	37.546	49.6405	55.3839	4862.96	5432.15	0.159585	0.19353	0.432098	6154.47	4887.6	0.332306	0.00337021	0.0217496	3396.74	2843.78	0.255729	0.171892	0.362002	PPP2R1A	19	52190039	52229533	+	7437
ENSG00000100353	5024	5949	5247	4455	4785	4785	5312	4904	5011	3751	3535	3555	2330	2035	65.3994	84.0372	63.1037	67.7449	68.9933	68.3856	76.6861	67.6426	73.4365	106.674	100.735	105.583	90.3964	88.2748	5109.51	4926.76	-0.0523938	0.697497	0.849546	5309.53	5134.79	0.0484181	0.689234	0.827622	4146.57	2990.29	0.472057	0.00176316	0.0120901	EIF3D	22	36510850	36529436	-	4070
ENSG00000100201	6210	5954	7230	5863	5924	7047	4394	4979	3683	2161	2156	1974	1665	1396	32.9176	34.249	35.4074	36.3045	34.7818	41.0108	25.8304	27.9656	21.9786	25.0253	25.0179	23.8734	26.304	24.6586	6058.44	6611.54	0.126036	0.278472	0.524959	4532.72	6088.81	-0.425705	7.32633e-05	0.00103083	2586.78	3544.12	-0.454555	6.62958e-08	1.84005e-06	DDX17	22	38483440	38507660	-	9995
ENSG00000120802	6692	7509	7363	4997	5256	6015	5298	5088	5128	1477	1518	1705	1348	1132	41.2601	50.2411	41.9419	35.9905	35.8947	40.7163	36.226	33.2404	35.5947	19.8949	20.4886	23.9844	24.7705	23.2578	6773.99	5709.78	-0.246468	0.0510113	0.206136	5407.95	6807.63	-0.332007	0.00186532	0.0138488	2001.69	3963.92	-0.986224	2.09322e-12	1.38294e-10	TMPO	12	98515512	98550379	+	8593
ENSG00000116754	6718	6825	7748	5510	6129	5429	4166	4669	3491	2599	2654	2347	1236	974	42.007	46.3114	44.7601	40.2474	42.4494	37.27	28.8892	30.935	24.5751	35.5039	36.3286	33.4831	23.0341	20.295	6662.54	5998.83	-0.151387	0.181497	0.418722	4280.01	6695.83	-0.645525	1.60088e-09	9.38392e-08	2609.24	3897.92	-0.578421	0.0133278	0.0587626	SRSF11	1	70205682	70253052	+	8473
ENSG00000116285	1604	1404	1622	4514	6652	1138	3421	4706	4510	9408	7627	8333	2938	2563	20.3013	19.2837	18.9666	66.7399	93.2551	15.8132	48.0183	63.1127	64.2628	260.139	211.319	240.631	110.826	108.098	1448.44	4344.87	1.58481	0.0195545	0.115729	4396.28	1455.72	1.59458	1.86568e-38	2.01954e-35	8072.93	847.227	3.25243	5.2354e-23	1.3921e-20	ERRFI1	1	8004404	8026308	-	4186
ENSG00000147649	6428	5940	7039	4876	4928	5669	5721	5778	5453	2098	2128	2183	1077	901	53.2876	53.4367	53.9114	47.2192	45.2503	51.5958	52.5964	50.7543	50.8919	37.9965	38.6178	41.289	26.6095	24.8899	6066.78	5433.24	-0.159111	0.149351	0.376555	5903.79	6097.23	-0.0465495	0.598689	0.766997	2242.98	3548.85	-0.661138	0.00163274	0.0113658	MTDH	8	97644179	97728770	+	6391
ENSG00000100401	6306	4790	6696	5080	5658	6047	5414	5245	5093	1536	1496	1411	2731	2658	62.4714	51.4951	61.2861	58.7889	62.0856	65.7697	59.4813	55.0577	56.8021	33.2435	32.4433	31.8922	80.6344	87.7466	5540.28	5890.41	0.088339	0.479748	0.702664	5488.52	5568.37	-0.0209972	0.844799	0.92312	2949.76	3239.83	-0.135747	0.73509	0.857558	RANGAP1	22	41245611	41286251	-	5348
ENSG00000171490	5141	4859	5402	5154	5313	4911	5045	4986	4794	3076	2863	3150	2883	2499	44.1664	45.2997	42.8765	51.7242	50.5575	46.3205	48.0663	45.3881	46.3667	57.7324	53.8433	61.7428	73.8177	71.5417	4822.71	5408.32	0.165343	0.133082	0.354138	5164.54	4846.88	0.0916066	0.314935	0.524632	4073.59	2821.27	0.529457	0.000378391	0.00338447	RSL1D1	16	11833850	11851585	-	6167
ENSG00000197081	5736	4228	6474	7088	5771	6059	6616	5324	4863	1625	1507	1582	1761	1434	17.0318	13.6235	17.76	24.5855	18.9803	19.752	21.7862	16.7507	16.2562	10.5413	9.79557	10.7174	15.5841	14.1889	5106.98	6667.2	0.384454	0.0101662	0.0769954	5856.04	5132.92	0.18999	0.161547	0.344117	2249.93	2986.25	-0.40921	0.0531265	0.161867	IGF2R	6	159969099	160113507	+	17843
ENSG00000133030	5664	4915	6364	5537	5055	6680	5389	5343	5025	2169	2237	1959	1944	1750	16.5308	15.5667	17.1601	18.8777	16.3415	21.4045	17.4427	16.5235	16.5109	13.8299	14.2923	13.0447	16.9098	17.0199	5284.73	6065.4	0.198727	0.130275	0.350156	5487.85	5311.35	0.0470364	0.618487	0.781257	2825.57	3091.02	-0.130337	0.355461	0.571045	MPRIP	17	17042545	17217679	+	18153
ENSG00000184916	5507	4064	6237	5336	4877	6622	5379	5201	4271	2474	2924	2030	2587	2490	45.6097	36.5258	47.7241	51.6253	44.74	60.213	49.4059	45.643	39.8231	44.7642	53.0134	38.3592	63.8572	68.721	4910.94	5910.39	0.267151	0.0776665	0.262621	5165.69	4935.88	0.0655078	0.598349	0.766741	3563.25	2871.62	0.310877	0.17969	0.372956	JAG2	14	105140981	105168824	-	6397
ENSG00000130255	5461	2854	5359	3821	4739	4963	4527	5189	5548	3728	3533	3572	3208	3295	127.345	72.2217	115.455	104.086	122.405	127.061	117.073	128.215	145.65	189.922	180.352	190.043	222.954	256.043	4232.92	4740.26	0.163206	0.38315	0.6224	5320.76	4254.75	0.322367	0.0509096	0.159302	4894.4	2473.94	0.984023	1.58734e-05	0.000230689	RPL36	19	5674947	5691876	+	2272
ENSG00000035403	5206	5236	5657	5478	5339	5184	6492	5537	5529	2251	2198	2549	1609	1387	27.6039	30.1279	27.7123	33.9307	31.3564	30.1779	38.175	31.109	33.0047	26.0753	25.5129	30.8366	25.4269	24.507	5044.49	5629.3	0.158266	0.159728	0.390195	6122.89	5069.69	0.272328	0.0111492	0.0540136	2740.57	2951.3	-0.106395	0.37407	0.58856	VCL	10	73995193	74121363	+	9992
ENSG00000057608	6104	7961	6450	4726	4651	5664	5172	4893	5020	1981	1936	2121	1437	1339	80.1872	113.491	78.2834	72.5252	67.6764	81.6906	75.35	68.11	74.2433	56.8543	55.6752	63.5714	56.2624	58.6164	6477.5	5280.72	-0.294577	0.0622093	0.231516	5259.73	6509.37	-0.307409	0.0221898	0.0883161	2431.91	3791.56	-0.640597	9.63675e-05	0.00106276	GDI2	10	5765223	5842132	-	4033
ENSG00000179295	6043	5286	6794	5699	5643	5234	5960	5516	5584	1810	1946	1896	1160	871	45.5878	43.274	47.3523	50.2226	47.1527	43.3499	49.8628	44.0926	47.4247	29.8307	32.1369	32.6336	26.0811	21.8959	5653.79	5832.54	0.0448029	0.698491	0.849982	5948.04	5682.26	0.0658079	0.504451	0.69617	2074.71	3306.93	-0.671652	5.65558e-05	0.000682791	PTPN11	12	112418351	112509913	+	7023
ENSG00000126067	5930	6441	6459	4824	5373	5658	5558	5288	5510	1627	1540	1639	1727	1698	64.8723	76.4647	65.2813	61.6476	65.1061	67.9557	67.4306	61.2973	67.8608	38.8848	36.88	40.9085	56.3077	61.8999	5911.64	5564.72	-0.0871332	0.464162	0.691629	5703.71	5941.05	-0.0587619	0.57507	0.750354	2358.12	3459.11	-0.553517	0.0128232	0.0571106	PSMB2	1	35599544	35641844	-	4843
ENSG00000109606	6840	6729	6953	5278	5484	5769	4983	4539	4514	1727	1911	1859	1491	1176	44.3995	47.3998	41.6979	40.0218	39.4294	41.1132	35.8713	31.2196	32.9873	24.4908	27.1549	27.5316	28.845	25.4377	6437.92	5807.1	-0.148696	0.174744	0.40963	4893.12	6470.1	-0.403005	7.14538e-05	0.00100887	2257.46	3766.48	-0.738558	6.0007e-12	3.63043e-10	DHX15	4	24517441	24584550	-	8162
ENSG00000170004	5717	4338	6604	4887	5677	5974	5424	5214	4659	1887	1919	1809	2627	2420	31.0403	25.5594	33.1272	30.9959	34.1411	35.6108	32.6597	29.9968	28.4783	22.383	22.8086	22.4092	42.5098	43.7846	5175.89	5801.46	0.164508	0.221837	0.465103	5325.53	5202.15	0.0336417	0.773642	0.882267	3113.64	3026.67	0.0403796	0.894214	0.946696	CHD3	17	7884806	7912760	+	9758
ENSG00000136717	5122	3910	5890	4577	4611	5603	5349	5707	5364	3161	3020	2592	2235	2010	39.1641	32.4435	41.6086	40.8821	39.0521	47.0357	45.3581	46.2382	46.1743	52.8033	50.55	45.2183	50.9327	51.2144	4637.41	5191.51	0.162719	0.237909	0.482362	5716.91	4660.93	0.294405	0.00814003	0.042421	3600.36	2711.81	0.408662	0.0014555	0.010314	BIN1	2	127048027	127107355	-	6929
ENSG00000005022	5649	5766	6282	4580	5216	5017	5241	4949	5362	2133	1994	2082	2421	2412	199.526	221.007	204.996	188.972	204.064	194.549	205.294	185.221	213.215	164.591	154.177	167.779	254.855	283.892	5543.93	5201.37	-0.0919474	0.402171	0.638786	5425.79	5571.61	-0.0382845	0.704826	0.838211	3188.4	3243.55	-0.0252815	0.919401	0.959263	SLC25A5	X	119468400	119471319	+	1500
ENSG00000130816	5302	4406	6090	5551	5973	5571	5778	5602	5013	1918	1863	1631	2345	1997	28.6754	25.8594	30.4303	35.0708	35.7819	33.0797	34.6563	32.1039	30.5233	22.6625	22.0571	20.1259	37.7993	35.9912	4919.58	6008.43	0.288324	0.0141255	0.0942576	5706.96	4944.42	0.206769	0.0474174	0.151558	2815.68	2877.21	-0.0317647	0.90328	0.950745	DNMT1	19	10133345	10231286	-	9796
ENSG00000100380	5908	6136	6422	4418	4570	5294	5230	5102	5395	2598	2277	2523	1571	1455	75.4788	85.0694	75.8009	65.9349	64.6698	74.2552	74.1005	69.067	77.596	72.5124	63.6815	73.5415	59.818	61.9435	5790.91	5013.26	-0.207947	0.0785553	0.263809	5484.71	5819.79	-0.0855281	0.394611	0.600015	2848.71	3388.19	-0.249609	0.0465224	0.147608	ST13	22	40824535	40857022	-	4147
ENSG00000205339	6123	7137	6298	5693	5591	5608	5342	4988	4898	1850	1816	1917	953	675	44.7759	56.6369	42.5503	48.6325	45.2867	45.0243	43.323	38.6502	40.3239	29.5556	29.0711	31.984	20.7704	16.4487	6160.84	5940.58	-0.0524218	0.697766	0.849663	5307.4	6191.35	-0.222123	0.0620421	0.182067	1918.68	3605.49	-0.909291	0.000317267	0.00291647	IPO7	11	9384622	9448126	+	7245
ENSG00000204463	4809	3947	5558	4942	5028	5322	5694	5724	5687	2446	2263	2200	2677	2565	47.9821	42.7361	51.2345	57.6012	55.5674	58.2985	63.0052	60.5159	63.8809	53.3174	49.4282	50.0815	79.6056	85.2824	4455.4	5373.02	0.270034	0.0227267	0.126185	5960.51	4477.91	0.412388	6.47536e-05	0.000933553	3497.56	2605.68	0.424165	0.0808596	0.218424	BAG6	6	31639028	31652705	-	5310
ENSG00000158710	5431	3590	5280	4892	5495	4589	5283	5354	5556	2765	2393	2585	2784	2813	115.697	82.9929	103.919	121.74	129.662	107.33	124.812	120.856	133.25	128.685	111.597	125.642	176.76	199.692	4449.4	5265.28	0.242781	0.101824	0.306683	5645.23	4472.11	0.335898	0.00715717	0.0386725	3827.49	2601.38	0.556671	0.0217135	0.0847374	TAGLN2	1	159918107	159925732	-	2487
ENSG00000213719	4490	4087	4275	4107	4622	3769	5317	5541	5875	3688	3295	3740	3033	2948	122.494	120.998	107.752	130.888	139.669	112.89	160.868	160.178	180.443	219.811	196.784	232.794	246.611	268.006	4030.62	4394.74	0.124829	0.328466	0.573567	5834.28	4050.85	0.526394	3.45628e-07	1.05687e-05	4685.24	2357.82	0.990299	2.23952e-12	1.46599e-10	CLIC1	6	31730581	31739763	-	1942
ENSG00000147274	6004	6839	6774	5047	5173	6310	5080	4734	4827	1668	1646	1784	1367	1258	54.0797	66.8482	56.3713	53.1045	51.6104	62.3996	50.7448	45.1822	48.9479	32.823	32.4556	36.6623	36.6972	37.7592	6160.74	5800.43	-0.0868431	0.513494	0.726449	5104.89	6191.32	-0.278311	0.0109343	0.0532197	2150.35	3605.12	-0.745988	5.40441e-09	1.8744e-07	RBMX	X	136848004	136880764	-	5882
ENSG00000182718	4647	5036	4375	4091	4204	4105	4725	5056	5006	3931	3737	3896	2898	2795	27.9014	32.8127	24.2689	28.6938	27.9587	27.0598	31.4622	32.1666	33.8382	51.5638	49.1182	53.3707	51.8588	55.922	4429.71	4359.23	-0.0229783	0.863851	0.938102	5151.27	4451.72	0.210775	0.071224	0.200915	4788.2	2592.13	0.885349	3.81491e-11	1.99431e-09	ANXA2	15	60347134	60402883	-	8824
ENSG00000150093	6117	6281	6270	5041	5049	5228	5927	5155	5050	2109	2167	2372	950	697	53.9151	60.0764	51.0574	51.9031	49.2922	50.5902	57.9351	48.1444	50.1103	40.6104	41.8116	47.6999	24.9555	20.4716	5861.47	5384.23	-0.122438	0.283966	0.529943	5624.05	5890.71	-0.0667701	0.542884	0.726096	2185.84	3429.49	-0.649163	0.0271592	0.0995836	ITGB1	10	32900319	33005792	-	6011
ENSG00000138379	9909	13041	11690	2989	3014	8770	2701	1826	1909	376	451	451	701	514	186.034	265.691	202.766	65.553	62.6766	180.767	56.2368	36.3252	40.3488	15.4219	18.5355	19.3183	39.2239	32.1568	10908.5	5143.86	-1.08452	0.0553223	0.215749	2247.59	10962.2	-2.28615	2.26007e-47	5.24238e-44	729.419	6384.98	-3.13151	6.6208e-21	1.39803e-18	MSTN	2	190055697	190062729	-	2822
ENSG00000071082	5683	3204	5305	3464	4279	4523	4046	4874	4769	4455	4299	4595	2455	2366	51.9928	31.8098	44.8405	37.021	43.3619	45.4308	41.0512	47.2494	49.1197	89.0433	86.099	95.9138	66.9403	72.132	4405.28	4299.52	-0.0351314	0.839321	0.925933	4765.88	4427.92	0.105962	0.481492	0.675836	4921.01	2574.97	0.934551	8.99906e-06	0.000143148	RPL31	2	101001715	101024032	+	5791
ENSG00000134686	3203	2676	3513	4991	5204	3313	5446	6068	6020	4121	3824	3784	3239	2908	34.1101	30.9254	34.5639	62.0895	61.3852	38.7352	64.3188	68.4726	72.1748	95.8775	89.1475	91.9406	102.803	103.197	2928.67	4763.03	0.701518	4.91336e-05	0.00250598	6107.38	2943.44	1.05284	1.35928e-25	7.11955e-23	4979.93	1712.87	1.53918	1.30727e-46	1.87707e-43	PHC2	1	33323623	33431052	-	4975
ENSG00000140105	3475	3743	4003	5357	5637	3139	7443	7625	7755	2546	2101	2540	1429	1452	28.957	33.8471	30.8179	52.1464	52.0292	28.7176	68.7829	67.3261	72.7517	46.3495	38.3257	48.2906	35.4896	40.3193	3516.81	4987.15	0.503928	0.00980135	0.0752598	7954.48	3534.33	1.17042	6.22415e-32	5.31903e-29	2750.59	2057.73	0.419138	0.00528516	0.0290758	WARS	14	100333788	100376805	-	6358
ENSG00000135404	4721	4083	5558	4163	5487	4923	4766	5568	5510	2713	2509	2800	2638	2680	94.9953	89.156	103.325	97.8541	122.294	108.757	106.355	118.717	124.82	119.263	110.518	128.545	158.203	179.701	4473.75	5110.74	0.191995	0.138001	0.360951	5517.54	4496.3	0.295127	0.00545171	0.0313153	3799.98	2616.62	0.537739	0.00693907	0.0358637	CD63	12	55725323	55729707	-	2633
ENSG00000088325	6119	7112	6716	3842	4588	5904	4924	4693	4851	1999	1968	2016	1802	1574	89.9278	113.425	91.1893	65.9592	74.6857	95.2617	80.2539	73.0818	80.2616	64.1822	63.3147	67.5981	78.9295	77.0843	6272.32	5018.26	-0.321682	0.0413161	0.18225	5044.85	6303.4	-0.321242	0.0045327	0.027218	2623.48	3670.6	-0.485088	0.00127543	0.00922435	TPX2	20	31739271	31801805	+	3605
ENSG00000134294	5487	5910	6360	6061	7014	4743	4547	4800	4435	2213	1928	2109	1355	989	44.033	51.4676	47.1541	56.8188	62.3461	41.7883	40.4672	40.8159	40.0682	38.7983	33.8701	38.6145	32.4081	26.4477	5564.36	6271.63	0.172629	0.266186	0.51272	4797.76	5592.07	-0.220946	0.0221985	0.0883209	2327.56	3255.76	-0.483394	0.00351491	0.0210758	SLC38A2	12	46358189	46372867	-	6602
ENSG00000123562	5937	6074	5988	4116	4188	4548	5009	5281	5275	3074	2854	2962	1366	1196	118.787	131.88	110.688	96.2013	92.8128	99.9032	111.144	111.96	118.819	134.367	125.003	135.212	81.4559	79.7407	5653.23	4514.72	-0.324328	0.00549356	0.0535112	5423.15	5681.43	-0.0670167	0.507115	0.698665	3048.94	3307.64	-0.116949	0.622004	0.788254	MORF4L2	X	103675496	103688158	-	2648
ENSG00000125970	5070	3886	5105	4287	4919	4868	5188	5477	5357	3085	2761	2838	2513	2493	35.7531	29.738	33.2599	35.3153	38.4223	37.689	40.5733	40.9254	42.5295	47.5279	42.6224	45.6613	52.8164	58.5835	4385.39	4940.3	0.171833	0.154966	0.38412	5581.04	4407.61	0.340399	0.000975528	0.00827921	3849.66	2564.55	0.585463	0.000118396	0.00126993	RALY	20	33993646	34108308	+	7513
ENSG00000160710	5658	4689	6168	5706	5632	5719	5837	4933	5154	1576	1503	1696	1836	1677	30.9324	27.8185	31.154	36.4407	34.1046	34.3264	35.3895	28.5763	31.7218	18.8233	17.9877	21.1547	29.9153	30.5514	5149.62	5997.6	0.219808	0.0511407	0.206354	5555.84	5175.62	0.102116	0.356608	0.564241	2379.34	3011.79	-0.340823	0.139939	0.316438	ADAR	1	154582057	154628013	-	9691
ENSG00000026508	4467	4726	4777	4918	5675	5154	5468	5317	5363	2959	2442	2777	1951	1771	23.6571	27.1608	23.3733	30.4255	33.2898	29.9673	32.115	29.8371	31.9754	34.2356	28.3111	33.5546	30.7945	31.2544	4384.95	5530.91	0.335079	0.00472102	0.0487156	5628.71	4406.79	0.353183	0.000477093	0.00474667	3278.84	2565.68	0.35404	0.00303215	0.0186696	CD44	11	35138870	35232402	+	10004
ENSG00000071054	5349	4961	6134	4832	4870	5531	5062	5158	4985	2666	2476	2597	1593	1439	23.6932	23.8465	25.1024	25.0025	23.8936	26.8976	24.8661	24.2091	24.8588	25.7988	24.0086	26.2454	21.0299	21.2403	5134.7	5349.74	0.0591563	0.593754	0.78151	5296.53	5160.49	0.0374426	0.680251	0.82243	2932.61	3003.59	-0.0338009	0.787259	0.88812	MAP4K4	2	101696850	101894689	+	11961
ENSG00000086598	5396	5647	6030	4607	4813	4846	5476	5113	5485	2118	2029	2228	2032	1810	74.6435	84.7698	77.0649	74.4462	73.7457	73.5973	84.0075	74.9447	85.4201	64.008	61.4423	70.3179	83.7751	83.4347	5351.21	5012.9	-0.0941564	0.391349	0.629815	5607.54	5377.9	0.0603277	0.556222	0.736486	2881.58	3130.94	-0.120407	0.450562	0.65997	TMED2	12	123584531	123598577	+	3830
ENSG00000164880	5123	3692	5758	5420	5349	5955	5394	5017	4662	1895	2204	1587	2774	2530	29.9515	23.4239	31.1018	37.0168	34.6392	38.2239	34.9736	31.0802	30.6853	24.2043	28.208	21.1691	48.3362	49.2905	4525.76	5875.96	0.376506	0.00617247	0.056932	5250.46	4548.77	0.206755	0.091458	0.237335	3216.9	2646.3	0.281261	0.388736	0.601566	INTS1	7	1470277	1504367	-	9062
ENSG00000196591	5843	6827	6410	4145	4466	4704	4841	5197	4982	2470	2536	2605	1234	1016	20.0224	25.3872	20.2936	16.5924	16.9512	17.6973	18.3972	18.8703	19.2198	18.4913	19.0237	20.3666	12.6028	11.6017	6000.61	4675.17	-0.359964	0.00516181	0.051335	5230.48	6030.34	-0.205163	0.0639842	0.186229	2629.24	3511.63	-0.416879	0.0789037	0.214601	HDAC2	6	113933028	114011308	-	15461
ENSG00000148180	4919	3654	4567	4363	3656	4922	5648	5795	6004	4124	3593	3749	1101	1091	23.6534	19.0672	20.2893	24.5079	19.4725	25.9846	30.1193	29.5267	32.5027	43.3234	37.8215	41.1303	15.7788	17.4819	4103.59	4548.79	0.148552	0.309035	0.555894	6082.01	4124.4	0.560262	3.7825e-07	1.13945e-05	3549.49	2399.67	0.565085	0.123886	0.291963	GSN	9	121207794	121332843	+	11018
ENSG00000101361	5178	5452	5836	5364	5769	5238	4259	4598	3973	1904	2202	2040	2846	2478	50.8216	58.0691	52.9201	61.5006	62.7173	56.443	46.3584	47.819	43.9003	40.8264	47.3117	45.6822	83.2515	81.0467	5160.61	5755.22	0.157375	0.171173	0.405804	4462.66	5186.34	-0.216685	0.0250411	0.0958718	3336.45	3019.44	0.143587	0.617132	0.785268	NOP56	20	2652145	2658393	+	5398
ENSG00000109332	5268	5581	5550	4782	5252	5035	4830	4695	4953	2339	2236	2586	2130	1871	27.719	31.8675	26.9802	29.3932	30.6096	29.0864	28.1847	26.1766	29.3403	26.8875	25.7555	31.045	33.4028	32.8061	5149.56	5293.81	0.039972	0.730936	0.868737	5049.07	5175.2	-0.0355282	0.734299	0.855725	3128.27	3013.09	0.053644	0.713642	0.846268	UBE2D3	4	102794383	102868896	-	10069
ENSG00000149136	5186	4714	5781	4743	5078	4864	5427	5074	5287	2352	2072	2244	2064	2066	43.4538	42.8636	44.7526	46.4251	47.1291	44.7453	50.4301	45.0496	49.8733	43.0548	38.0059	42.8992	51.5438	57.6864	4897.69	5160.61	0.075386	0.475299	0.699566	5506.01	4922.31	0.161549	0.0951512	0.243456	3056.3	2864.88	0.0926008	0.585211	0.76538	SSRP1	11	57325985	57335877	-	6323
ENSG00000143384	4186	3861	4480	4979	6112	4155	4511	5097	4564	3816	3868	3632	2056	1626	50.7385	50.7857	50.169	70.4993	82.0582	55.2926	60.6381	65.4633	62.2797	101.05	102.634	100.442	74.2732	65.676	3918.21	5362.1	0.452588	0.00239067	0.0323381	4930.35	3937.88	0.324309	0.000344366	0.0036786	4021.57	2292.03	0.811622	2.63705e-05	0.000357438	MCL1	1	150574551	150579738	-	4371
ENSG00000164104	5704	5717	6407	3462	4691	4762	4598	4811	4748	3056	2952	2865	1626	1484	108.902	118.448	113.013	77.2125	99.2023	99.8168	97.3552	97.3277	102.054	127.467	123.378	124.799	92.5225	94.4143	5580.87	4523.55	-0.30293	0.0228294	0.126401	4932.06	5608.77	-0.185491	0.0443729	0.144588	3234.65	3265.05	-0.0128445	0.937367	0.968205	HMGB2	4	173331695	173335125	-	2775
ENSG00000130702	6173	3645	6992	5026	4108	7176	5426	4520	3890	2055	2482	1477	2114	1731	22.8851	14.6642	23.9484	21.7662	16.8689	29.2077	22.3085	17.7558	16.2356	16.6439	20.143	12.493	23.3578	21.3846	5197.27	5720.57	0.138319	0.506788	0.722243	4818.48	5223.94	-0.116724	0.4759	0.67152	2785.25	3038.04	-0.125687	0.629768	0.793048	LAMA5	20	62307955	62367312	-	14291
ENSG00000101444	5583	5040	6052	5352	5328	5613	5842	4712	5176	1364	1276	1473	2042	1953	75.961	74.4144	76.0749	85.0636	80.2948	83.8448	88.1493	67.9318	79.283	40.5439	38.0049	45.7253	82.8037	88.5468	5211.1	5726.57	0.136043	0.194178	0.433	5491.96	5237.29	0.0683929	0.543134	0.726175	2386.95	3048.2	-0.353397	0.278685	0.491149	AHCY	20	34280268	34311802	-	3894
ENSG00000121774	5266	5026	5950	4157	4757	5511	4904	5206	5317	2480	2406	2396	1742	1622	77.7584	80.5364	81.1713	71.7052	77.8037	89.3419	80.3066	81.4546	88.3886	80.003	77.7728	80.7205	76.6629	79.8114	5077.28	5057.15	-0.00568033	0.963004	0.984656	5376.26	5102.73	0.0752701	0.424204	0.627705	2936.84	2970.16	-0.0162155	0.825454	0.910138	KHDRBS1	1	32013829	32060850	+	3588
ENSG00000044115	4647	4807	5046	3995	4448	4139	5177	5382	5335	3604	2907	3342	1894	1755	27.8824	31.2994	27.9721	28.0014	29.5613	27.2654	34.4485	34.2174	36.0376	47.2423	38.1829	45.7504	33.8695	35.09	4546.83	4420.39	-0.0405948	0.719549	0.862799	5537.62	4569.51	0.277313	0.00390844	0.024324	3661.84	2660.28	0.461482	0.0045594	0.0259035	CTNNA1	5	138610967	138935034	+	8830
ENSG00000112576	4806	4892	5995	4437	4285	6436	5900	5341	5109	1308	1242	1465	2609	2627	43.8859	48.4765	50.5766	47.3298	43.3404	64.5231	59.7486	51.6784	52.5219	26.0938	24.8272	30.5217	71.0045	79.9372	4900.6	5313.01	0.116588	0.456649	0.68509	5697.67	4925.11	0.210135	0.0452631	0.146723	2796.26	2867.02	-0.0364779	0.931752	0.965694	CCND3	6	41934933	42050357	-	5802
ENSG00000163931	4873	4624	5194	4667	4436	5410	4982	5287	5230	2630	2331	2294	2244	2169	27.1564	27.9638	26.7422	30.3821	27.3821	33.1002	30.7903	31.2198	32.8126	32.0199	28.437	29.1675	37.2708	40.2794	4598.83	5097.55	0.148573	0.207698	0.448988	5399.43	4621.87	0.22434	0.0140294	0.0640532	3294.4	2690.3	0.291608	0.0691989	0.195474	TKT	3	53224707	53256052	-	9507
ENSG00000125977	4722	6188	4906	4725	5336	3156	5257	5268	5222	3077	2913	2935	1367	1121	94.1926	133.951	90.4144	110.102	117.898	69.1172	116.296	111.348	117.271	134.093	127.203	133.576	81.27	74.5151	4996.63	4657.78	-0.101252	0.612368	0.794759	5487.23	5021.2	0.128233	0.343047	0.551101	3029.91	2924.8	0.051425	0.84929	0.923372	EIF2S2	20	34088298	34112332	-	2656
ENSG00000128591	4653	3441	5887	5696	5592	6376	5765	4483	4345	1889	2020	1505	2189	2189	26.5646	21.3186	31.0516	37.9879	35.3621	39.9648	36.501	27.1197	27.927	23.5609	25.2457	19.6037	37.2467	41.6452	4330.75	6205.37	0.518714	0.000512308	0.0121768	5089.5	4352.76	0.225366	0.12416	0.290195	2833.99	2532.3	0.161849	0.572837	0.756407	FLNC	7	128830377	128859274	+	9280
ENSG00000127481	5184	4253	5987	5595	4765	5101	5862	4585	4207	1932	2206	1666	2599	2063	11.1308	9.9097	11.8766	14.0335	11.3325	12.0247	13.9586	10.4315	10.1694	9.06269	10.3689	8.16145	16.6318	14.7608	4800.95	5444.62	0.181352	0.170431	0.404928	5108	4825.21	0.0820303	0.532586	0.717963	3017.56	2807.77	0.103459	0.700574	0.838504	UBR4	1	19074506	19210276	-	24675
ENSG00000127616	4493	3529	5339	4307	4542	5454	5053	5246	4915	3238	2917	2496	2355	2061	15.087	12.8594	16.5633	16.8945	16.8933	20.1067	18.817	18.6655	18.5803	23.7537	21.4422	19.1224	23.5683	23.0618	4151.4	5017.87	0.273356	0.0484302	0.199855	5297.45	4172.42	0.344167	0.00195571	0.0143363	3628.19	2427.7	0.579337	4.52187e-05	0.000563612	SMARCA4	19	10960825	11079426	+	15778
ENSG00000182481	6775	7199	6810	3981	4650	6187	4421	4171	4280	1623	1631	1658	1292	1215	114.314	131.815	106.159	78.4668	86.9046	114.611	82.7264	74.5718	81.301	59.8268	60.2433	63.827	64.9715	68.3146	6534.93	5187.57	-0.33299	0.033695	0.16054	4488.17	6567.46	-0.549139	4.20801e-07	1.24228e-05	2064.09	3823.79	-0.890041	1.39839e-13	1.07184e-11	KPNA2	17	68035519	68046842	+	3140
ENSG00000176619	5525	4136	6753	4712	5004	5861	5220	5200	4873	1495	1433	1425	2126	2083	53.8879	43.7767	60.8521	53.687	54.0601	62.7609	56.463	53.7412	53.508	31.8558	30.5964	31.7106	61.8007	67.7012	5090.52	5465.52	0.102421	0.483407	0.705211	5325.94	5116.37	0.0576955	0.636799	0.79347	2519.2	2976.64	-0.241292	0.468485	0.675475	LMNB2	19	2427638	2456996	-	5432
ENSG00000149257	3731	3418	4206	4568	4901	4163	5781	6543	6247	2888	2542	2700	2169	1940	31.4713	31.2871	32.7777	45.0112	45.7905	38.5527	54.0788	58.4807	59.3232	53.2201	46.9387	51.9618	54.5281	54.5305	3546.17	4794.96	0.435167	0.00026602	0.00786231	6465.35	3563.99	0.859148	4.79848e-20	1.49302e-17	3399.96	2074.33	0.71234	3.29442e-13	2.44673e-11	SERPINH1	11	75562056	75572783	+	6281
ENSG00000105323	4871	4138	5715	4610	5150	5454	5052	5276	5270	2097	1934	1844	2209	2132	39.4421	36.361	42.7541	43.6061	46.1902	48.4859	45.367	45.2681	48.0414	37.0961	34.2818	34.067	53.31	57.5277	4584.95	5339.3	0.219651	0.0645952	0.236204	5434.85	4608.08	0.23787	0.0189504	0.0792217	2933.75	2681.59	0.129027	0.580178	0.761479	HNRNPUL1	19	41262496	41307598	+	6543
ENSG00000086758	5200	4757	6390	5730	4863	6244	5614	4623	4335	1416	1577	1500	1863	1589	15.8516	15.7364	17.9966	20.4046	16.42	20.8973	18.9791	14.9327	14.8772	9.43019	10.5236	10.4326	16.9259	16.1414	5093.18	5919.84	0.2169	0.105261	0.312611	5079.23	5118.79	-0.011321	0.924651	0.964757	2286.3	2979.16	-0.382631	0.118439	0.283091	HUWE1	X	53532096	53686729	-	17380
ENSG00000084623	4500	4880	5020	4195	4615	4247	5011	5018	5498	2936	2765	3048	1930	2006	138.211	162.65	142.447	150.51	157.001	143.209	170.682	163.307	190.107	197.004	185.905	213.587	176.668	205.309	4517.82	4588.37	0.0224492	0.849118	0.931018	5416.58	4540.3	0.25464	0.0180372	0.0766075	3497.72	2643.5	0.404089	0.000744855	0.0059454	EIF3I	1	32221928	32231604	+	1725
ENSG00000173660	6146	3361	6293	3970	4594	5006	4323	4908	5103	2994	2833	3080	1442	1491	231.264	137.242	218.773	174.506	191.473	206.807	180.4	195.689	216.175	246.125	233.361	264.422	161.716	186.957	4890.14	4759.17	-0.039271	0.827315	0.920623	4995.11	4915.31	0.0230527	0.884566	0.944452	3187.2	2858.23	0.157432	0.519445	0.715321	UQCRH	1	46303631	46316776	+	1408
ENSG00000153201	6430	6761	7056	4601	5146	5071	4571	4372	3286	2234	2444	2420	602	400	27.692	31.5978	28.0751	23.1473	24.5478	23.977	21.8318	19.9512	15.9321	21.0191	23.0415	23.7787	7.72699	5.74052	6349.87	5203.29	-0.287217	0.010485	0.0782595	4250.24	6381.52	-0.586245	1.36345e-06	3.52069e-05	2071.29	3715.3	-0.84249	0.0654232	0.188029	RANBP2	2	108719481	108785811	+	12302
ENSG00000115758	4626	5079	5062	5610	5948	5011	5073	4371	4696	1426	1466	1678	2716	2614	82.5773	98.3867	83.4827	116.983	117.605	98.2059	100.428	82.6763	94.3727	55.6113	57.2868	68.3404	144.496	155.492	4636.82	5829.28	0.330252	0.0111714	0.0817259	4934.45	4659.88	0.082646	0.467561	0.664431	2961.9	2713.22	0.126107	0.746943	0.864758	ODC1	2	10439968	10448504	-	2968
ENSG00000063244	4318	3032	5354	5314	5457	6104	5188	5253	4898	1913	1952	1867	2364	2248	55.5945	42.3625	63.6864	79.9236	77.8222	86.2823	74.077	71.6641	70.9955	53.8087	55.0167	54.8433	90.7126	96.448	3932.79	5925.77	0.591248	0.000125242	0.00477839	5341.29	3952.82	0.434023	0.00113518	0.00935629	2993.01	2299.43	0.379774	0.173392	0.364201	U2AF2	19	55654146	55674715	+	4115
ENSG00000060982	5018	5745	5873	5369	5372	4529	5493	5221	5225	1995	1964	2103	727	603	22.5782	28.0512	24.4139	28.2199	26.7728	22.3727	27.4096	24.8918	26.4672	19.6105	19.3448	21.5888	9.74907	9.04114	5220.15	5376.32	0.0425496	0.755816	0.8835	5555.91	5246.06	0.082854	0.440464	0.642513	1934.94	3054.69	-0.658072	0.0441106	0.141969	BCAT1	12	24810022	24949459	-	11775
ENSG00000159377	5594	5699	5507	4572	4636	5159	5090	4997	5408	1909	1754	1749	1564	1570	137.338	151.834	124.911	131.123	126.07	139.056	138.586	129.994	149.475	102.391	94.2676	97.9688	114.439	128.444	5279.33	5046.1	-0.0650598	0.58904	0.778099	5405.06	5305.66	0.0268558	0.803905	0.900331	2404.24	3088.88	-0.362267	0.0186655	0.0755389	PSMB4	1	151399534	151401944	+	2158
ENSG00000197728	5130	10520	5319	4213	4000	4547	4493	3720	4401	1570	1782	1790	1876	1843	132.388	294.611	126.818	127.006	114.338	128.829	128.588	101.723	127.863	88.5152	100.671	105.393	144.289	158.49	6708.88	4484.65	-0.581045	0.175661	0.410795	4407	6740.96	-0.613133	0.163485	0.346859	2542.22	3930.53	-0.62891	0.0622465	0.181662	RPS26	12	56041351	56044697	+	2053
ENSG00000131143	5235	5154	5627	4266	4460	5062	4844	4995	5239	2085	1953	2013	2142	2027	57.8787	61.8372	57.4776	55.0969	54.6182	61.4444	59.3937	58.5171	65.2099	50.3612	47.2683	50.7781	70.5818	74.6799	5017.17	4840.05	-0.0517721	0.645629	0.816953	5256.8	5042.27	0.060114	0.535309	0.719849	2917.24	2935.22	-0.00952204	0.962654	0.981335	COX4I1	16	85798633	85807044	+	4792
ENSG00000168066	4686	3920	5296	5090	4928	5708	4675	4615	4512	2206	2049	1785	2855	2654	41.572	37.7388	43.4077	52.7499	48.4251	55.5957	45.9955	43.3826	45.0642	42.7556	39.793	36.13	75.4877	78.4599	4331.7	5524.79	0.350874	0.00332654	0.0394282	4809.05	4353.56	0.143353	0.149508	0.327164	3375.88	2533.44	0.413719	0.177654	0.370157	SF1	11	64764606	64778786	-	5972
ENSG00000203875	4635	3996	4976	3720	4629	3669	4582	5181	5495	3585	3357	3768	1710	1657	87.5147	81.8766	86.8022	82.05	96.8097	76.0566	95.9446	103.655	116.805	147.88	138.755	162.32	96.2273	104.256	4248.61	4221.51	-0.00926847	0.942447	0.976277	5318.42	4270.01	0.316647	0.00276358	0.018573	3775.44	2485.01	0.603824	0.00359913	0.0214612	SNHG5	6	85660950	85678748	-	2806
ENSG00000082153	4978	4835	5190	4817	4696	4275	4855	4535	4855	2885	2739	3032	1671	1552	32.6207	34.3826	31.4214	36.874	34.0853	30.7562	35.2828	31.4892	35.8172	41.3022	39.2913	45.3313	32.6352	33.8905	4701.96	4853.26	0.0456947	0.701412	0.851561	4969.36	4725.49	0.0725941	0.468696	0.665404	3223.98	2750.77	0.229625	0.123359	0.291097	BZW1	2	200810594	200827338	+	8085
ENSG00000167996	4606	1405	5249	4208	5245	4338	5236	4932	5283	3656	3562	3350	1922	1904	120.212	39.7926	126.566	128.293	151.624	124.3	151.55	136.393	155.227	208.457	203.508	199.479	149.502	165.591	3442.77	4842.7	0.492191	0.327197	0.572916	5389.94	3460.84	0.63909	0.200336	0.394811	3897.13	2010.89	0.954586	0.00643353	0.0339288	FTH1	11	61959718	61967660	-	2030
ENSG00000155380	5607	5907	5773	5429	5417	5397	5092	4659	4603	1572	1611	1633	1195	993	55.9231	63.9339	53.1963	63.2536	59.8439	59.0978	56.3227	49.2378	51.685	34.2532	35.174	37.1602	35.5222	33.0033	5430.84	5711.47	0.0727786	0.538201	0.74315	5003.54	5457.89	-0.125305	0.241113	0.444022	1927.67	3177.67	-0.720662	4.7853e-11	2.46569e-09	SLC16A1	1	112911847	112957013	-	5312
ENSG00000166326	5150	4946	5843	5733	5864	5390	4792	4602	4284	1597	1627	1679	1795	1539	20.865	21.7454	21.8709	27.133	26.3151	23.975	21.5309	19.7562	19.5399	14.1353	14.4299	15.52	21.6744	20.7777	4982.79	5975.06	0.261955	0.0183524	0.110892	4763.93	5007.76	-0.0720517	0.44423	0.646207	2345.86	2914.92	-0.314158	0.110825	0.270262	TRIM44	11	35662805	35818007	+	13077
ENSG00000047849	4891	3657	5507	4723	5028	5056	5419	5126	5139	2257	2116	2239	1860	1703	17.3412	14.0705	18.0391	19.5616	19.7459	19.681	21.3076	19.2577	20.5127	17.4824	16.4234	18.112	19.6546	20.1207	4368.32	5201.81	0.251773	0.0515992	0.207371	5467.24	4390.5	0.316187	0.00619358	0.0345229	2842.92	2554.39	0.153756	0.274867	0.487316	MAP4	3	47850690	48089272	-	14943
ENSG00000031698	4126	3663	4139	5160	6204	3102	5888	5935	6185	2580	2291	2584	1397	1362	56.9862	54.901	52.8147	83.252	94.9101	47.0371	90.1867	86.8573	96.1708	77.8481	69.2677	81.426	57.5053	62.6852	3733.58	5099.03	0.449639	0.0262877	0.138055	6278.41	3752.35	0.742591	1.33885e-14	2.03167e-12	2771.85	2183.93	0.344573	0.0250099	0.0941123	SARS	1	109213918	109238169	+	3836
ENSG00000084090	5576	4681	6318	5329	5272	6114	4989	4736	4763	1357	1296	1395	1385	1347	66.9282	60.9717	70.0625	74.72	70.091	80.5694	66.4101	60.2342	64.3621	35.584	34.0531	38.2025	49.5458	53.8768	5164.66	5870.55	0.184735	0.120753	0.33654	5050.42	5190.73	-0.0397178	0.695048	0.831712	1933.03	3020.62	-0.645013	0.00130241	0.00938872	STARD7	2	96184859	96208825	-	4414
ENSG00000127824	5027	6813	5484	4968	4694	5574	5220	4165	4637	1585	1385	1661	1632	1683	65.2941	96.03	65.8085	75.3792	67.5319	79.486	75.1917	57.3225	67.8056	44.9762	39.3804	49.2227	63.1766	72.8445	5471.24	5353.16	-0.0313421	0.845114	0.928627	4896.5	5498.1	-0.167087	0.25949	0.464638	2279.71	3202.74	-0.491038	0.0556078	0.167391	TUBA4A	2	219249711	219278170	-	4079
ENSG00000125944	5607	5809	6262	4278	4947	5078	4768	5211	4822	1773	1884	1948	1107	928	34.2397	38.495	35.329	30.5172	33.4612	34.0448	32.2901	33.7183	33.1505	23.6535	25.1852	27.1406	20.1473	18.884	5539.48	5018.73	-0.142333	0.211707	0.453582	5151.8	5567.12	-0.11177	0.232076	0.432979	2067.45	3241.03	-0.647643	5.28724e-05	0.000643643	HNRNPR	1	23303771	23344336	-	8676
ENSG00000115091	5461	6336	5610	4065	4245	4193	4910	4938	5080	2234	2379	2473	1364	1104	24.0126	30.2334	22.7903	20.8801	20.675	20.2419	23.9433	23.0072	25.1475	21.4605	22.8996	24.8098	17.8753	16.1765	5482.77	4394.12	-0.3192	0.0166092	0.103792	5203.88	5509.93	-0.0823078	0.483915	0.678291	2576.84	3208.64	-0.315699	0.103604	0.258056	ACTR3	2	113889960	113962596	+	12049
ENSG00000072778	4374	3720	4756	5091	5070	4520	4253	5088	3959	3560	3419	2897	1931	1731	47.6337	43.9625	47.8517	64.7655	61.1568	54.0422	51.3648	58.7122	48.5383	84.6982	81.5081	71.9805	62.6743	62.8175	4009.59	5167	0.36575	0.00249168	0.0332427	4618.6	4029.8	0.196748	0.0589233	0.175645	3666.11	2345.14	0.645088	2.30499e-05	0.000319054	ACADVL	17	7217125	7225273	+	4865
ENSG00000164932	4750	3531	5179	4462	4878	5055	4695	5679	5533	2742	2622	2661	1263	1237	141.7	114.308	142.739	155.493	161.183	165.56	155.327	179.512	185.823	178.703	171.228	181.114	112.292	122.968	4186.37	5054.14	0.271627	0.0343276	0.16271	5537.72	4207.62	0.396105	0.000856701	0.00748668	2819.59	2447.99	0.204399	0.34546	0.56121	CTHRC1	8	103371515	103382997	+	1776
ENSG00000169100	4275	3560	4598	4150	4727	4947	4759	4745	4827	2790	2372	2488	2925	3027	104.664	94.5834	104.004	118.69	128.188	132.972	129.215	123.096	133.046	149.229	127.128	138.977	213.431	246.957	3878.61	4850.79	0.322628	0.00510275	0.0509547	4995.32	3898.19	0.35759	0.000269769	0.00301255	3928.84	2268.46	0.79194	0.00185265	0.0125994	SLC25A6	X	1386152	1392724	-	2164
ENSG00000196218	5246	4164	6619	6183	5091	8455	4079	4097	2922	1233	1737	1051	1759	1526	17.4092	14.9956	20.2937	23.9692	18.7134	30.805	15.012	14.4066	10.9167	8.93925	12.6187	7.95762	17.3975	16.8753	4973.55	6922.51	0.476939	0.00768445	0.0646489	3854.15	4998.74	-0.375238	0.00662562	0.0364679	2111.27	2908.48	-0.462764	0.123746	0.291785	RYR1	19	38433699	38587564	+	15965
ENSG00000108106	4721	4825	5334	3181	3991	4096	3961	4626	4238	2597	2561	2577	3752	3661	89.714	99.5008	93.648	70.6146	84.0056	85.4563	83.4767	93.1487	90.6672	107.817	106.537	111.73	212.5	231.832	4659.64	3949.9	-0.238285	0.0535585	0.211314	4462.24	4682.91	-0.0695538	0.471577	0.667863	4453.67	2726.18	0.70779	0.0272595	0.0998497	UBE2S	19	55399745	55407777	-	2788
ENSG00000128564	1150	538	1072	3554	3796	1421	3907	4257	4164	9943	7850	6458	2949	2931	22.5325	11.4393	19.4056	81.3456	82.3832	30.5678	84.8965	88.3814	91.8515	425.616	336.703	288.696	172.21	191.371	853.701	3101.28	1.86095	0.000327331	0.00900405	4293.74	858.123	2.32216	1.51565e-40	2.23723e-37	7924.28	498.872	3.98948	3.32564e-30	1.6279e-27	VGF	7	101162509	101165593	-	2704
ENSG00000090060	5955	7071	6362	4091	4055	4460	4551	4365	4299	2163	2275	2192	1087	899	24.7142	31.8455	24.3937	19.8334	18.6404	20.3216	20.9462	19.1952	20.0861	19.6114	20.6686	20.7556	13.4451	12.4329	6104.34	4429.31	-0.462638	0.000598522	0.013443	4605.44	6134.55	-0.413502	0.000427983	0.00435138	2298.62	3572.49	-0.635454	0.00683446	0.03547	PAPOLA	14	96501433	96567111	+	12766
ENSG00000136813	4914	5127	5504	5301	5383	5334	4945	4577	4362	1792	1811	1767	1571	1361	30.814	34.8883	31.8868	38.8308	37.3885	36.7219	34.3886	30.4116	30.7937	24.5493	24.8598	25.2802	29.3603	28.4393	4871.61	5631.33	0.209126	0.0587641	0.223334	4837.66	4895.91	-0.0172246	0.864766	0.933839	2320.08	2850.31	-0.297768	0.0127303	0.0568262	ECPAS	9	111360692	111484745	-	8449
ENSG00000161011	4242	3729	4490	5176	6190	3941	4380	4330	4193	2039	1993	2003	3598	3283	29.363	28.0108	28.7142	41.8532	47.4593	29.9499	33.6232	31.7588	32.6752	30.8344	30.1997	31.6331	74.2271	75.7267	3894.07	5387.72	0.468353	0.00367425	0.0420486	4495.32	3913.66	0.199815	0.0307019	0.110828	3851.06	2277.72	0.757328	0.0445188	0.142917	SQSTM1	5	179806398	179838078	+	7654
ENSG00000122545	5400	7068	5625	3482	4005	3888	4379	4537	4277	3034	2975	3118	974	732	26.2329	37.2609	25.2462	19.76	21.5505	20.7366	23.5919	23.3543	23.3914	32.2001	31.6378	34.5589	14.1021	11.8498	5715.42	3993.38	-0.517093	0.000880607	0.0172149	4594.1	5743.53	-0.321979	0.0164022	0.0716307	2808.79	3345.53	-0.251887	0.515349	0.711557	2021-09-07	7	35800932	35907105	+	10906
ENSG00000108946	4976	4038	5410	4917	4318	5047	4848	5678	5565	2156	2230	2260	1005	865	38.6501	34.0361	38.8229	44.6144	37.1496	43.039	41.7607	46.7317	48.663	36.5854	37.9176	40.0507	23.2653	22.389	4495.69	5023.49	0.160026	0.203088	0.443176	5602.87	4518.41	0.310214	0.00335487	0.0216593	2263.8	2629.24	-0.215222	0.377887	0.592121	PRKAR1A	17	68511780	68551319	+	6821
ENSG00000136930	5021	4388	5110	4167	4398	4724	4641	4482	4838	2181	2132	2214	2563	2413	148.862	141.177	139.97	144.319	144.428	153.767	152.595	140.803	161.482	141.266	138.372	149.762	226.472	238.396	4541.16	4666.49	0.0393003	0.715865	0.860996	4870.12	4564.01	0.0935673	0.347428	0.555523	3312.98	2656.23	0.318212	0.183896	0.378621	PSMB7	9	124353466	124415444	-	1787
ENSG00000119383	4671	2471	5086	3918	4242	4488	5420	5846	5694	2635	2368	2636	1861	1833	44.0031	25.2609	44.2659	43.1164	44.2634	46.4178	56.6249	58.3549	60.3885	54.2303	48.8338	56.6565	52.2505	57.5418	3776.28	4440.54	0.233595	0.212989	0.454941	5906.99	3795.74	0.637796	0.000103078	0.00136071	3141.27	2207.07	0.509012	0.0160269	0.0674064	PTPA	9	129110950	129148946	+	5624
ENSG00000103257	3583	2937	4005	6658	7127	3644	6039	5793	5662	1678	1309	1398	1634	1561	40.0064	35.5869	41.3147	86.8422	88.1434	44.6703	74.7794	68.538	71.1731	40.932	31.9954	35.614	54.3758	58.0809	3278.83	6152.02	0.907788	1.31724e-05	0.000970671	6096.17	3295.4	0.887204	3.86056e-18	9.64367e-16	2174.01	1917.6	0.180254	0.444995	0.654576	SLC7A5	16	87830023	87869488	-	4745
ENSG00000197226	4945	4220	5438	4494	4281	5313	4873	4555	4365	2508	2373	2165	1773	1607	22.8354	21.1474	23.2007	24.2426	21.8972	26.9364	24.9559	22.2882	22.6929	25.3022	23.9886	22.8103	24.4018	24.7289	4555.6	4947.36	0.118964	0.335294	0.579564	4806.02	4578.56	0.0698019	0.482412	0.676711	2882.56	2664.49	0.113193	0.206113	0.406265	TBC1D9B	5	179862066	179907859	-	11473
ENSG00000182199	4020	3617	4651	5465	5821	3531	6361	6144	6017	1572	1424	1707	1226	1126	44.0229	42.9838	47.0564	69.9113	70.6075	42.4531	77.2525	71.2934	74.1816	37.6092	34.1373	42.6498	40.0142	41.0903	3833.19	5224.79	0.446744	0.0119876	0.0853129	6454.35	3852.46	0.744321	7.32336e-15	1.17466e-12	1960.22	2242.13	-0.194486	0.0990119	0.250472	SHMT2	12	57229327	57234935	+	4838
ENSG00000131473	5646	4623	6224	4316	4332	6252	4579	4716	4708	1537	1560	1484	1424	1255	57.3375	50.9478	58.3965	51.2017	48.7289	69.7068	51.5707	50.7478	53.8267	34.1004	34.6807	34.3845	43.1002	42.4707	5139.78	5222.01	0.0228841	0.88089	0.947434	4879.35	5165.75	-0.0824627	0.40847	0.613095	2040.88	3005.96	-0.559708	0.000111458	0.00120815	ACLY	17	41866908	41930542	-	5217
ENSG00000136628	5300	5754	5502	4785	4753	3755	5693	5339	4853	1842	1682	1944	772	610	51.5226	60.701	49.4154	54.3386	51.1789	40.0766	61.3759	54.9955	53.1124	39.1201	35.7943	43.1171	22.3671	19.7606	5204.17	4683.02	-0.1522	0.29885	0.545356	5531.85	5230.05	0.0810793	0.461723	0.660392	1808.18	3045.2	-0.75122	0.00892425	0.0435753	EPRS	1	219968601	220046658	-	5450
ENSG00000168036	5454	4592	5473	4591	4684	4894	5068	4712	4930	1759	1787	1832	1596	1196	24.2272	22.1357	22.4612	23.8232	23.0465	23.8677	24.9666	22.1788	24.6546	17.0703	17.3771	18.5671	21.1296	17.7038	4851.3	4978.81	0.0374051	0.730427	0.868342	5130.4	4875.76	0.0733507	0.464629	0.662365	2270.43	2837.46	-0.322102	0.00622064	0.0331112	CTNNB1	3	41194741	41260096	+	11927
ENSG00000210135	4616	3301	5299	5894	4245	6028	5470	5133	5140	1128	1222	1242	1999	1850	3350.13	2599.83	3553.12	4997.01	3412.51	4803.16	4402.69	3947.41	4199.74	1788.52	1941.48	2056.59	4323.94	4474.2	4101.34	5691.47	0.472554	0.00550628	0.0535795	5487.91	4122.2	0.412577	0.000891335	0.00772696	2207.77	2398.09	-0.119901	0.743225	0.862086	MT-TN	MT	5657	5729	-	73
ENSG00000134440	5018	5254	5090	5093	5109	3485	5223	5075	5179	1985	1916	2030	1010	873	65.0178	73.8746	60.9311	77.0868	73.3227	49.575	75.0509	69.676	75.5459	56.1889	54.3454	60.0106	39.0026	37.6933	4827.17	4826.34	-0.000238883	0.998859	0.999628	5395.52	4851.22	0.153533	0.142289	0.316725	2094.53	2824.44	-0.430487	0.0378356	0.127011	NARS	18	57600656	57622213	-	4089
ENSG00000116478	5401	4792	5916	3922	4203	4575	4637	4785	4784	2143	2031	1992	1732	1422	72.2053	69.5208	73.0705	61.2501	62.2379	67.1497	68.749	67.7832	72.0028	62.59	59.4388	60.7596	69.0103	63.3494	5030.7	4458.31	-0.174274	0.110133	0.319868	4950.12	5056.01	-0.0306459	0.740057	0.859413	2588.5	2942.57	-0.18561	0.0509568	0.157236	HDAC1	1	32292086	32333635	+	3963
ENSG00000149948	4744	5238	5709	4703	4408	5058	4942	5271	5314	1702	1716	1540	960	845	16.3177	19.5516	18.1423	18.897	16.7941	19.1008	18.8517	19.2111	20.5778	12.7897	12.921	12.0855	9.84137	9.68541	4915.19	4980.29	0.0190152	0.876332	0.944766	5410.22	4939.65	0.131309	0.201306	0.395571	1829.47	2876.01	-0.651557	4.16765e-05	0.000526468	HMGA2	12	65824131	65966295	+	15403
ENSG00000084207	5166	5807	5256	4208	4376	4629	4815	4448	4754	1673	1642	1645	1764	1882	143.223	174.708	134.627	136.282	134.38	140.898	148.043	130.668	148.382	101.331	99.6545	104.053	145.756	173.87	5108.7	4641.27	-0.138285	0.284289	0.530376	4889.95	5134.05	-0.070168	0.550115	0.732035	2474.64	2989.56	-0.273366	0.258838	0.469383	GSTP1	11	67583595	67586656	+	1911
ENSG00000137575	4875	5386	5268	3546	4131	3969	4463	4602	4724	3133	3129	3185	861	714	54.0564	64.8101	53.9682	45.9321	50.7374	48.3183	54.8825	54.071	58.972	75.8964	75.9528	80.5773	28.4542	26.3827	4878.5	4088.21	-0.254822	0.0384138	0.174103	4806.24	4902.74	-0.0285737	0.788632	0.891217	2842.56	2854.68	-0.0057596	0.988685	0.994646	SDCBP	8	58552924	58582860	+	4778
ENSG00000117519	4835	4556	5069	3956	4578	4077	4193	4652	4517	2260	2327	2431	2410	2101	90.2616	92.2983	87.4275	86.2715	94.6635	83.5613	86.8092	92.0219	94.9335	92.1729	95.0974	103.543	134.089	130.701	4527.67	4429.95	-0.0314314	0.778971	0.896065	4653.14	4550.36	0.0322607	0.729197	0.852744	3268.48	2648.66	0.302753	0.0880369	0.231293	CNN3	1	94896949	94927278	-	2838
ENSG00000123908	4415	3773	5197	5280	5455	4206	4752	4340	4101	2377	2569	2146	1830	1441	14.7736	13.7008	16.0667	20.6393	20.2186	15.4519	17.6346	15.3883	15.4493	17.3769	18.8185	16.3838	18.2506	16.0682	4168.22	5261.81	0.335987	0.018876	0.113172	4596.76	4189.25	0.133726	0.213062	0.409552	2851.27	2437.88	0.226085	0.046947	0.148632	AGO2	8	140520156	140635619	-	15833
ENSG00000159140	5099	5243	5759	5459	5218	5536	4280	3897	3625	1532	1626	1453	1868	1278	20.5094	22.885	21.401	25.6498	23.2473	24.4468	19.0917	16.609	16.4149	13.4621	14.317	13.3341	22.3931	17.1295	5042.83	5701.12	0.177033	0.112215	0.323011	4111.5	5068	-0.301734	0.00343313	0.0220592	2201.87	2950.4	-0.422831	0.0451248	0.144263	SON	21	33542618	33577481	+	13172
ENSG00000154553	4841	5472	4756	4817	5209	5232	5002	4201	4333	1745	1717	1763	1409	1344	28.1321	34.5077	25.5345	32.7	33.5291	33.3805	32.2363	25.8681	28.3478	22.1539	21.8425	23.3749	24.4033	26.0264	4748.46	5359.24	0.174742	0.191835	0.430471	4722.17	4772.01	-0.0150167	0.906219	0.95515	2225.88	2778.82	-0.32053	0.0273171	0.100027	PDLIM3	4	185500660	185535612	-	9117
ENSG00000215301	6087	6306	6840	4741	4515	5789	4666	3915	3887	995	1063	1060	1033	804	20.2929	22.8138	21.0676	18.4635	16.6724	21.1886	17.2512	13.8298	14.5887	7.24689	7.75781	8.06263	10.2639	8.93191	6025.75	5281.92	-0.190024	0.136734	0.358969	4347.94	6055.82	-0.478009	1.63723e-05	0.000295374	1392.14	3525.53	-1.34175	1.82557e-18	2.97873e-16	DDX3X	X	41333284	41364472	+	15892
ENSG00000113407	4803	5767	4781	5028	5312	3345	4991	4898	4844	1814	1682	1990	1315	1108	44.5028	57.9866	40.9273	54.422	54.5172	34.0274	51.2857	48.0882	50.5292	36.7198	34.1166	42.0686	36.3138	34.2107	4843.51	4824.95	-0.00548261	0.976764	0.989614	5134.2	4867.44	0.0771687	0.538792	0.722707	2173.53	2834.75	-0.382854	0.0181118	0.0738112	TARS	5	33440696	33469539	+	5718
ENSG00000101057	4554	4294	4864	5209	6099	4098	5062	4608	4555	1499	1522	1343	1989	1874	86.8832	88.9013	85.7346	116.092	128.885	85.8367	107.102	93.1538	97.8351	62.4788	63.5658	58.4587	113.096	119.141	4291.45	5422.07	0.337364	0.0267331	0.1392	4958.71	4312.96	0.201259	0.0398197	0.13417	2399.49	2510.46	-0.0658635	0.821718	0.907691	MYBL2	20	43667019	43716496	+	2777
ENSG00000138430	4591	6605	4972	3872	3965	4247	4459	4329	4308	2280	2118	2430	1793	1475	39.8746	62.2537	39.8969	39.2852	38.1446	40.4976	42.9498	39.8402	42.1238	43.2625	40.2699	48.1533	46.4131	42.6903	5115.6	4245.08	-0.268957	0.111308	0.321597	4564.24	5140.63	-0.171398	0.247807	0.451283	2791.19	2994.92	-0.101556	0.595492	0.771911	OLA1	2	174072447	174248698	-	6100
ENSG00000173726	4969	5015	5295	4691	4595	5479	4629	4646	4562	2194	1774	1928	873	766	74.3257	81.4038	73.1738	81.9672	76.1301	89.9767	76.7877	73.6368	76.8226	71.696	58.0884	65.7973	38.9184	38.181	4790.42	5185.09	0.1143	0.335204	0.579558	4821.14	4814.35	0.00210171	0.982285	0.992061	2000.98	2802.7	-0.485329	0.0536238	0.162921	TOMM20	1	235109336	235128936	-	3542
ENSG00000164683	3256	2973	3604	3929	4009	4059	4025	4808	4920	4704	4311	3901	1402	1310	53.3743	52.8866	54.5823	75.2374	72.7921	73.0508	73.1725	83.5136	90.7979	168.462	154.7	145.9	68.4962	71.5594	3072.09	4216.69	0.456818	1.60494e-05	0.00112262	4790.85	3087.52	0.633752	3.05969e-09	1.67273e-07	4077.81	1797.02	1.18249	0.000418033	0.00367644	HEY1	8	79764010	79767863	-	3232
ENSG00000104904	4449	4457	4532	3846	4170	3921	4708	4885	4812	2705	2493	2476	1801	1940	68.6006	74.5782	64.5617	69.2755	71.22	66.3775	80.5075	79.8133	83.5323	91.1216	84.1499	87.1058	82.7657	99.6817	4217.33	4194.85	-0.00759906	0.946844	0.977946	5018.53	4238.4	0.243875	0.0123014	0.0582328	3167.53	2467.41	0.360118	0.00179805	0.0122863	OAZ1	19	2269509	2273490	+	3436
ENSG00000104517	4685	5062	5264	4428	4505	4357	4710	4092	3524	2591	2954	2376	1479	1143	18.9694	22.2418	19.6916	20.9439	20.2041	19.3683	21.1495	17.556	16.0636	22.9193	26.1831	21.9494	17.8478	15.4219	4708.16	4673.08	-0.0107288	0.926471	0.96945	4291.73	4731.6	-0.14069	0.238854	0.441667	2828.14	2754.85	0.0385329	0.847831	0.922638	UBR5	8	102253012	102412841	-	13085
ENSG00000143612	4594	4716	4766	4282	4286	4132	4649	4401	4584	2175	2129	2288	2059	1958	91.1588	101.551	87.3738	99.2565	94.202	90.0173	102.306	92.5346	102.404	94.2877	92.4802	103.584	121.768	129.47	4418.25	4466.68	0.0158067	0.892036	0.953115	4754.56	4440.29	0.0987333	0.336803	0.545558	2997.3	2585.06	0.212832	0.198722	0.397099	C1orf43	1	154206696	154220637	-	2670
ENSG00000018408	3779	3847	4043	5202	5068	3677	4972	5154	5217	2500	2222	2352	1555	1391	23.7982	26.2902	23.5229	38.2686	35.3513	25.4226	34.7243	34.392	36.9872	34.3951	30.6322	33.7937	29.1856	29.1906	3659.01	4917.78	0.426547	0.00640047	0.0579991	5346.95	3677.28	0.540177	2.73408e-08	1.12104e-06	2740.55	2140.78	0.35705	0.00185154	0.0125994	WWTR1	3	149517235	149736714	-	8413
ENSG00000166619	5651	5049	6127	4654	4561	6357	4748	4849	4607	817	868	803	742	777	38.0474	36.8899	38.1124	36.6041	34.0142	46.9905	35.4523	34.5937	34.9205	12.0174	12.7934	12.3352	14.8893	17.4328	5257.24	5460.86	0.0548406	0.695641	0.848715	4946.88	5283.67	-0.0950925	0.288602	0.498037	1133.03	3075.13	-1.44242	8.18383e-19	1.3704e-16	BLCAP	20	37492472	37527931	-	7869
ENSG00000149806	4812	5506	5206	3767	4238	4278	4506	4379	4454	2082	2015	2053	1653	1656	138.106	171.485	138.042	126.295	134.725	134.799	143.421	133.17	143.913	130.544	126.598	134.433	141.394	158.378	4881.31	4311.98	-0.17876	0.159511	0.390149	4650.01	4905.52	-0.0770523	0.488611	0.682786	2645.06	2856.51	-0.111471	0.429601	0.64055	FAU	11	65120628	65122473	-	1846
ENSG00000173457	4653	3057	5221	3740	4477	4731	4222	4829	4066	2004	1828	1799	2975	2982	148.955	106.199	154.417	139.861	158.748	166.277	149.89	163.804	146.538	140.154	128.104	131.396	283.843	318.109	4007.86	4540.3	0.179818	0.253571	0.498488	4559.97	4028.33	0.17864	0.183358	0.37266	3437.42	2343.14	0.552484	0.132865	0.305927	PPP1R14B	11	64244480	64246941	-	1655
ENSG00000162613	4419	4352	4997	4422	4542	4943	4028	4188	3696	2460	2490	2454	1946	1636	41.3206	44.1606	43.1689	48.302	47.0424	50.7448	41.7702	41.4948	38.9079	50.2534	50.9691	52.3537	54.2321	50.9769	4307.23	4884.65	0.181522	0.0916639	0.28869	4145.02	4328.78	-0.0625395	0.498417	0.691102	3038.75	2519.83	0.269968	0.000818575	0.00642979	FUBP1	1	77944055	77979110	-	5666
ENSG00000090273	4120	3075	4953	3842	4524	4379	4420	4836	4506	2393	2452	2376	2358	2256	76.4289	61.9026	84.8884	83.2573	92.9574	89.1854	90.9321	95.0588	94.1055	96.9821	99.5742	100.563	130.369	139.459	3768.91	4473.15	0.246964	0.0797227	0.266086	4790.5	3788.05	0.338447	0.00499151	0.0292801	3356.32	2203.84	0.606265	0.00202691	0.0135073	NUDC	1	26900238	26946862	+	2856
ENSG00000108515	5647	5035	6452	3918	4187	5618	3929	3723	3616	1686	1664	1690	1624	1617	69.7071	67.4469	73.5822	56.4974	57.2483	76.1376	53.7868	48.6965	50.2517	45.4679	44.9654	47.5966	59.747	66.5146	5345.47	4808.96	-0.152578	0.281755	0.527989	3926.53	5372.36	-0.452448	3.17586e-06	7.25265e-05	2351.3	3126.67	-0.412098	0.0220545	0.0858094	ENO3	17	4948092	4957131	+	4292
ENSG00000142657	4422	4203	5098	4320	4651	5414	4522	4546	4673	1799	1597	1766	1597	1625	78.989	81.4724	84.1331	90.1438	92.0226	106.175	89.5803	86.0444	93.9738	70.2048	62.448	71.9729	85.0205	96.7273	4287.08	5046.68	0.235352	0.0456239	0.192412	4790.06	4308.58	0.152713	0.107121	0.263397	2375.42	2507.87	-0.0791691	0.650274	0.806953	PGD	1	10398592	10420144	+	2966
ENSG00000062485	4372	4800	4935	4212	4501	4819	4540	4759	4521	1782	1679	1773	1702	1659	36.1812	43.107	37.732	40.7189	41.2584	43.7843	41.6671	41.7315	42.1212	32.218	30.4172	33.4767	41.9792	45.7507	4425.94	4751.21	0.102433	0.385568	0.625123	4812.6	4447.96	0.113796	0.256004	0.460631	2439.66	2589.79	-0.0869213	0.640015	0.799713	CS	12	56271699	56300392	-	6402
ENSG00000168003	3616	2772	3924	5876	6555	2993	5055	4506	4405	1877	1679	1678	2499	2527	36.9986	30.7789	37.0941	70.2333	74.2899	33.6219	57.3604	48.8532	50.7418	41.9575	37.6074	39.1723	76.2068	86.1608	3209.93	5444.86	0.762261	0.000738745	0.0153822	4868.3	3226.2	0.593327	2.15858e-07	6.94038e-06	3018.13	1877.11	0.684641	0.0361333	0.122635	SLC3A2	11	62856102	62888875	+	5178
ENSG00000145907	5394	5344	5921	4677	4714	5531	4137	3949	3802	1175	1283	1321	1438	1239	23.0355	24.7661	23.3615	23.3324	22.2986	25.9328	19.5933	17.8698	18.2794	10.9626	11.9944	12.8712	18.3028	17.6322	5216.55	5239.05	0.00626558	0.956442	0.981911	4142.07	5242.64	-0.33994	0.000336828	0.00361234	1845.57	3051.87	-0.726596	0.000725053	0.00581176	G3BP1	5	151771045	151812785	+	12406
ENSG00000090621	4616	4542	5342	4904	4718	5337	4104	4304	3921	1467	1388	1525	1820	1896	36.0601	38.5045	38.5553	44.7524	40.8244	45.7738	35.5552	35.6269	34.4843	25.0368	23.7365	27.1807	42.3744	49.3568	4533.33	5256.83	0.213609	0.0554259	0.215898	4291.41	4556.02	-0.0863259	0.343846	0.551811	2357.8	2652.07	-0.170369	0.545855	0.734798	PABPC4	1	39560816	39576790	-	6782
ENSG00000120694	5470	6210	6012	4319	4323	4563	4515	4304	4057	1419	1528	1769	737	540	34.5417	42.5551	35.0748	31.8599	30.2373	31.6348	31.6191	28.7988	28.842	19.5762	21.1225	25.4868	13.8706	11.3631	5559.55	4640.81	-0.260489	0.0349569	0.164209	4485.34	5587.14	-0.31678	0.00379323	0.023707	1588.87	3253.34	-1.03305	0.000177295	0.00179952	HSPH1	13	31134974	31162388	-	8390
ENSG00000155096	4349	3958	4586	4625	4984	3738	4556	4833	4771	2158	2136	2156	1470	1379	35.8565	35.4126	34.9327	44.5445	45.5152	33.8357	41.6578	42.2221	44.2844	38.8703	38.5518	40.5562	36.1216	37.887	4032.91	4698.81	0.220431	0.110782	0.320766	4932.85	4053.16	0.283345	0.00195724	0.014341	2556.56	2359.08	0.11654	0.154654	0.338545	AZIN1	8	102826357	102893864	-	6426
ENSG00000071894	4319	4066	4710	4709	4575	4876	4264	3987	3463	1834	2079	1597	2676	2481	37.6851	38.4997	37.9688	47.9977	44.2159	46.7099	41.2609	36.862	34.0175	34.9603	39.7107	31.7923	69.5896	72.1376	4095.95	4977.96	0.28134	0.00833886	0.0681233	4077.5	4116.49	-0.0137155	0.893693	0.948643	3124.69	2396.07	0.382589	0.225608	0.431	CPSF1	8	144393229	144409349	-	6072
ENSG00000083857	4990	4467	5725	5505	4298	5785	4633	4055	3715	1385	1592	1348	1131	974	16.3426	15.876	17.3227	21.0612	15.5915	20.8009	16.8274	14.072	13.6975	9.90966	11.4138	10.0726	11.0396	10.6299	4736.43	5484.42	0.211462	0.133055	0.354129	4321	4760.25	-0.139784	0.200615	0.394979	1779.01	2770.44	-0.639425	1.92387e-10	8.7975e-09	FAT1	4	186587783	186726722	-	16177
ENSG00000196576	4195	3520	4482	4876	4917	4575	4661	4264	3759	2435	2525	1901	1869	1623	30.6262	27.8874	30.231	41.5844	39.7615	36.67	37.7377	32.9856	30.8956	38.8373	40.3542	31.6646	40.667	39.4846	3806.34	5054.29	0.408981	0.000393853	0.0100614	4416.27	3825.54	0.207065	0.0543975	0.166323	2872.83	2226.23	0.367531	0.0041193	0.0237832	PLXNB2	22	50274979	50307627	-	7257
ENSG00000115694	4969	3973	5362	4493	4474	4974	4348	4224	3885	1675	1664	1555	2014	1900	34.7128	30.1191	34.6072	36.6658	34.6192	38.1491	33.6856	31.2672	30.5545	25.5637	25.4472	24.7846	41.9325	44.2305	4457.6	4897.65	0.135715	0.251839	0.497346	4337.9	4480.14	-0.0467059	0.651018	0.80338	2546.52	2606.91	-0.0344899	0.894048	0.946614	STK25	2	241492674	241509730	-	7584
ENSG00000135069	4284	3702	4583	5152	5222	3606	6088	5934	6076	1326	1189	1293	440	412	103.734	97.2772	102.528	145.731	140.058	95.864	163.486	152.252	165.635	70.1461	63.0259	71.4333	31.7538	33.2443	3925.09	4928.55	0.328351	0.0391754	0.176193	6309.39	3944.86	0.677394	1.18958e-12	1.32296e-10	1221.9	2295.79	-0.908812	0.00393601	0.0229801	PSAT1	9	78297143	78330093	+	2188
ENSG00000260032	5134	4530	5693	4634	4962	5020	4318	4358	4242	1609	1553	1586	822	672	50.9465	48.7821	52.1939	53.718	54.5401	54.6916	47.5199	45.8238	47.3907	34.8821	33.7362	35.9081	24.3109	22.2216	4793.66	5134.08	0.0989204	0.350311	0.59344	4500.4	4817.78	-0.098443	0.286778	0.496166	1670.93	2803.88	-0.745692	0.000257515	0.00245088	NORAD	20	36045622	36050960	-	5339
ENSG00000156467	5185	3992	5499	3096	3619	4283	3671	4030	4120	2810	2879	2864	1409	1239	28.2764	23.6249	27.7063	19.7234	21.8608	25.6438	22.2021	23.2877	25.2951	33.4789	34.3703	35.6352	22.9012	22.5162	4571.55	3854.03	-0.246331	0.0767502	0.261089	4119.1	4594.72	-0.157829	0.149503	0.327164	2996.93	2673.4	0.165348	0.43982	0.64976	UQCRB	8	96225920	96235634	-	9715
ENSG00000110492	3956	3589	4646	3227	3614	4098	3805	4486	4670	2738	2542	2698	2321	2296	95.4427	93.9644	103.558	90.9473	96.5773	108.547	101.807	114.681	126.843	144.314	134.254	148.511	166.891	184.589	3802.18	3836.71	0.0130177	0.91453	0.963668	4516.09	3821.29	0.240866	0.0284769	0.105062	3543.72	2224.01	0.671421	3.91761e-06	6.89922e-05	MDK	11	46380756	46383837	+	2196
ENSG00000133706	4881	5409	5072	4267	4168	3841	4645	4526	4215	1815	1828	1878	1067	874	31.8551	38.3081	30.5822	32.531	30.1299	27.5215	33.6194	31.2989	30.9692	25.8782	26.1163	27.9638	20.7542	19.0077	4831.34	4320.51	-0.161141	0.221974	0.465103	4661.95	4855.33	-0.0584683	0.593086	0.762892	2013.69	2827.15	-0.488577	0.00665602	0.0347617	LARS	5	146113038	146182660	-	8118
ENSG00000165637	4076	4157	4447	3666	3974	4294	4430	4464	4532	2318	2001	2189	1979	1904	76.3884	84.5428	76.998	80.2583	82.4938	88.3514	92.0728	88.6467	95.6194	94.9062	82.0929	93.5986	110.538	118.907	3974.17	4189.07	0.0760945	0.499451	0.716898	4679.57	3994.01	0.228588	0.0178821	0.0760682	2930.14	2325.16	0.332975	0.0363765	0.123169	VDAC2	10	75210154	75231448	+	2827
ENSG00000168653	4745	6809	5091	3485	3601	4139	3650	3803	4036	2043	2010	2209	1419	1375	458.748	714.373	454.737	393.591	385.622	439.331	391.35	389.592	439.291	431.514	425.402	487.264	408.876	442.985	5267.41	3940.51	-0.418552	0.0148721	0.0967908	4005.9	5293.18	-0.401858	0.00770007	0.0407237	2493.81	3083.79	-0.306188	0.108229	0.265888	NDUFS5	1	39026318	39034636	+	548
ENSG00000170175	4089	4406	4581	4789	5400	5199	4344	3831	3693	1396	1291	1416	1947	1943	50.0436	58.5166	51.7978	68.4669	73.2024	69.8569	58.9597	49.6808	50.8831	37.3254	34.5878	39.5389	71.018	79.2414	4101.28	5403.9	0.398046	0.000563809	0.0130084	4136.58	4121.69	0.00526292	0.961717	0.982285	2349.14	2399.74	-0.0313585	0.922041	0.960807	CHRNB1	17	7445061	7457707	+	4329
ENSG00000261236	4332	3557	4679	4494	4424	4519	4420	4242	3990	1225	1310	1078	2985	2999	61.7634	55.0339	61.6333	74.8481	69.8649	70.7365	69.8875	64.0854	64.0441	38.1564	40.8865	35.0665	126.841	142.484	3918.97	4724.66	0.269596	0.0181666	0.110196	4407.08	3938.77	0.161908	0.108019	0.26486	2955.49	2292.01	0.366431	0.463063	0.670647	BOP1	8	144262102	144291370	-	3716
ENSG00000110696	4455	4225	5211	3527	3983	3961	4112	4225	4418	2196	2389	2446	1638	1430	27.208	28.0014	29.4029	25.1628	26.9439	26.559	27.8507	27.3414	30.3765	29.3002	31.9397	34.0829	29.815	29.1027	4337.64	4027.22	-0.107145	0.32563	0.571331	4446.81	4359.4	0.0285037	0.770456	0.879925	2772.67	2537.42	0.128337	0.210527	0.411565	C11orf58	11	16613132	16756881	+	8675
ENSG00000136997	3675	3282	4263	3956	4276	3905	3262	3245	3230	2940	2967	2696	3522	2995	64.8799	62.8774	69.5325	81.5856	83.6163	75.6889	63.8662	60.7034	64.1976	113.394	114.666	108.593	185.316	176.197	3499.14	4266.29	0.285847	0.0120904	0.0856914	3393.23	3516.75	-0.0518096	0.595051	0.764266	4343.69	2046.71	1.0852	4.83219e-06	8.2995e-05	MYC	8	127735434	127741434	+	3001
ENSG00000213585	4647	4567	4844	3910	3749	4447	4331	4198	4390	1939	1935	1903	1750	1571	77.8381	83.0145	74.9623	76.507	69.5562	81.7796	80.453	74.5088	82.7842	70.9554	70.9523	72.7259	87.3632	87.6887	4407.13	4252.67	-0.0513911	0.662335	0.827722	4505	4429.17	0.0245149	0.803118	0.899636	2554.75	2578.35	-0.014102	0.916751	0.957983	VDAC1	5	133971915	134005133	-	3163
ENSG00000095319	4284	4181	4871	4685	4303	4683	4997	4391	4290	1430	1300	1224	1927	1589	28.2266	29.8946	29.6515	36.0598	31.4037	33.8759	36.5134	30.6561	31.8221	20.5842	18.7507	18.4001	37.8409	34.8884	4170.51	4808.73	0.205391	0.0689147	0.245344	4768.18	4191.39	0.185953	0.0720455	0.202108	2175.22	2439.8	-0.166275	0.571896	0.755535	NUP188	9	128947699	129007096	+	8041
ENSG00000165678	4579	5035	4817	4161	4255	3990	4739	4481	4831	1489	1470	1704	1397	1194	114.003	136.035	110.801	121.018	117.34	109.063	130.848	118.214	135.409	80.9898	80.118	96.7938	103.661	99.0602	4536.16	4363.04	-0.0560323	0.654196	0.822119	4901.83	4558.71	0.104795	0.34749	0.555523	2031.6	2654.37	-0.386381	0.0117309	0.0536321	GHITM	10	84139440	84153245	+	2128
ENSG00000047315	5310	5424	5452	4014	3824	4497	4463	4224	4064	1555	1664	1665	1083	887	47.6747	52.8465	45.2239	42.0993	38.0287	44.3276	44.438	40.1849	41.0781	30.5008	32.7049	34.1066	28.9796	26.5378	5081.26	4333.81	-0.229456	0.0584088	0.222502	4442.89	5106.61	-0.200773	0.0481698	0.153119	1868.73	2972.96	-0.668807	2.92858e-07	6.98514e-06	POLR2B	4	56977722	57031168	+	5901
ENSG00000143569	4157	3979	4996	4344	4466	4850	4325	4152	4206	1824	1784	1650	1799	1539	29.3538	30.4903	32.5931	35.8326	34.9304	37.5997	33.8692	31.0661	33.4362	28.1382	27.5768	26.5827	37.8605	36.2135	4098.59	4797.93	0.227221	0.0405231	0.179724	4421.35	4119.14	0.101982	0.298425	0.508503	2432.03	2397.59	0.0197413	0.909221	0.953942	UBAP2L	1	154220179	154271510	+	7503
ENSG00000104852	4396	3002	4954	3735	4494	4559	3623	4438	3807	2087	1967	1872	2614	2460	49.7233	36.8482	51.7699	49.3511	56.3035	56.6148	45.4469	53.1906	48.4784	51.5718	48.7048	48.3101	88.1208	92.7224	3831.18	4485.38	0.227296	0.130228	0.350094	4125.32	3850.7	0.0991853	0.448996	0.649879	3199.28	2239.97	0.513775	0.0818977	0.220462	SNRNP70	19	49085419	49108605	+	4684
ENSG00000100813	4269	3611	5193	4445	4635	5214	3747	3962	3332	1770	1974	1691	2220	1916	24.8271	22.7893	27.9022	30.1979	29.8573	33.2912	24.1668	24.4152	21.8157	22.4886	25.1312	22.4375	38.4791	37.1316	4066.46	5018.22	0.303262	0.0152952	0.0988433	3839.67	4086.99	-0.0902212	0.405973	0.610463	2751.11	2378.3	0.209461	0.393071	0.605345	ACIN1	14	23058564	23095614	-	9110
ENSG00000205937	4097	3718	4193	4037	4504	4270	4049	4081	4281	1918	1892	1843	2653	2426	25.2928	24.9082	23.9152	29.1134	30.7985	28.9412	27.7212	26.6958	29.7535	25.8683	25.5692	25.9589	48.8133	49.9079	3758.73	4500.07	0.259749	0.015784	0.100862	4327.36	3777.6	0.195978	0.0431673	0.142143	3133.84	2198.7	0.510791	0.0846366	0.225839	RNPS1	16	2253116	2268412	-	8582
ENSG00000146223	5015	5570	5331	4033	4273	4441	4036	3954	3842	1283	1273	1337	1894	1653	34.0247	41.0093	33.4158	31.9636	32.1112	33.0798	30.3675	28.4253	29.3457	19.0168	18.9068	20.6959	38.2978	37.3718	5002.92	4477.18	-0.160041	0.190875	0.429414	4122.5	5027.77	-0.286269	0.00763892	0.0405072	2174.34	2927.53	-0.429753	0.160743	0.34739	RPL7L1	6	42879618	42889925	+	7809
ENSG00000110917	5058	4113	5780	4323	4130	4945	4731	4434	4332	1300	1132	1267	1169	1141	39.8597	35.1737	42.0826	39.7966	36.0501	42.7839	41.3469	37.0251	38.4333	22.3814	19.5284	22.7805	27.4562	29.9633	4654.05	4706.37	0.0160137	0.899635	0.955873	4703.77	4677.58	0.00784802	0.941271	0.972213	1701.69	2721.83	-0.67877	0.000170408	0.0017378	MLEC	12	120686869	120701864	+	6723
ENSG00000111142	5027	6173	5403	3652	3982	4074	3883	3778	3789	2247	2194	2117	799	674	59.3041	79.027	58.8885	50.3282	52.0328	52.7661	50.8016	47.2262	50.3227	57.9118	56.6602	56.9806	28.0927	26.4962	5231.4	4111.29	-0.347452	0.0126122	0.0883024	3990.87	5257.24	-0.397462	0.00117875	0.00961294	2103.69	3061.79	-0.540834	0.0954256	0.24427	METAP2	12	95473520	95515839	+	4491
ENSG00000089154	4458	3652	4964	4439	4265	4393	4893	4414	4117	1298	1376	1201	2357	1959	24.4654	21.7493	25.1688	28.4578	25.9257	26.4686	29.7798	25.6678	25.4364	15.5623	16.5309	15.0378	38.5516	35.8256	4073.27	4606.25	0.177242	0.13321	0.354317	4676.88	4093.85	0.191911	0.0782524	0.213467	2432.63	2382.22	0.0296821	0.936265	0.967439	GCN1	12	120127203	120194710	-	9654
ENSG00000153827	4436	4516	4818	4094	4114	4144	4377	4087	4053	2085	2011	1986	1681	1378	18.6615	20.6164	18.7258	20.1191	19.1699	19.1396	20.4205	18.2182	19.1953	19.1624	18.5197	19.0618	21.0763	19.3176	4316.11	4342.5	0.00885153	0.935844	0.973762	4362.99	4337.66	0.00843982	0.932113	0.969041	2535.43	2525.21	0.00547601	0.955294	0.977301	TRIP12	2	229763838	229923239	-	12594
ENSG00000070087	4508	4889	4668	4551	4435	3630	4702	4581	4595	1821	1610	1831	1002	956	64.3941	75.7854	61.6045	75.9405	70.1708	56.9281	74.4868	69.3374	73.8943	56.8277	50.3447	59.6734	42.658	45.5059	4421.32	4444.45	0.0075718	0.957996	0.98275	4837.13	4443.31	0.122662	0.251091	0.455419	1959.81	2587.12	-0.399786	0.0151027	0.0645439	PFN2	3	149964904	150050788	-	3709
ENSG00000183431	4490	4709	4779	3701	4056	4019	4315	4103	3995	1776	1972	2026	1964	1842	50.1865	57.1179	49.3511	48.3241	50.2156	49.3193	53.4879	48.5945	50.2713	43.3682	48.2517	51.6667	65.4264	68.6085	4387	4135.98	-0.0848753	0.457196	0.685505	4325.57	4408.87	-0.0274143	0.787339	0.890252	2724.74	2566.85	0.0854623	0.662569	0.814983	SF3A3	1	37956975	37990921	-	4740
ENSG00000198952	4382	3697	4816	5164	5023	4917	4110	3630	3419	1405	1384	1282	2244	2184	43.7711	40.0745	44.4448	60.2568	55.5749	53.923	45.5294	38.4209	38.4483	30.6605	30.2634	29.2169	66.805	72.6969	4021.72	5313.51	0.401714	0.000473024	0.0115998	3888.52	4042	-0.0560047	0.604632	0.771442	2525.81	2352.19	0.1022	0.778545	0.883007	SMG5	1	156249224	156282825	-	5304
ENSG00000198911	5275	4121	5458	4510	4046	6233	3930	3492	3471	1498	1276	1328	1580	1435	36.9821	31.3527	35.3527	36.9361	31.4193	47.9761	30.556	25.9411	27.396	22.944	19.5833	21.2421	33.0139	33.525	4631.53	5187.23	0.16345	0.305771	0.552832	3797.81	4654.98	-0.293778	0.0076295	0.0404705	2041.53	2708.56	-0.408733	0.0788267	0.214446	SREBF2	22	41833079	41907308	+	7557
ENSG00000178952	4420	4145	4741	4101	4029	4521	4662	4549	4576	1446	1261	1462	1808	1834	103.115	104.937	102.186	111.762	104.112	115.796	120.617	112.451	120.185	73.6984	64.3995	77.8179	125.71	142.577	4163.35	4444.87	0.0944148	0.385883	0.625357	4805.53	4184.23	0.199696	0.0311605	0.112061	2279.91	2435.49	-0.0959238	0.742934	0.861861	TUFM	16	28842411	28846408	-	2271
ENSG00000174574	4154	3712	4568	3923	4279	3913	4349	4323	4460	1924	1888	2057	2112	1862	80.2927	77.8612	81.5747	88.5794	91.6121	83.0382	93.2253	88.5402	97.0527	81.2462	79.8872	90.7141	121.668	119.933	3883.31	4258.02	0.132826	0.226698	0.470681	4578.15	3902.84	0.230094	0.0156122	0.0692352	2803.75	2271.46	0.303034	0.124706	0.293318	AKIRIN1	1	38991223	39006059	+	2741
ENSG00000155660	4780	4320	5597	3680	3721	4642	4290	4117	3927	1880	1684	1738	1544	1532	77.2806	75.7931	83.6021	69.5016	66.635	82.3959	76.9191	70.5291	71.477	66.4031	59.6005	64.1095	74.3979	82.5371	4583.69	4225.82	-0.117311	0.353318	0.596539	4296.94	4606.74	-0.100593	0.302509	0.512207	2357.27	2681.13	-0.186693	0.203973	0.403524	PDIA4	7	149003062	149028641	-	3277
ENSG00000106052	4577	5837	4488	3039	3368	3149	4002	4031	3906	3291	3126	3134	825	664	26.4586	36.6167	23.9695	20.5221	21.5655	19.9856	25.6565	24.6913	25.4204	41.5626	39.5586	41.3348	14.2138	12.7909	4711.27	3357.35	-0.488617	0.0019614	0.0282184	4159.17	4734.46	-0.186692	0.172791	0.358545	2836.87	2757.7	0.0411994	0.924558	0.962149	TAX1BP1	7	27739331	27844564	+	9165
ENSG00000143420	4914	4214	5365	4161	4325	4939	4101	4354	4212	1448	1399	1434	1185	1125	47.3963	44.107	47.8078	46.8826	46.2057	52.3006	43.8665	44.4982	45.7363	30.5117	29.5388	31.5565	34.0642	36.1584	4522.67	4712.72	0.0593446	0.605234	0.789826	4411.73	4545.46	-0.0432143	0.645072	0.799339	1842.38	2645.27	-0.523145	5.14589e-06	8.74071e-05	ENSA	1	150600851	150629612	-	5493
ENSG00000169851	4030	3553	4095	5856	4412	4600	4404	4246	4366	1950	1856	1872	1007	873	17.431	16.677	16.3641	29.5886	21.1375	21.8441	21.1252	19.46	21.2601	18.4264	17.5736	18.4737	12.9813	12.5829	3653.5	5245.8	0.52181	0.000383813	0.00989093	4538.09	3671.88	0.305508	0.00153141	0.0119314	2031.25	2137.05	-0.0722896	0.694856	0.835145	PCDH7	4	30720415	31146805	+	12249
ENSG00000041357	4941	6561	5262	3719	3699	3989	3963	3800	3811	1542	1484	1684	1142	1183	37.4183	53.9191	36.8162	32.9003	31.028	33.1659	33.2834	30.4928	32.4916	25.5118	24.6019	29.0966	25.7754	29.8539	5294.69	4008.52	-0.401332	0.00983858	0.0753748	4034.33	5320.71	-0.399135	0.00348677	0.0223156	1954.97	3099.31	-0.664978	0.000177578	0.00180154	PSMA4	15	78540405	78552419	+	6996
ENSG00000174231	4048	3911	4829	4295	4023	4661	4706	3965	4133	1664	1767	1513	1746	1465	18.8874	19.8026	20.8165	23.4099	20.7913	23.8764	24.3511	19.6029	21.71	16.9619	18.0482	16.1065	24.2799	22.7781	3992.97	4561.67	0.192034	0.0991308	0.301852	4467.23	4012.98	0.154563	0.158555	0.339765	2310.81	2335.85	-0.0163715	0.928944	0.964318	PRPF8	17	1650629	1684882	-	11355
ENSG00000184575	3990	4553	4389	5051	4895	3153	5088	4759	4775	1668	1406	1678	679	601	28.7063	35.5473	29.1736	42.4509	39.0084	24.905	40.5963	36.2799	38.676	26.2174	22.144	27.544	14.5595	14.4088	4064.22	4622.97	0.185849	0.309342	0.556036	5097.32	4084.39	0.319758	0.003999	0.0246983	1599.92	2378.33	-0.57105	0.0333241	0.115857	XPOT	12	64404350	64451127	+	7364
ENSG00000099901	3884	4806	4491	3581	4002	4175	3988	3872	3751	1829	1917	1740	2352	2277	44.5213	59.7828	47.561	47.951	50.812	52.5416	50.6966	47.0294	48.406	45.8027	48.1035	45.506	80.3521	86.9761	4146.04	4126.92	-0.00649777	0.962098	0.984346	4045.52	4166.53	-0.0423618	0.721204	0.848073	2939.38	2426.51	0.276144	0.336058	0.55184	RANBP1	22	20115938	20127357	+	4622
ENSG00000159352	4210	3918	4378	3459	3799	4006	4071	4018	4180	2234	2233	2214	1896	1875	73.6866	74.4173	70.7948	70.7231	73.6506	76.9796	79.0209	74.5181	82.3656	85.4236	85.558	88.4127	98.9044	109.359	3915.45	3954.04	0.0142342	0.895428	0.95458	4277.8	3935.08	0.120445	0.208167	0.403756	2934.01	2290.47	0.356423	0.00611236	0.0326589	PSMD4	1	151254703	151267479	+	3027
ENSG00000156802	4851	6666	5180	4040	4517	3754	4041	3892	3466	1499	1732	1776	634	443	36.1071	53.843	35.6213	35.1275	37.2402	30.677	33.3568	30.6958	29.0437	24.3753	28.2211	30.1602	14.0644	10.9878	5278.15	4328.73	-0.285964	0.0875107	0.280514	3968.3	5304.04	-0.418384	0.00353065	0.0225343	1589.4	3089.83	-0.958321	0.00728919	0.0372202	ATAD2	8	123319850	123416350	-	7118
ENSG00000147684	4913	4649	5019	3695	4379	4361	4234	3880	4007	1353	1349	1459	1585	1597	63.3938	65.0973	59.8324	55.6953	62.5857	61.7795	60.5878	53.049	58.208	38.1405	38.1046	42.9522	60.9537	68.6677	4569.1	4363.02	-0.0664693	0.556683	0.75665	4227.1	4591.99	-0.119461	0.231216	0.43194	2117.97	2672.94	-0.336573	0.168975	0.358032	NDUFB9	8	124539101	124580648	+	4106
ENSG00000144369	4471	4653	4924	4914	4275	5210	4404	3648	3650	1389	1792	1833	647	517	40.6587	45.9182	41.37	52.2021	43.0611	52.0169	44.415	35.1519	37.3684	27.5955	35.674	38.0313	17.5357	15.667	4404.14	5063.39	0.201285	0.110208	0.319868	4081.35	4426.11	-0.11698	0.304248	0.514109	1623.02	2576.81	-0.666127	0.0358035	0.121919	FAM171B	2	186693971	186765965	+	5826
ENSG00000170348	4613	4699	5030	3819	3651	4609	4595	4272	4453	1734	1533	1710	931	668	49.1356	54.3153	49.4995	47.519	43.075	53.8987	54.2791	48.2158	53.3985	40.3506	35.7455	41.5566	29.5552	23.7103	4495.01	4241.01	-0.0838344	0.505137	0.721155	4645.43	4517.45	0.0403138	0.687747	0.82711	1761.44	2629.88	-0.577257	0.00634925	0.0336161	TMED10	14	75131470	75176631	-	4974
ENSG00000124942	3964	2688	4122	4379	3928	3998	4274	4257	3463	2967	2627	2349	1779	1512	10.7894	7.93957	10.3655	13.9234	11.8423	11.9472	12.9013	12.2776	10.6116	17.6429	15.6527	14.5874	14.4315	13.714	3348.2	4332.07	0.371457	0.0116324	0.0838407	4170.9	3365.26	0.309453	0.0167904	0.0729041	3066.79	1957.6	0.647868	4.39594e-05	0.000551425	AHNAK	11	62433542	62556235	-	19465
ENSG00000014641	5532	4950	5297	3480	3319	4234	4007	3748	3939	1746	1840	1857	1027	987	58.7355	57.0331	51.9598	43.162	39.0325	49.3546	47.1815	42.1661	47.0834	40.4996	42.7663	44.9843	32.4982	34.9207	4945.79	3873.51	-0.352485	0.00614292	0.0567863	4078.61	4970.63	-0.285363	0.0052321	0.0304042	2023.02	2893.08	-0.515149	0.000632824	0.00519031	MDH1	2	63588609	63607197	+	4990
ENSG00000170515	4074	4375	4464	4088	4055	4448	4134	4193	4025	1518	1469	1550	1724	1768	56.8759	66.2809	57.5772	66.6688	62.7045	68.1758	64.0047	62.0265	63.261	46.2985	44.8946	49.3707	71.7324	82.2502	4052.17	4424.1	0.126806	0.279768	0.525916	4302.48	4072.34	0.0794425	0.425693	0.629277	2317.33	2371.01	-0.0337622	0.892513	0.945828	PA2G4	12	56104319	56113907	+	3795
ENSG00000089053	4764	5063	4816	3936	3785	4080	4339	3830	3784	1549	1610	1619	1356	1322	20.5137	23.6583	19.1592	19.7985	18.0526	19.2882	20.7203	17.475	18.3437	14.5718	15.1762	15.9056	17.4022	18.9693	4603.42	4148.8	-0.149892	0.224255	0.467777	4167.23	4626.33	-0.15067	0.183941	0.373145	2091.73	2693.6	-0.365644	0.0117416	0.0536696	ANAPC5	12	121308245	121399896	-	12304
ENSG00000111229	4366	5817	4077	3361	3359	3276	3838	3920	3986	2491	2329	2332	1378	1296	76.4675	110.559	65.9711	68.7648	65.1634	62.9935	74.5475	72.7486	78.5948	95.3137	89.2953	93.1864	71.9306	75.6391	4519.11	3515.4	-0.362183	0.0356347	0.166329	4093.17	4541.28	-0.149667	0.321021	0.530796	2666.17	2645.5	0.0116911	0.9557	0.977516	ARPC3	12	110434825	110450422	-	3025
ENSG00000189091	4121	3949	4659	4331	4446	4633	4462	3928	3983	1238	1264	1313	1844	1624	17.5806	18.282	18.363	21.5837	21.0088	21.6997	21.1104	17.7562	19.1296	11.5383	11.8044	12.7799	23.4457	23.0869	3979.45	4711.84	0.243704	0.0203584	0.11821	4314.86	3999.39	0.109439	0.285038	0.494144	2128.36	2327.96	-0.13003	0.665316	0.816407	SF3B3	16	70523788	70577670	+	12419
ENSG00000163191	3605	4364	3478	2990	3393	3250	4013	4746	4922	2675	2386	2538	1686	1688	280.876	368.976	250.357	272.136	292.816	278.004	346.748	391.817	431.732	455.325	406.955	451.162	391.506	438.258	3615.35	3382.75	-0.0956985	0.525099	0.734443	4766.7	3633.2	0.391995	0.00457922	0.0274162	3020.14	2116.01	0.513516	0.00154969	0.0108791	S100A11	1	152032506	152047907	-	680
ENSG00000158417	5250	6814	6060	3313	3947	3904	3331	3212	2664	2089	2045	2259	441	351	35.2847	49.6973	37.6287	26.0108	29.3829	28.8068	24.8277	22.8743	20.1569	30.6728	30.0875	34.6397	8.83358	7.86108	5708.57	3917.03	-0.543224	0.000215365	0.00687716	3202.88	5736.7	-0.84069	2.2185e-10	1.56617e-08	1829.79	3341.3	-0.868255	0.0781154	0.212937	EIF5B	2	99337353	99401326	+	7883
ENSG00000179195	4710	4981	5171	3976	4112	4268	4279	4178	4093	1434	1437	1460	747	759	39.3596	45.1699	39.923	38.8133	38.0613	39.1573	39.6558	36.995	38.5065	26.1798	26.2877	27.8364	18.6046	21.1358	4661.67	4341.23	-0.102647	0.36219	0.604225	4373.11	4684.89	-0.0992804	0.316385	0.526024	1576.87	2727.56	-0.789431	5.84221e-06	9.79218e-05	ZNF664	12	123971845	124015439	+	6340
ENSG00000100823	4301	4260	5103	3695	3934	4736	3997	3871	3980	1374	1308	1505	1793	1727	120.822	129.864	132.441	121.254	122.409	146.065	124.522	115.225	125.87	84.3242	80.436	96.4593	150.116	161.665	4269.81	4337.36	0.0226757	0.85438	0.934131	4130.78	4291.18	-0.0550743	0.571968	0.747809	2240.55	2497.92	-0.157593	0.571382	0.755042	APEX1	14	20455191	20457772	+	1886
ENSG00000114416	4531	5315	4708	3090	3535	3746	3338	3799	3595	2759	2620	2663	1030	833	19.9151	25.351	19.118	15.8654	17.2099	18.0765	16.2708	17.693	17.7889	26.4928	25.2089	26.7048	13.4926	12.2006	4584.15	3638.58	-0.333079	0.0160882	0.101824	3735.8	4606.84	-0.302151	0.0108999	0.0530944	2599.27	2682.78	-0.0451029	0.88607	0.943009	FXR1	3	180868141	180982753	+	12054
ENSG00000108344	3944	3358	4591	4134	4355	4673	4209	4084	3939	1496	1416	1444	2039	1873	42.0944	38.893	45.2703	51.5421	51.4844	54.7572	49.8196	46.1868	47.33	34.8824	33.0838	35.1629	64.8597	66.6151	3704.38	4622.05	0.319165	0.00600494	0.0562687	4261.7	3723.06	0.194704	0.0554354	0.168416	2414.66	2166.58	0.15575	0.601979	0.776035	PSMD3	17	39980797	39997960	+	4964
ENSG00000151914	4850	5144	5398	3900	3800	3873	3193	3308	2377	2797	3104	2456	766	574	6.06875	6.98493	6.24037	5.70068	5.26674	5.32064	4.43089	4.386	3.3485	7.64607	8.50247	7.01159	2.85665	2.39341	4826.53	4069.87	-0.24596	0.0324176	0.156177	3082.86	4850.58	-0.653701	6.41629e-08	2.35704e-06	2491.19	2824.02	-0.180497	0.667047	0.817376	DST	6	56457987	56954628	-	42341
ENSG00000149294	4475	4114	4997	4116	4003	4316	4982	4210	3952	1841	1681	1569	678	560	18.6142	18.5703	19.2035	20.0001	18.4433	19.7102	22.9821	18.5558	18.5068	16.7299	15.3068	14.8904	8.40528	7.76225	4244.35	4371.04	0.0423714	0.694148	0.847991	4580.99	4265.67	0.102808	0.353834	0.561438	1664.77	2482.76	-0.575763	0.0470367	0.14885	NCAM1	11	112961247	113278436	+	12737
ENSG00000163041	4335	4993	4823	3589	3607	4220	4265	4473	4456	1730	1693	1607	943	707	73.0044	91.2483	75.0407	70.6054	67.2832	78.0245	79.6551	79.8186	84.4828	63.6494	62.4141	61.7457	47.3307	39.676	4447.1	4008.35	-0.149712	0.253178	0.498346	4597.01	4469.16	0.0408336	0.708847	0.840864	1791.31	2602.41	-0.537838	0.00896368	0.0436886	H3F3A	1	226061851	226072001	+	3146
ENSG00000079459	5490	5396	5301	3282	2998	5656	2963	3153	3471	1972	1832	1844	1089	981	55.914	59.6381	49.8799	39.0474	33.8205	63.2435	33.4668	34.0265	39.7985	43.8777	40.8451	42.8489	33.0558	33.2939	5084.53	4177.53	-0.283371	0.148816	0.376239	3343.87	5109.94	-0.611755	4.94246e-08	1.88382e-06	2090.23	2974.73	-0.508133	0.00116232	0.00856158	FDFT1	8	11795573	11839309	+	5202
ENSG00000100028	4456	4964	4755	3274	3625	3704	3706	3882	3894	2058	2200	2065	1371	1443	92.7998	112.186	91.4896	79.6498	83.62	84.6898	85.5936	85.6648	91.2979	93.6344	100.297	98.1188	85.0962	100.142	4455.57	3722.59	-0.259136	0.0364726	0.169112	4000.84	4477.7	-0.162311	0.133242	0.303685	2516.11	2607.26	-0.0511042	0.685462	0.829482	SNRPD3	22	24555503	24609980	+	2544
ENSG00000115875	4126	3890	4349	4932	5092	4398	3171	3353	3056	1553	1640	1651	2252	1921	54.0418	55.2908	52.6271	75.4619	73.8736	63.2432	46.0607	46.5349	45.0627	44.4386	47.0229	49.3376	87.9103	83.8447	3871.2	5074.71	0.390536	0.00103441	0.019239	3334.45	3890.61	-0.222472	0.0144366	0.0653588	2621.28	2264.63	0.210412	0.455489	0.66434	SRSF7	2	38743599	38751494	-	4045
ENSG00000009954	4241	4809	5061	4343	4545	4883	4058	3600	3257	1316	1395	1260	1404	1207	31.8576	39.2015	35.1237	38.11	37.8163	40.2708	33.8058	28.6545	27.5439	21.5968	22.9395	21.5946	31.4328	30.2134	4424.39	4836.26	0.128507	0.286717	0.53297	3801.89	4446.37	-0.225848	0.0518912	0.161502	1868.13	2588.96	-0.47171	0.0145034	0.062789	BAZ1B	7	73440398	73522278	-	7053
ENSG00000158195	3873	3192	4542	3826	4182	4196	4542	3873	4055	1706	1532	1657	2085	2099	36.1513	32.3328	39.169	41.7182	43.2375	43.0002	47.0173	38.3062	42.6119	34.7891	31.3041	35.2882	58.0034	65.2885	3611.76	4286.01	0.246762	0.0400868	0.179031	4350.69	3630.01	0.260997	0.0246691	0.0950075	2643.99	2112.3	0.323284	0.2599	0.470391	WASF2	1	27404226	27490158	-	5676
ENSG00000122180	4662	5455	5716	3285	3927	6392	3426	3054	3061	1035	1101	1113	1491	1495	161.647	205.255	183.108	133.056	150.819	243.327	131.74	112.204	119.487	78.4014	83.5696	88.0483	154.079	172.737	4964.83	4753.02	-0.0628071	0.748778	0.878677	3326.68	4989.46	-0.584794	3.63375e-07	1.10696e-05	1827.47	2905.34	-0.669653	0.0321268	0.112931	MYOG	1	203083132	203086036	-	1528
ENSG00000088832	4617	4702	4662	3345	3528	3939	4221	4128	4327	1841	1729	1787	1160	1154	94.9214	104.904	88.5515	80.335	80.3403	88.9096	96.2397	89.9268	100.151	82.6887	77.8153	83.8223	71.0777	79.0602	4390.59	3795.48	-0.209973	0.0793578	0.265472	4420.23	4412.49	0.00261555	0.979918	0.990965	2106.51	2568.86	-0.285728	0.0120336	0.0546428	FKBP1A	20	1368978	1393172	-	2577
ENSG00000101161	3567	3377	4001	3499	3703	3963	4011	4003	3987	2439	2308	2258	2046	1951	62.0837	63.7835	64.3372	71.1414	71.3885	75.728	77.4214	73.8253	78.1238	92.7415	87.9378	89.6662	106.133	113.156	3421.39	3920.63	0.196506	0.0668229	0.241027	4182.18	3438.55	0.282365	0.00232495	0.0162306	3089.24	2001.46	0.625411	2.14627e-06	4.0836e-05	PRPF6	20	63981135	64033100	+	3044
ENSG00000179051	3952	2867	4649	4687	5320	4637	4148	4160	4210	1049	970	991	1719	1749	50.7465	39.9504	55.1529	70.3055	75.6662	65.371	59.0694	56.6015	60.8604	29.4275	27.2663	29.0331	65.7864	74.8389	3557.72	5146.2	0.532342	0.000232884	0.00724753	4363.02	3575.81	0.28674	0.0206117	0.0839619	1936.75	2080.27	-0.103797	0.790504	0.889962	RCC2	1	17406760	17439724	-	4126
ENSG00000139289	2651	2459	3122	3912	4485	2603	2986	3691	3210	3471	3100	2948	3384	2868	17.4064	17.5211	18.9388	30.0056	32.6184	18.7643	21.7432	25.6796	23.7283	49.79	44.5581	44.1629	66.2217	62.7518	2568.65	3876.2	0.593532	0.00104901	0.0194067	3437.12	2581.55	0.412886	6.44751e-05	0.000930562	4474.22	1502.54	1.57378	8.62455e-17	1.09268e-14	PHLDA1	12	76025447	76033932	-	8069
ENSG00000097033	3842	4368	4337	3845	4267	3725	3767	3871	3848	2216	2067	2181	1308	1197	29.5818	36.4967	30.8515	34.5834	36.3907	31.4885	32.166	31.5817	33.3554	37.2757	34.8396	38.3136	30.0155	30.7121	3940.15	4160.9	0.0787551	0.539386	0.743808	4002.14	3959.7	0.0155144	0.884598	0.944452	2440.38	2305.67	0.0826707	0.573184	0.756773	SH3GLB1	1	86704570	86748184	+	6881
ENSG00000167815	4046	4596	4675	3752	3678	4372	4412	4228	4419	1419	1237	1236	1444	1317	102.418	126.25	109.333	110.947	103.125	121.503	123.857	113.404	125.932	78.473	68.5464	71.3836	108.94	111.092	4179.26	4144.63	-0.0118902	0.926256	0.96945	4554	4200.01	0.11681	0.282411	0.490692	1902.37	2445.57	-0.363243	0.102858	0.256704	PRDX2	19	12796820	12801859	-	2093
ENSG00000162734	3103	2747	3324	3775	4621	2822	3896	4160	4148	2799	2469	2707	2229	1956	58.5886	56.2851	57.9845	83.2631	96.6424	58.4987	81.5802	83.2281	88.1725	115.458	102.051	116.614	125.433	123.069	2866.48	3948.39	0.461929	0.00604209	0.0563569	4251.81	2880.9	0.561446	3.02414e-09	1.65889e-07	3388.39	1676.68	1.01441	2.83009e-20	5.44237e-18	PEA15	1	160205337	160215376	+	2806
ENSG00000215021	4082	4295	4224	3895	3794	4264	4263	3936	3929	1580	1525	1721	1633	1613	86.5417	98.8141	82.7363	96.4638	89.0944	99.2494	100.231	88.4205	93.7773	73.1809	70.7763	83.2461	103.183	113.955	3958.06	4200.04	0.0857497	0.477808	0.701485	4227.89	3977.77	0.0881004	0.408022	0.612637	2301.77	2315.91	-0.0095999	0.962845	0.981436	PHB2	12	6965327	6970825	-	2499
ENSG00000167522	4158	3203	4614	5569	5437	4120	3907	3852	3209	1477	1410	1290	1346	1119	11.2752	9.42538	11.5594	17.6409	16.3305	12.2658	11.7494	11.068	9.79652	8.74999	8.36996	7.98103	10.8781	10.1115	3725.83	5331.65	0.516858	0.000943786	0.0180277	3815.22	3744.71	0.0267468	0.817006	0.907186	1866.6	2178.8	-0.224103	0.162346	0.349311	ANKRD11	16	89267619	89490561	-	19538
ENSG00000160014	4779	3921	5582	3258	3433	4293	4027	4090	4166	1527	1322	1437	1528	1343	69.047	61.4764	74.5104	54.9874	54.9392	68.0969	64.5244	62.6147	67.7626	48.1987	41.8124	47.3691	65.7964	64.6594	4444.15	3852.16	-0.2063	0.13212	0.352922	4281.2	4466.61	-0.0614066	0.563329	0.741082	2036.02	2599.09	-0.353174	0.0799152	0.216477	CALM3	19	46601074	46610793	+	3667
ENSG00000204256	3768	3119	4366	4258	4602	4302	3452	3507	3145	1896	1838	1826	2393	2214	27.2089	24.441	29.1275	35.9179	36.8084	34.1059	27.6443	26.8337	25.5673	29.9107	29.0544	30.0837	51.5008	53.2753	3503.1	4625.74	0.40087	0.000811496	0.0162911	3516.86	3520.79	-0.00183188	0.985974	0.993747	2948.4	2048.77	0.524603	0.0534956	0.162583	BRD2	6	32968660	32981505	+	7337
ENSG00000101199	4150	2599	4756	4001	4319	4079	3521	4046	3270	2154	2339	1653	1935	1806	33.2482	22.5959	35.2032	37.445	38.3269	35.8783	31.2839	34.3472	29.4938	37.7011	41.0219	30.2151	46.2032	48.2154	3560.31	4357.3	0.291214	0.0744436	0.256872	3765.59	3578.53	0.073291	0.614328	0.778495	2787.46	2081.33	0.42097	0.0595141	0.175785	ARFGAP1	20	63272785	63289793	+	6613
ENSG00000143742	5069	5255	5193	3163	3444	3634	3874	3994	4043	1768	1706	1835	847	800	155.417	174.844	147.1	113.287	116.96	122.326	131.725	129.756	139.554	118.426	114.504	128.364	77.398	81.7359	4873.38	3595.3	-0.438659	0.00019464	0.00647015	4151.01	4897.67	-0.238531	0.0196248	0.0808956	1863.12	2851.41	-0.613049	0.00411273	0.0237544	SRP9	1	225777813	225790466	+	1728
ENSG00000105401	3761	2795	4221	3560	3974	3500	3888	4222	3717	2369	2423	2124	2091	1873	65.5248	52.843	67.9418	72.4531	76.6886	66.9466	75.1213	77.941	72.9051	90.1687	92.4105	84.4282	108.574	108.74	3349.34	3878.08	0.211262	0.119881	0.335351	4114.51	3366.34	0.289292	0.0114835	0.0552793	3052.71	1958.52	0.639676	4.76845e-05	0.000588893	CDC37	19	10391134	10420121	-	3041
ENSG00000132382	3523	2927	4031	4726	4992	4386	4066	4115	3431	1177	1326	1035	2430	2347	30.0905	27.1296	31.8089	47.1536	47.2272	41.1286	38.514	37.2419	32.9914	21.9625	24.7928	20.1692	61.8578	66.8002	3264.15	4960.68	0.603642	1.13873e-06	0.000180847	4038.75	3280.64	0.299764	0.00532159	0.0307606	2516.15	1909.04	0.397905	0.362732	0.578118	MYBBP1A	17	4538897	4555631	-	6203
ENSG00000054118	4515	4111	4905	3667	4104	3876	3591	3788	3327	1518	1607	1574	2075	1853	50.5085	49.9066	50.695	47.9206	50.8528	47.6046	44.5509	44.9017	41.9009	37.0994	39.354	40.1738	69.1825	69.0765	4229.23	4091.16	-0.0478976	0.65342	0.821543	3724.93	4250.47	-0.190408	0.0370324	0.12769	2502.73	2473.89	0.0160681	0.952687	0.976257	THRAP3	1	36224416	36305357	+	4736
ENSG00000092820	3921	3577	4287	3249	3531	3517	4293	4344	4318	2034	2063	1944	1777	1634	62.1597	61.5368	62.7892	60.1681	62.0027	61.2129	75.4758	72.9705	77.0652	70.4452	71.5941	70.3136	83.9597	86.3202	3683.06	3616.75	-0.0262276	0.803371	0.908534	4514.28	3701.56	0.286266	0.00181921	0.0135872	2650.42	2154.41	0.297982	0.0167634	0.0697142	EZR	6	158765741	158819412	-	3342
ENSG00000004478	4473	3958	5006	3451	3916	3809	4027	4108	4101	1405	1364	1543	1634	1682	45.7497	43.9307	47.3042	41.2324	44.3642	42.7719	45.6778	44.521	47.2217	31.3945	30.54	36.0069	49.8095	57.3275	4193.6	3924.12	-0.0958713	0.380731	0.620223	4263.8	4214.7	0.0165481	0.860542	0.932192	2202.26	2452.91	-0.156314	0.530388	0.72296	FKBP4	12	2794953	2805423	+	5180
ENSG00000105373	3061	3007	3377	2890	3345	3337	3684	4039	3899	3400	3020	2881	2227	2243	30.364	32.3693	30.949	33.4887	36.753	36.3422	40.5275	42.4537	43.5424	73.6823	65.5796	65.2034	65.8396	74.1435	2956.55	3359.42	0.184401	0.0972762	0.298465	4047.14	2971.34	0.445835	2.07196e-06	5.059e-05	3812.7	1729.66	1.14016	2.51558e-29	1.15278e-26	NOP53	19	47745522	47757058	+	5341
ENSG00000135902	3496	3406	3930	4368	3809	4534	4682	3659	3863	2290	2057	2244	1090	969	59.1382	62.5238	61.4199	86.3146	71.3688	84.2048	87.834	65.585	73.5673	84.6293	76.1723	86.6065	54.9534	54.6221	3388.32	4470.61	0.399875	0.000962698	0.0182701	4259.74	3405.29	0.322908	0.00636972	0.0353469	2316.45	1982.21	0.225567	0.277032	0.489355	CHRND	2	232525993	232536667	+	3132
ENSG00000104824	4064	2905	4893	3511	4089	4277	3807	3904	3742	1775	1670	1810	2052	1872	31.5664	24.4861	35.1128	31.8571	35.1794	36.4727	32.7935	32.1311	32.7218	30.1202	28.3957	32.076	47.5028	48.4534	3676.47	4166.48	0.180335	0.228018	0.472007	3989.09	3695.17	0.110115	0.388262	0.5939	2637.93	2149.64	0.294672	0.241828	0.450405	HNRNPL	19	38836388	38852347	-	6821
ENSG00000205581	4767	4640	5375	3372	3800	4103	3549	4231	3656	1434	1531	1468	1300	1131	49.5021	52.2877	51.5675	40.9044	43.7082	46.7776	40.8713	46.555	42.7413	32.5324	34.8032	34.7804	40.234	39.1371	4623.43	3955.86	-0.224906	0.0453117	0.191535	3975.97	4646.58	-0.224784	0.018589	0.0783431	1919.11	2704.76	-0.496208	2.12768e-05	0.0002968	HMGN1	21	39342315	39349647	-	5102
ENSG00000113368	4473	4635	5307	3717	3936	4907	4116	3985	3956	1067	1212	952	1141	931	65.2307	73.3511	71.5026	63.3214	63.5783	78.5648	66.5676	61.5782	64.9491	33.9943	38.692	31.6753	49.5918	45.243	4509.72	4404.73	-0.0339214	0.793903	0.903933	4202.07	4532.24	-0.109164	0.263163	0.469043	1500.09	2638.48	-0.815757	1.32173e-05	0.000198379	LMNB1	5	126776623	126837020	+	3633
ENSG00000100650	5086	5639	5808	3649	4189	3656	3351	3567	2730	1327	1422	1379	1345	1163	50.3006	60.5205	53.0693	42.1576	45.8889	39.6974	36.7541	37.3805	30.3965	28.6719	30.7866	31.1166	39.6452	38.3288	5186.82	4038.61	-0.360918	0.00363986	0.0417884	3351.84	5212.61	-0.636863	2.14119e-08	9.10117e-07	1871.52	3035.04	-0.698469	2.23525e-05	0.000310198	SRSF5	14	69726900	69772005	+	5357
ENSG00000145794	4310	4319	5144	4524	4362	4206	5117	3980	3799	1048	1212	1155	586	469	25.3522	27.5693	27.955	31.0861	28.4201	27.1623	33.3802	24.8066	25.1577	13.4675	15.6066	15.5007	10.2732	9.19304	4304.47	4606.8	0.0978579	0.397843	0.635442	4496.99	4326	0.0558613	0.65435	0.805389	1194.98	2518.24	-1.07401	6.78332e-07	1.47874e-05	MEGF10	5	127290831	127465737	+	9007
ENSG00000135390	4152	3626	4371	3428	3686	4194	3972	3891	3884	2199	1951	2097	1433	1271	55.1181	52.2358	53.609	53.1597	54.1992	61.1257	58.4764	54.7323	58.047	63.775	56.697	63.5135	56.6962	56.2251	3796.5	3968.01	0.063766	0.57972	0.772422	4094.07	3815.61	0.101511	0.281573	0.48976	2455.59	2220.63	0.145695	0.141369	0.318488	ATP5MC2	12	53632726	53677408	-	3991
ENSG00000005513	3626	3014	4392	3551	3313	4921	4317	3983	3655	1813	1821	1466	2106	2099	43.3458	39.099	48.5066	49.5877	43.8673	64.5849	57.2316	50.4516	49.1892	47.3484	47.6535	39.9838	75.0323	83.6141	3430.56	4132.95	0.26864	0.0910652	0.287483	4163.97	3447.89	0.271988	0.0170194	0.0735152	2698.09	2006.33	0.426776	0.126013	0.295553	SOX8	16	981808	986979	+	4432
ENSG00000124767	5131	6701	5206	3065	3159	3519	3669	3597	3774	1464	1519	1557	892	784	115.58	163.804	108.344	80.6523	78.8191	87.028	91.6566	85.8553	95.7076	72.0462	74.904	80.0204	59.8849	58.8499	5385.43	3421.28	-0.654363	3.75538e-05	0.00204435	3849.74	5411.91	-0.49123	0.000422169	0.00431388	1684.72	3152.4	-0.903177	5.22266e-06	8.86412e-05	GLO1	6	38675925	38703141	-	2352
ENSG00000075785	3932	4392	4372	3194	3538	3543	3756	3942	4010	2405	2142	2415	1250	1131	76.673	92.9383	78.7642	72.756	76.4166	75.8505	81.2249	81.45	88.0312	102.455	91.4354	107.443	72.6457	73.4919	3986.66	3608	-0.143824	0.234908	0.479689	4080.2	4006.47	0.0264307	0.804581	0.90053	2519.02	2332.83	0.111491	0.552523	0.740541	RAB7A	3	128726122	128814796	+	2717
ENSG00000164122	2886	4108	2922	4404	5707	3031	3144	3306	3186	2562	2789	2825	1625	1512	37.6237	58.1164	35.1937	67.0682	82.4088	43.382	45.455	45.6681	46.76	72.968	79.5938	84.0261	63.1378	65.6848	3141.89	4626.25	0.558354	0.0117711	0.0846333	3356.07	3157.26	0.088423	0.563537	0.741083	3076.95	1839.44	0.742654	0.000456225	0.00394323	ASB5	4	176213673	176277571	-	4064
ENSG00000130741	3902	3932	4244	3923	4094	3476	4345	4428	3952	1961	1742	1848	1174	986	59.5424	65.1112	59.8321	69.9297	69.197	58.2341	73.5298	71.5965	67.8921	65.374	58.1906	64.3386	53.3922	50.1376	3784.63	4044.04	0.0956587	0.437426	0.669308	4428.86	3803.54	0.219711	0.0204305	0.083391	2096.74	2214.22	-0.0776366	0.566164	0.750773	EIF2S3	X	24054716	24077971	+	3472
ENSG00000197043	4883	5049	5348	3220	3206	4507	3894	3639	3650	1399	1205	1379	1310	1300	47.6701	53.4894	48.2358	36.7214	34.6675	48.3064	42.1589	37.6432	40.1158	29.8377	25.752	30.7152	38.1155	42.2912	4790.28	3832.98	-0.321541	0.0274809	0.141093	3898.46	4814.18	-0.304362	0.0023693	0.0164572	1875.46	2802.7	-0.580573	0.00290885	0.0180648	ANXA6	5	151100712	151157882	-	5427
ENSG00000116161	4415	5651	4765	3159	3333	3663	3771	3739	3818	1695	1503	1630	1434	1372	51.8533	72.0236	51.7045	43.3411	43.3593	47.2325	49.1176	46.5315	50.483	43.4915	38.643	43.6781	50.1957	53.6967	4677.84	3565.31	-0.391638	0.0083455	0.0681233	3948.82	4700.89	-0.251346	0.0519727	0.161663	2147.77	2738.02	-0.350836	0.0577623	0.17193	CACYBP	1	174999163	175011715	+	4511
ENSG00000060749	4574	5674	5088	4342	4566	4012	3676	3552	3120	1365	1583	1393	614	389	22.2345	29.9312	22.8507	24.6562	24.5849	21.4117	19.8172	18.2958	17.0746	14.4962	16.8453	15.4495	8.89552	6.30129	4829.17	4544.5	-0.0875461	0.541318	0.745772	3601.86	4853.02	-0.429961	0.00054177	0.00524864	1399.4	2826.39	-1.01325	0.00215219	0.0141885	QSER1	11	32892820	32993316	+	10899
ENSG00000155506	4321	3131	4833	4726	4730	4853	4042	3911	3568	1054	1009	993	1465	1258	26.9583	21.198	27.8577	34.4435	32.6867	33.2413	27.9666	25.8548	25.0609	14.3661	13.7805	14.1348	27.2406	26.154	3816.16	5030	0.398239	0.00313462	0.0382465	4011.69	3835.56	0.0645315	0.591183	0.761345	1684.63	2231.4	-0.406397	0.178208	0.37081	LARP1	5	154712902	154817607	+	8492
ENSG00000196205	4310	3723	4801	3911	3688	4216	4355	3514	4076	1598	1678	1823	1005	1081	164.397	154.104	169.187	174.265	155.815	176.553	184.221	142.025	175.031	133.162	140.112	158.648	114.249	137.401	4003.55	4152.68	0.0526577	0.649377	0.819626	4172.79	4023.72	0.0522695	0.656369	0.806468	1967.37	2341.65	-0.250796	0.0653315	0.187815	EEF1A1P5	9	133019486	133020874	+	1389
ENSG00000132305	4495	5358	4210	3750	3694	4011	3895	3785	3757	1501	1425	1543	1259	1087	59.7463	77.2836	51.6991	58.2261	54.385	58.5319	57.4147	53.308	56.2194	43.5863	41.4631	46.7927	49.8745	48.1459	4443.01	4025.66	-0.14213	0.347775	0.591462	3985.92	4464.95	-0.163521	0.216899	0.414328	1898.95	2600.38	-0.4538	0.00687541	0.035631	IMMT	2	86143932	86195770	-	3986
ENSG00000173402	5001	4436	5987	4160	3444	5354	4641	3383	3250	743	710	773	946	941	38.272	36.84	42.3305	37.1897	29.1936	44.9843	39.3886	27.4329	28.0008	12.4223	11.8946	13.4969	21.5768	23.9973	4805.36	4549.29	-0.0790471	0.617251	0.797883	3932.79	4829.55	-0.29647	0.0305187	0.110363	1196.89	2810.68	-1.23298	1.14019e-05	0.000175034	DAG1	3	49468703	49535618	+	6923
ENSG00000170759	4857	5174	5140	3488	3988	4120	3568	3594	3253	1855	1929	1950	537	311	43.7856	50.6166	42.81	36.732	39.8216	40.7773	35.6716	34.331	33.0149	36.5338	38.0681	40.1077	14.4281	9.34268	4764.07	4069.23	-0.227281	0.0585127	0.22284	3625.61	4787.79	-0.400981	8.71903e-05	0.00118271	1685.41	2787.56	-0.725339	0.108398	0.26618	KIF5B	10	32009010	32056431	-	5877
ENSG00000188529	4943	5564	5295	4290	4544	4038	3044	3374	2608	1271	1422	1367	1058	925	25.4826	31.1274	25.2196	25.8353	25.9473	22.8548	17.4033	18.4307	15.1364	14.3148	16.0479	16.0787	16.2558	15.8907	4967.85	4526.8	-0.134036	0.300735	0.547465	3135.4	4992.51	-0.67086	7.51445e-09	3.6119e-07	1673.74	2907.07	-0.796674	1.15222e-10	5.49037e-09	SRSF10	1	23964804	23980927	-	10277
ENSG00000120705	4071	4397	4266	4194	4486	3616	4168	3622	3823	1292	1315	1442	1592	1449	46.8778	54.9448	45.3844	56.4156	57.2172	45.7144	53.2266	44.1937	49.5603	32.5025	33.148	37.8846	54.6362	55.601	4001.26	4326.92	0.112964	0.409264	0.644822	4051.72	4021.16	0.0110048	0.923145	0.963743	2039.02	2341.29	-0.200217	0.408162	0.620088	ETF1	5	138506095	138543300	-	4601
ENSG00000125835	4123	3067	4147	3615	4159	3969	4028	4086	4076	1661	1468	1484	1912	1917	170.923	137.976	158.833	175.066	190.975	180.646	185.188	179.486	190.233	150.434	133.223	140.363	236.236	264.824	3533.48	4123.12	0.222545	0.0764422	0.260783	4247.83	3551.41	0.258131	0.0173896	0.0746774	2451.16	2066.26	0.245779	0.376615	0.591335	SNRPB	20	2461634	2470853	-	1278
ENSG00000131446	3872	3032	4089	3727	3931	4026	4483	4214	4310	1565	1348	1406	1867	1801	17.7213	15.0589	17.2901	19.9262	19.928	20.2298	22.7543	20.4362	22.2076	15.6481	13.5057	14.6817	25.4669	27.4677	3426.03	4104.55	0.260545	0.0269338	0.139745	4535.15	3443.38	0.397091	0.000195952	0.0023225	2322.6	2003.57	0.212473	0.453398	0.662323	MGAT1	5	180784782	180815652	-	11576
ENSG00000169564	3888	2965	4376	2949	3437	4629	3815	3848	4061	2223	1945	1871	1861	1660	117.708	97.4112	122.399	104.294	115.255	153.86	128.088	123.441	138.413	147.031	128.904	129.236	167.918	167.47	3491.61	3855.89	0.143129	0.378792	0.618987	4088.08	3509.32	0.219932	0.0552776	0.168079	2686.31	2041.79	0.395076	0.0151017	0.0645439	PCBP1	2	70087454	70089203	+	1750
ENSG00000070961	3617	3933	4029	4720	5350	3797	3346	3683	3102	2379	2350	2339	542	338	20.1866	23.82	20.7746	30.7724	33.0727	23.2656	20.7098	21.7802	19.4904	29.0067	28.711	29.7835	9.01541	6.28608	3633.16	4880.61	0.425879	0.0046422	0.0482644	3522.58	3651.24	-0.0515281	0.617949	0.780899	2020.9	2125.87	-0.0726224	0.882813	0.941406	ATP2B1	12	89588049	89709300	-	9493
ENSG00000076003	4871	5006	5053	4297	4501	3763	4075	3505	3580	944	954	1022	1006	899	62.6687	69.8919	60.0622	64.5806	64.1419	53.1527	58.1426	47.7822	51.8536	26.5334	26.8687	29.9995	38.5746	38.5425	4686.45	4420.15	-0.0843568	0.511769	0.725194	3892.51	4709.83	-0.274935	0.0127939	0.0599522	1370.2	2741.99	-1.00218	1.02016e-07	2.71598e-06	MCM6	2	135839626	135876426	-	4118
ENSG00000180900	3842	2705	4734	4259	4202	4697	4029	3986	3526	1083	1126	934	2185	2114	32.8734	25.1165	37.4227	42.5696	39.824	44.1232	38.2313	36.1385	33.9651	20.2444	21.0907	18.2333	55.7199	60.2755	3493.06	4622.91	0.404075	0.00834787	0.0681233	4016.95	3510.85	0.193988	0.150026	0.327812	2254.65	2042.34	0.142169	0.751003	0.867106	SCRIB	8	143790920	143815379	-	6192
ENSG00000049449	3908	3735	4180	4251	4529	3689	4176	4447	4066	1524	1427	1443	974	983	44.2886	45.9337	43.7656	56.2772	56.8513	45.8991	52.4846	53.401	51.8762	37.732	35.4019	37.3108	32.8978	37.1226	3701.37	4387.68	0.245386	0.0511106	0.206354	4416.6	3719.91	0.24774	0.00593482	0.0334712	1748.34	2165.32	-0.308174	0.000986206	0.00750562	RCN1	11	32090904	32105755	+	4675
ENSG00000082641	3680	2549	3927	4364	4531	3978	4842	4288	4244	1688	1336	1446	1357	1096	33.4712	25.1592	32.9992	46.3673	45.6476	39.7234	48.8407	41.326	43.4572	33.5416	26.6008	30.0069	36.7853	33.2186	3155.51	4528.75	0.521017	0.00031371	0.00876063	4662.66	3171.58	0.555665	1.21413e-05	0.000230571	1933.68	1844.99	0.0671188	0.692519	0.833919	NFE2L1	17	48048329	48061487	+	5825
ENSG00000006125	4295	3957	4470	3641	3662	3826	4343	3930	4153	1547	1433	1620	1245	1159	29.9924	29.986	28.8387	29.7012	28.3249	29.3327	33.6336	29.0795	32.6493	23.6008	21.9059	25.8104	25.9113	26.9699	3981.99	3911.31	-0.0258191	0.807523	0.910371	4334.73	4001.97	0.115172	0.251452	0.455419	1952.94	2329.35	-0.255221	0.0229472	0.0883986	AP2B1	17	35578046	35726409	+	7587
ENSG00000189043	4961	4665	4938	3531	3554	4324	3608	3168	3832	1350	1311	1499	1168	1259	73.9139	75.4244	67.9716	61.4553	58.6509	70.7296	59.6153	50.0135	64.2755	43.9419	42.7588	50.9553	51.8646	62.5073	4566.1	4004.46	-0.189252	0.121713	0.337839	3706.31	4588.98	-0.308266	0.00756979	0.0402175	1857.52	2671.18	-0.525132	0.00126166	0.00915242	NDUFA4	7	10931951	10940256	-	3556
ENSG00000134684	3108	2652	3346	4415	4922	2266	4796	5121	4689	1886	1593	1836	1266	1268	20.0517	18.5672	19.9441	33.274	35.1732	16.0505	34.315	35.0082	34.0575	26.5827	22.4984	27.0255	24.343	27.2607	2842.31	4095.85	0.527021	0.0172765	0.106897	5083.86	2856.64	0.831462	5.00801e-19	1.37822e-16	2173.48	1662.43	0.386338	0.000700414	0.00564367	YARS	1	32775237	32818153	-	8212
ENSG00000099956	3130	3516	3531	3586	3831	4155	3716	3677	3748	2120	2173	2129	1894	1907	10.0351	12.2329	10.4591	13.4305	13.6047	14.6254	13.2126	12.4915	13.5282	14.8491	15.2512	15.5734	18.0979	20.374	3194.93	4062.61	0.346806	0.00478997	0.0491683	3883.59	3210.8	0.274597	0.0103599	0.0510115	2882.07	1869.55	0.623805	0.000115905	0.00124694	SMARCB1	22	23786931	23838008	+	16525
ENSG00000142230	3913	4084	4375	3351	3680	3624	3756	3778	3830	1711	1506	1682	1957	1847	61.0465	69.1417	63.0592	61.0703	63.5916	62.0723	64.9847	62.4537	67.2687	58.3162	51.433	59.8698	90.994	96.0209	3877.45	3742.35	-0.0510625	0.64671	0.817585	3960.83	3896.79	0.0235618	0.810424	0.903395	2510.92	2268.64	0.145725	0.560903	0.746969	SAE1	19	47113274	47210636	+	3396
ENSG00000092841	4853	2821	5255	3288	3648	3766	3341	3731	3737	1872	1868	2048	1519	1310	55.7856	35.1899	55.809	44.1518	46.4481	47.5281	42.5915	45.4446	48.3613	47.0117	47.0061	53.7122	52.0404	50.1801	4000.73	3756.93	-0.0908674	0.595221	0.782454	3765.33	4021.27	-0.0951128	0.530836	0.71664	2387.48	2338.56	0.0296378	0.874094	0.936442	MYL6	12	56158161	56163496	+	4609
ENSG00000087087	3176	2956	3891	4266	4143	4504	3757	4037	3569	1672	1708	1476	2039	1851	34.6943	35.0417	39.2697	54.438	50.1294	54.0174	45.5148	46.7284	43.8921	39.9026	40.8442	36.787	66.3843	67.3801	3124.43	4538.83	0.538571	3.34907e-06	0.000375531	3953.46	3140.12	0.332127	0.00076287	0.0068284	2526.85	1827.63	0.466699	0.072514	0.20228	SRRT	7	100875111	100888664	+	4850
ENSG00000136810	4156	5697	4163	3171	3212	3453	3538	3453	3613	1904	1931	2085	1359	1221	192.809	286.815	178.434	171.852	165.055	175.876	182.031	169.744	188.705	192.978	196.11	220.693	187.907	188.763	4437.55	3455.74	-0.360583	0.0323334	0.155975	3697.66	4459.3	-0.270012	0.0699096	0.198275	2334.42	2597.81	-0.153953	0.414685	0.626419	TXN	9	110243811	110256640	-	1142
ENSG00000164163	4624	5465	4616	4058	4021	3156	3889	3589	3745	1284	1338	1387	990	784	39.1035	50.1523	36.0648	40.088	37.6645	29.3017	36.4729	32.16	35.6544	23.722	24.7696	26.7611	24.9519	22.0934	4637.38	3958.32	-0.228347	0.156827	0.386889	3914.25	4660.32	-0.251542	0.0464996	0.149478	1587.77	2714.03	-0.77292	4.11142e-07	9.45056e-06	ABCE1	4	145097932	145129179	+	6265
ENSG00000008018	4255	4840	4184	3449	3537	4095	3792	3793	3984	1423	1398	1470	1395	1312	99.9262	123.347	90.7801	94.6188	92.0058	105.582	98.7603	94.3861	105.332	73.0084	71.8708	78.764	97.6394	102.674	4185.01	3890.09	-0.10523	0.453329	0.68227	4033.95	4205.75	-0.0599927	0.620403	0.782608	1982.54	2449.11	-0.305679	0.11351	0.274765	PSMB1	6	170535117	170553341	-	2256
ENSG00000095139	4023	4153	4438	3639	3453	3753	4090	3856	4011	1726	1580	1652	1315	1174	51.0275	57.1636	52.0069	53.9189	48.5123	52.2626	57.5323	51.8247	57.2757	47.8281	43.871	47.8074	49.7108	49.6215	3953.57	3813.1	-0.0521407	0.648445	0.818925	4169.75	3973.3	0.0696434	0.489026	0.683038	2067.61	2313.15	-0.16245	0.105734	0.261518	ARCN1	11	118572390	118603033	+	4177
ENSG00000211460	4174	3663	4359	3552	3876	4292	4027	3957	4105	1418	1473	1393	1324	1239	50.1797	47.7877	48.4152	49.8831	51.6131	56.6492	53.6898	50.4066	55.5587	37.2426	38.7654	38.2083	47.4389	49.6358	3812.43	4112.77	0.109427	0.331836	0.57648	4214.98	3831.62	0.137461	0.15251	0.331426	1930.03	2229.97	-0.209603	0.15775	0.34309	TSN	2	121737103	121767853	+	4407
ENSG00000196141	3294	3561	3709	3399	3428	3713	3897	3858	3705	2501	2430	2405	1581	1358	16.7212	19.6164	17.3948	20.1557	19.2746	20.6931	21.9386	20.7516	21.1736	27.7361	27.0032	27.8541	23.9192	22.9716	3313.23	3703.05	0.1606	0.169411	0.403824	3992.21	3329.72	0.261912	0.00933554	0.0469437	2800.36	1938.64	0.531369	2.61756e-05	0.000355467	SPATS2L	2	200305881	200482263	+	10437
ENSG00000023734	3720	4548	4242	3169	3439	3294	3643	3915	4172	2127	2117	2121	1177	1131	89.1401	118.264	93.9118	88.7068	91.2773	86.6587	96.8108	99.4047	112.548	111.349	111.049	115.958	84.0577	90.311	3935.15	3479.17	-0.177519	0.18708	0.425323	4089.66	3954.6	0.0485831	0.691639	0.829144	2348.85	2303.05	0.029126	0.868717	0.933477	STRAP	12	15882391	15903478	+	2211
ENSG00000143401	4524	5547	5403	3057	3515	3874	3621	3627	3526	1728	1764	1631	470	383	66.4869	88.4657	73.3615	52.4824	57.2189	62.5074	59.0169	56.4815	58.339	55.4812	56.7516	54.6888	20.5865	18.7569	4861.86	3663.49	-0.408141	0.0033284	0.0394282	3753.54	4885.91	-0.380268	0.000945678	0.00809369	1539.98	2845.36	-0.885011	0.0303599	0.108135	ANP32E	1	150218417	150236156	-	3605
ENSG00000088205	4393	4266	4712	4072	4273	3618	3731	3594	3564	1484	1564	1612	1014	770	29.6452	31.2405	29.3778	32.1001	31.9394	26.8053	27.9224	25.6991	27.0766	21.8784	23.1045	24.8193	20.394	17.3154	4187.37	4209.21	0.00749752	0.9507	0.979686	3795.03	4208.33	-0.149136	0.114835	0.275705	1748.96	2449.7	-0.48494	0.000932748	0.00715949	DDX18	2	117814650	117832379	+	7851
ENSG00000168374	3791	3685	4075	3286	3604	3565	3994	4209	4380	1891	1793	2050	1210	1069	77.399	81.6436	76.865	78.3707	81.5017	79.9097	90.4324	91.0554	100.674	84.3454	80.1359	95.4918	73.6271	72.7289	3617.29	3672.03	0.0217469	0.83862	0.925808	4386.19	3635.4	0.270861	0.00550021	0.0315349	2184.89	2116.19	0.0469431	0.720569	0.849898	ARF4	3	57571363	57598220	-	2595
ENSG00000090861	3310	2845	3618	4381	4818	2157	4929	5025	5024	1620	1347	1603	953	965	38.9877	36.3651	39.372	60.2805	62.8589	27.8938	64.3862	62.7163	66.6212	41.6872	34.7322	43.0788	33.4552	37.8769	3049.83	4010	0.394797	0.0817059	0.26934	5219.39	3065.2	0.767708	8.41454e-16	1.64611e-13	1778.72	1783.82	-0.00367715	0.977779	0.98972	AARS	16	70252295	70289543	-	4498
ENSG00000071626	3503	3346	4008	3240	3782	3639	3657	4135	3748	1777	1676	1701	2148	2111	20.1708	20.908	21.3221	21.7938	24.1216	23.0051	23.353	25.2293	24.2967	22.3542	21.1263	22.347	36.8629	40.506	3392.85	3742.3	0.141437	0.200719	0.440777	4015.22	3409.86	0.235752	0.0111306	0.053987	2731.63	1984.78	0.460167	0.0872669	0.230112	DAZAP1	19	1407569	1435687	+	9201
ENSG00000136527	4200	4994	4746	4547	4360	4494	3236	3171	2981	951	990	992	1411	1197	18.9073	24.3967	19.7391	23.9116	21.7403	22.2111	16.1556	15.1259	15.1079	9.35294	9.75619	10.1888	18.9312	17.9565	4382.73	4713.26	0.105004	0.42456	0.658261	3269.81	4404.43	-0.429596	0.000166226	0.0020157	1615.05	2564.88	-0.668176	0.0261163	0.0970652	TRA2B	3	185915906	185938136	-	11769
ENSG00000107223	3662	1810	4111	2909	3699	3484	3372	4089	3978	2452	2330	2285	1909	2043	161.68	86.72	167.689	150.033	180.893	168.878	165.105	191.293	197.727	236.508	225.195	230.173	251.197	300.576	2953.39	3539.47	0.26096	0.204816	0.444853	3982.16	2968.65	0.423643	0.168119	0.352817	3093.13	1725.97	0.841288	0.000542897	0.00455865	EDF1	9	136862119	136866286	-	1200
ENSG00000125991	3692	3467	3814	3254	3533	3583	3770	3631	3679	2172	1898	2130	1682	1671	32.5358	33.1556	31.0527	33.4982	34.4861	34.6661	36.8448	33.9056	36.5	41.8165	36.6152	42.8262	44.1771	49.0709	3436.85	3641.9	0.0836972	0.434269	0.666857	3862.5	3454.08	0.161239	0.0929934	0.239634	2672.87	2010.53	0.410094	0.00137342	0.00981115	ERGIC3	20	35542021	35557634	+	6012
ENSG00000133026	4534	4238	5109	2939	3034	3469	4083	3624	3575	2189	2086	1909	638	543	26.658	27.0402	27.7524	20.186	19.7589	22.3928	26.6232	22.5777	23.6638	28.1177	26.8489	25.6084	11.1799	10.6388	4337.27	3314.78	-0.387864	0.000569272	0.0130657	3933.14	4359.03	-0.148433	0.144449	0.319409	1911.06	2537.17	-0.408233	0.260787	0.471409	MYH10	17	8474205	8630761	-	9011
ENSG00000143870	4694	4304	5093	3341	3131	4261	3786	3434	3334	1493	1242	1438	1221	1169	60.6418	60.3399	60.7886	50.4208	44.8036	60.4364	54.243	47.0083	48.4906	42.1383	35.125	42.3856	47.0128	50.3259	4405.17	3766.83	-0.225822	0.0924147	0.289874	3678.4	4427.29	-0.267429	0.00695078	0.0378216	1844.46	2576.84	-0.483495	0.00101067	0.0076414	PDIA6	2	10783391	10837977	-	4101
ENSG00000166086	3862	4123	4551	4107	4180	4291	4238	3594	3473	1071	990	1144	1176	1083	37.5366	43.487	40.8666	46.6307	45.0007	45.7888	45.6813	37.014	38.0024	22.7416	21.0641	25.3688	34.066	35.0767	3925.64	4420.54	0.171335	0.128441	0.347197	3941.12	3945.21	-0.00149948	0.989453	0.995412	1562.99	2296.88	-0.556498	0.0107952	0.0503155	JAM3	11	134068925	134152001	+	5451
ENSG00000029363	4348	5428	4877	3692	4087	3987	3317	3402	2998	1349	1577	1503	754	548	24.1646	32.7365	25.0416	23.9693	25.1591	24.3273	20.4442	20.0341	18.7579	16.3791	19.1861	19.0581	12.4891	10.1489	4613.89	4132.46	-0.158825	0.252635	0.497936	3381.39	4636.67	-0.455267	0.000189312	0.00225521	1525.81	2700.41	-0.822636	0.00118414	0.00868076	BCLAF1	6	136256627	136289851	-	9533
ENSG00000101152	3945	2746	4307	4144	3964	4149	4261	3645	3664	1505	1361	1416	1423	1284	39.5327	29.8616	39.8753	48.5103	43.9991	45.6469	47.3539	38.7037	41.336	32.9484	29.8561	32.3745	42.4997	42.8768	3415.47	4310.49	0.335544	0.0175586	0.108238	4034.95	3432.86	0.232857	0.0747635	0.207546	1978.77	1997	-0.0141301	0.942112	0.970825	DNAJC5	20	63895182	63936031	+	5287
ENSG00000169813	4227	3653	4526	3812	4203	4145	3231	3333	3308	1367	1412	1480	1621	1487	68.8441	64.5636	68.1034	72.5257	75.8219	74.117	58.3588	57.5195	60.6546	48.6398	50.3425	54.9955	78.6844	80.7037	3874.11	4270.68	0.140555	0.191328	0.429689	3439.65	3893.62	-0.178992	0.0581707	0.173976	2113.21	2265.97	-0.10157	0.650964	0.807258	HNRNPF	10	43385617	43409166	-	3253
ENSG00000136758	4278	4129	4642	3305	3561	3496	3766	3842	3779	1684	1630	1862	949	808	30.9001	32.3644	30.9773	27.8865	28.4899	27.7235	30.1671	29.405	30.7297	26.5735	25.7734	30.6852	20.4294	19.4481	4084.66	3640.4	-0.166076	0.115602	0.328005	3967.31	4105.11	-0.0492639	0.590953	0.761345	1867.89	2389.57	-0.354364	0.0533351	0.16225	YME1L1	10	27110112	27155266	-	7335
ENSG00000126934	3357	2551	3739	3220	3299	3531	3626	4148	3726	2273	1971	1808	2316	2142	33.968	28.0113	34.9538	38.0609	36.9745	39.2261	40.6894	44.4737	42.4449	50.2466	43.6588	41.7396	69.8439	72.2248	3000.28	3530.54	0.23458	0.0665281	0.240401	4000.7	3015.49	0.407602	0.000262988	0.00295307	3014.62	1754.47	0.780353	0.00118287	0.00867438	MAP2K2	19	4090321	4124129	-	5236
ENSG00000168542	4573	3352	4899	3977	3847	5144	3678	3707	3461	857	929	952	1227	1078	35.5721	28.2954	35.2075	36.1383	33.146	43.9306	31.7288	30.5545	30.3091	14.5639	15.8194	16.8957	28.4461	27.9431	3989.12	4550.12	0.189745	0.200534	0.440504	3776.88	4009.38	-0.0864007	0.443799	0.645954	1463.9	2332.6	-0.673176	0.0171004	0.0707035	COL3A1	2	188974320	189012746	+	6811
ENSG00000204843	4011	2881	4588	3608	3755	4039	4189	3904	3822	1229	1120	1052	1795	1608	20.3569	15.8674	21.5131	21.391	21.1091	22.5057	23.5779	20.995	21.838	13.627	12.4435	12.1817	27.1516	27.1953	3563.29	4004.53	0.168223	0.228085	0.472077	4152.63	3581.41	0.213198	0.0861503	0.2281	2004.46	2083.51	-0.0564841	0.869273	0.9336	DCTN1	2	74361154	74392087	-	10439
ENSG00000088986	3832	3803	4132	2966	3275	3640	3291	3592	3643	2085	2132	2190	1429	1502	68.6583	73.943	68.3986	62.0788	64.9949	71.6023	65.3928	68.1945	73.4835	81.6135	83.622	89.5246	76.3081	89.6779	3686.58	3466.81	-0.0885386	0.444498	0.674159	3667.6	3705.01	-0.0146023	0.882046	0.943238	2578.19	2156.8	0.257487	0.0125633	0.0563353	DYNLL1	12	120469850	120498493	+	2957
ENSG00000164919	4319	4522	4315	2784	3352	4063	3241	3485	3628	1882	1944	2189	891	892	74.6328	84.797	68.8885	56.1979	64.1581	77.0818	62.1098	63.8109	70.5793	71.0484	73.5375	86.3024	45.8876	51.3641	4135.58	3572.07	-0.211132	0.148427	0.37571	3608.94	4156.18	-0.20355	0.0643457	0.186815	2084.2	2419.8	-0.214669	0.3642	0.579117	COX6C	8	99873200	99894062	-	3066
ENSG00000089693	3752	2759	4333	3145	3713	3695	3814	4069	4100	1636	1520	1715	1643	1552	52.5745	41.9534	56.0945	51.4799	57.6285	56.844	59.269	60.415	64.6784	50.0822	46.6253	54.8286	68.6153	72.4689	3366.81	3702.88	0.137093	0.325861	0.571463	4175.32	3383.91	0.302882	0.0120341	0.0572676	2293.45	1968.69	0.219473	0.288265	0.501791	MLF2	12	6747996	6767475	-	3781
ENSG00000170540	4637	5127	4289	2790	3415	3791	3240	3605	3628	1675	1678	1760	951	805	67.0137	80.4068	57.2667	47.1015	54.666	60.1504	51.9285	55.2048	59.0278	52.8846	53.0865	58.0323	40.9617	38.7677	4432.4	3502.83	-0.339343	0.0255005	0.135618	3648.53	4454.39	-0.28771	0.0212621	0.0858146	1851.29	2593.82	-0.485655	0.014648	0.0632572	ARL6IP1	16	18791667	18801678	-	3666
ENSG00000091409	4071	4494	4711	4428	4499	4616	3607	2820	2853	1357	1310	1414	656	451	33.0147	39.5496	35.2971	41.9487	40.4132	41.0989	32.4404	24.2326	26.0478	24.0422	23.2564	26.1629	15.8555	12.1879	4163.06	4759.81	0.193342	0.0971588	0.298445	3237.78	4183.77	-0.369807	0.00316595	0.020703	1373.77	2435.96	-0.825272	0.00212956	0.0140868	ITGA6	2	172427354	172506282	+	6533
ENSG00000135018	3858	4020	3943	3551	3811	3523	3771	3655	3723	1689	1595	1737	1299	1072	28.72	32.4752	27.1186	30.88	31.424	28.7934	31.1324	28.8307	31.2017	27.4688	25.9925	29.5021	28.8205	26.5928	3713.3	3826.18	0.0433393	0.718024	0.862029	3886.67	3731.81	0.0587963	0.574032	0.749477	2040.97	2172.68	-0.0900428	0.423282	0.634541	UBQLN1	9	83659963	83708203	-	7117
ENSG00000169398	3846	4008	4073	3061	3170	3125	3633	3972	3724	2393	2259	2248	954	760	14.8278	16.7687	14.5078	13.786	13.5372	13.2275	15.5335	16.2264	16.1637	20.1558	19.0656	19.7741	10.962	9.76406	3743.17	3288.53	-0.186703	0.103621	0.310188	3943.87	3761.83	0.0683571	0.48847	0.682786	2269.43	2190.12	0.0519734	0.85586	0.926715	PTK2	8	140657900	141002216	-	13742
ENSG00000143333	4061	2743	4490	4266	4245	4344	3963	3605	3730	963	982	929	1452	1353	88.6507	64.9798	90.5555	108.786	102.643	104.111	95.9417	83.3872	91.6687	45.9265	46.9274	46.2696	94.4684	98.4226	3503.93	4519.32	0.366912	0.0120469	0.0855285	3940.28	3521.8	0.161679	0.220223	0.418757	1670.84	2048.62	-0.294911	0.381275	0.594557	RGS16	1	182598623	182604408	-	2427
ENSG00000108883	3798	3685	3982	3596	3635	3631	4274	3823	4115	1271	1152	1325	1442	1393	19.3948	20.4207	18.7867	21.4514	20.5606	20.3571	24.2047	20.6862	23.6572	14.1796	12.878	15.4375	21.9466	23.7044	3592.53	3818.64	0.0881188	0.41664	0.650998	4261.1	3610.51	0.239015	0.021189	0.0855835	1895.91	2101.72	-0.149587	0.535452	0.726567	EFTUD2	17	44849943	44899662	-	10375
ENSG00000140350	4041	4018	4532	2867	3145	3296	3694	3931	3898	1926	1833	1807	1094	1024	28.3796	30.6218	29.4054	23.5207	24.4646	25.4134	28.7706	29.2527	30.8193	29.5503	28.1803	28.9538	22.8984	23.9643	3940.84	3267.63	-0.270179	0.0134088	0.0916525	4014.36	3960.55	0.019471	0.835935	0.918848	2087.57	2305.53	-0.142229	0.289108	0.502608	ANP32A	15	68778535	68820897	-	7544
ENSG00000065427	3841	4376	4051	3199	3215	3437	3638	3580	3694	1736	1607	1657	1505	1489	50.0613	61.8926	48.7798	48.7054	46.413	49.1809	52.5842	49.4409	54.2024	49.4306	45.85	49.2733	58.4609	64.6697	3859.62	3461.52	-0.156881	0.2236	0.467074	3804.36	3878.76	-0.0277814	0.80717	0.902307	2255.45	2258.63	-0.00275071	0.987266	0.99405	KARS	16	75627474	75648643	-	4065
ENSG00000210140	4384	4255	4369	3448	3002	3878	3154	3613	4136	871	930	1019	1904	2023	3519.21	3706.62	3240.23	3233.31	2669.23	3417.76	2807.83	3073.18	3737.82	1527.5	1634.27	1866.29	4555.26	5411.51	4081.39	3629.87	-0.169068	0.200357	0.440245	3803.69	4101.8	-0.108838	0.367961	0.575504	2052.51	2387.76	-0.218822	0.624796	0.789931	MT-TC	MT	5761	5826	-	66
ENSG00000114200	4427	5388	4763	3675	3177	4066	3629	3424	3403	1338	1431	1287	493	439	76.1019	100.512	75.646	73.7986	60.4928	76.7382	69.1843	62.3685	65.8584	50.2494	53.8507	50.4772	25.2583	25.1477	4592.12	3837.92	-0.258718	0.0862767	0.278182	3644.53	4614.81	-0.340388	0.00538906	0.0311022	1308.58	2687.59	-1.03731	0.00103406	0.00777095	BCHE	3	165772904	165837472	-	3082
ENSG00000187498	3483	2715	4125	4288	4577	3628	5116	4173	3861	1163	1053	1118	825	710	12.5208	10.5914	13.7001	18.0069	18.2248	14.3188	20.396	15.8955	15.6258	9.13373	8.28656	9.16965	8.83904	8.50524	3207.18	4396.91	0.454965	0.00193671	0.028028	4583.19	3223.43	0.507504	0.000120681	0.00155887	1341.89	1875.51	-0.483031	0.000139778	0.00146641	COL4A1	13	110148963	110307233	-	14738
ENSG00000138385	3967	5182	4581	2819	3274	3010	3012	3526	3249	2357	2352	2337	690	432	41.106	58.2698	43.8554	34.1226	37.577	34.2427	34.6125	38.7142	37.9015	53.3569	53.3514	55.25	21.309	14.9168	4325.3	3196.74	-0.436034	0.00314975	0.0383218	3405.41	4346.6	-0.351849	0.00625356	0.0347945	2098.59	2531.68	-0.270197	0.53395	0.725626	SSB	2	169791933	169812064	+	5113
ENSG00000140740	4218	4785	4169	3333	3117	3861	3493	3166	3397	1778	1697	1705	1049	1008	42.8356	52.7331	39.1155	39.5401	35.0619	43.0483	39.3397	34.0686	38.838	39.4474	37.7264	39.5051	31.7501	34.1119	4150.45	3621.89	-0.196354	0.172958	0.407535	3508.52	4171.03	-0.249403	0.0433678	0.142418	1973.31	2428.87	-0.298913	0.0519362	0.159483	UQCRC2	16	21952660	21983660	+	5217
ENSG00000100632	3811	3654	4413	3042	3429	3494	3315	3899	3922	1897	1866	1775	1123	1125	139.633	145.286	149.384	130.201	139.161	140.55	134.7	151.373	161.779	151.847	149.668	148.381	122.631	137.357	3711.08	3497.89	-0.0853453	0.436079	0.6685	3878.66	3729.68	0.0564333	0.586779	0.759165	2127.03	2170.94	-0.0286473	0.802545	0.897514	ERH	14	69380123	69398627	-	1446
ENSG00000187678	1995	1948	2475	4216	3434	3237	4330	4385	3779	2415	2834	2131	1911	1657	16.1	17.0599	18.4535	39.7456	30.6962	28.6804	38.7531	37.4972	34.334	42.5784	50.0668	39.2372	45.9638	44.5609	2002.38	3840.35	0.939319	1.84598e-10	3.38945e-07	4346.99	2012.42	1.11091	3.41422e-27	1.91161e-24	3025.87	1171.38	1.36896	6.70012e-28	2.77514e-25	SPRY4	5	142310427	142326455	-	6565
ENSG00000198918	4410	3066	4004	2722	3248	3235	3000	3410	3783	2335	2322	2483	1382	1347	109.129	82.3337	91.541	78.6855	89.0264	87.889	82.3299	89.4132	105.391	126.234	125.785	140.188	101.925	111.075	3581.79	3229.45	-0.149418	0.279724	0.525901	3554.76	3600.02	-0.0183982	0.887851	0.945968	2684.81	2094.32	0.358793	0.0274287	0.100333	RPL39	X	119786504	119791643	-	2141
ENSG00000188976	3363	2668	3949	3456	3615	3642	4080	3755	3589	1389	1258	1325	2362	2202	32.1673	27.6934	34.8975	38.6159	38.2998	38.246	43.2795	38.0577	38.6477	29.0254	26.3411	28.9157	67.3346	70.1863	3102.59	3764.34	0.278689	0.0269295	0.139745	3980.73	3118.3	0.351961	0.002202	0.0156198	2547.82	1814.4	0.489255	0.2032	0.4026	NOC2L	1	944204	959309	-	5539
ENSG00000100941	4362	4941	5014	3629	4493	3478	2815	3220	2160	1787	1850	1770	622	500	55.0113	67.6214	58.4211	53.4635	62.7629	48.1564	39.3712	43.0296	30.6678	49.2356	51.0744	50.9296	23.3791	21.0128	4493.37	4075.63	-0.140695	0.314946	0.561615	2842.13	4515.69	-0.667718	2.44267e-07	7.79208e-06	1702.25	2629.37	-0.626543	0.0674329	0.192013	PNN	14	39175183	39183218	+	4201
ENSG00000112118	4071	4010	4765	4237	4372	3849	3756	3436	3356	903	1024	864	1040	931	59.0918	63.1646	63.9011	71.8437	70.2921	61.3384	60.4625	52.8475	54.8417	28.6353	32.5381	28.6135	44.9915	45.0322	4015.1	4383.01	0.126421	0.284799	0.530822	3676.4	4035.2	-0.134436	0.180015	0.36794	1360.51	2348.9	-0.78916	0.000227996	0.00220899	MCM3	6	52264009	52284881	-	3650
ENSG00000103342	3768	4546	4073	3374	3501	3475	3479	3407	3369	1529	1483	1646	1591	1359	24.898	32.5976	24.8649	26.0437	25.6239	25.2096	25.4942	23.8545	25.0621	22.0723	21.4516	24.8149	31.3324	29.924	3900.55	3637.61	-0.100514	0.459291	0.687567	3573.72	3919.83	-0.133175	0.265009	0.471041	2153.9	2282.8	-0.0845022	0.667131	0.817376	GSPT1	16	11868128	11916082	-	8018
ENSG00000177733	3863	2577	4898	3482	4187	4547	3527	3991	3853	1135	1161	1001	1147	1155	23.4546	16.9794	27.4753	24.6966	28.1583	30.3101	23.7489	25.6762	26.337	15.0552	15.4313	13.8665	20.7557	23.3686	3503.93	4282.44	0.289275	0.0910478	0.287483	3959.23	3521.82	0.168592	0.248412	0.45203	1600.44	2048.52	-0.357066	0.151038	0.33309	HNRNPA0	5	137745651	137754376	-	8726
ENSG00000094916	4451	4584	5349	3271	3516	4212	3541	3524	3216	1133	1115	1114	751	721	15.6794	17.5234	17.4086	13.4603	13.7189	16.2899	13.8335	13.1538	12.7541	8.71945	8.59828	8.95337	7.88464	8.46358	4497.75	3857.91	-0.221327	0.0774083	0.262538	3579.47	4520.22	-0.336657	0.000545576	0.00526979	1328.3	2631.43	-0.985498	4.60942e-23	1.24097e-20	CBX5	12	54230940	54280133	-	15040
ENSG00000105835	2316	2217	2167	2682	3286	1527	3051	3521	3734	5195	4282	4771	928	786	13.5599	14.086	11.7219	18.3435	21.3101	9.81557	19.8105	21.8439	24.6125	66.4495	54.8821	63.7321	16.1934	15.3352	2104.81	2642.32	0.328145	0.132594	0.353414	3592.06	2115.34	0.764152	7.49566e-11	5.79558e-09	4058.79	1231.38	1.72099	0.000516697	0.00438134	NAMPT	7	106248285	106286326	-	9049
ENSG00000178035	3721	3611	4037	3718	3594	3338	3909	3651	3772	1220	1245	1453	1598	1584	71.0933	74.8686	71.2602	82.9818	76.0585	70.0186	82.8264	73.9139	81.1342	50.9234	52.072	63.3381	90.9948	100.849	3559.28	3748.53	0.0747046	0.524161	0.733817	3951.66	3577.1	0.143631	0.142252	0.316714	2059.12	2082.24	-0.0168949	0.949992	0.975399	IMPDH2	3	49024325	49029408	-	2773
ENSG00000099341	3361	4112	3368	3150	3433	3319	3582	3571	3671	1862	1857	1931	1651	1582	57.349	76.1401	53.0944	62.7874	64.8831	62.176	67.7824	64.5643	70.5188	69.4105	69.3641	75.1744	83.9605	89.9521	3421.67	3478.72	0.0240945	0.869809	0.941881	3773.33	3438.56	0.134288	0.300657	0.510468	2496.11	2002.66	0.317354	0.0749548	0.206733	PSMD8	19	38374536	38383824	+	3105
ENSG00000164111	3404	4217	3714	2930	3425	2910	3380	3651	3597	2139	1857	2148	1597	1444	59.4419	79.9117	59.919	59.7689	66.2467	55.7898	65.4567	67.5554	70.7142	81.6023	70.9873	85.5792	83.1149	84.0269	3570.97	3255.34	-0.133329	0.363352	0.60511	3702.07	3588.6	0.0451435	0.713812	0.84406	2548.59	2090.01	0.286128	0.0608578	0.178664	ANXA5	4	121667955	121697113	-	3034
ENSG00000121579	4208	3767	4797	3656	4284	3685	3614	3383	3440	1267	1256	1297	960	746	34.64	33.6513	36.4831	35.1571	39.0618	33.3042	32.9933	29.5087	31.8804	22.786	22.6338	24.3598	23.5529	20.4639	3985.24	4084.04	0.0352539	0.765122	0.888038	3638.9	4005.29	-0.1386	0.161566	0.344117	1517.76	2331.07	-0.618313	1.39507e-09	5.40226e-08	NAA50	3	113716460	113746300	-	6436
ENSG00000131149	3674	3558	4193	3258	3200	3744	3924	3891	3573	1729	1709	1587	1201	1047	14.5403	15.2808	15.3313	15.0623	14.0277	16.2678	17.2226	16.3171	15.9196	14.9492	14.8062	14.3299	14.1661	13.808	3571.83	3583.15	0.00456477	0.968275	0.986954	3965.21	3589.73	0.143492	0.125459	0.292432	1999.08	2089.54	-0.0631145	0.441505	0.65149	GSE1	16	85169525	85676204	+	13387
ENSG00000079785	4373	5086	4650	3297	3124	3595	3311	3084	3308	1155	1284	1380	1362	1183	60.4449	76.2886	59.3817	53.2358	47.829	54.5553	50.7544	45.1689	51.4765	34.8779	38.8518	43.5201	56.1084	54.4895	4440.32	3519.96	-0.334965	0.0132967	0.0913543	3385	4462.31	-0.398539	0.000825108	0.00726978	1810.32	2598.54	-0.522285	0.0138368	0.06056	DDX1	2	15591178	15631111	+	3833
ENSG00000106636	3575	3022	4067	3105	3426	3594	3694	3557	3683	2051	1575	1927	1414	1447	51.0943	46.8699	53.7019	51.8397	54.2356	56.394	58.5501	53.8673	59.2599	64.0398	49.2768	62.836	60.2305	68.9148	3323.03	3554.16	0.0968941	0.404549	0.640416	3812.5	3339.8	0.1907	0.0641589	0.186526	2345.64	1943.54	0.270724	0.063932	0.185076	YKT6	7	44200968	44214294	+	3707
ENSG00000162909	3027	2641	3212	3554	3543	2658	4342	3799	3929	2495	2120	2168	1471	1169	18.2408	17.2704	17.8824	25.018	23.6485	17.5851	29.0172	24.2575	26.6549	32.8466	27.9661	29.8072	26.4189	23.4743	2774.31	3437.77	0.309219	0.0358592	0.166952	4210.16	2788.28	0.594345	1.42881e-08	6.40873e-07	2560.01	1622.73	0.658483	2.87533e-06	5.27048e-05	CAPN2	1	223701593	223776018	+	8792
ENSG00000173207	4361	4082	4444	2775	3468	3054	3399	3200	3462	1485	1436	1500	1775	1596	98.8235	100.381	93.0396	73.4585	87.047	75.9804	85.4201	76.8368	88.3211	73.5172	71.2352	77.5526	119.879	120.519	4037.43	3263	-0.307132	0.0102805	0.0774016	3510.07	4057.67	-0.209196	0.0391449	0.132582	2242.74	2361.87	-0.0754374	0.752289	0.867992	CKS1B	1	154974653	154979249	+	2338
ENSG00000173473	3696	3589	4199	3588	3468	3898	3924	3531	3480	1541	1556	1453	1203	910	25.6138	26.9909	26.8848	29.0468	26.6208	29.658	30.1582	25.9289	27.1509	23.3309	23.6057	22.974	24.8472	21.0151	3590.96	3849.39	0.100247	0.367034	0.608163	3811.91	3608.94	0.0788597	0.434715	0.637161	1834.25	2100.74	-0.195267	0.0446659	0.1432	SMARCC1	3	47585272	47782106	-	7645
ENSG00000134250	3615	2943	4241	4842	4289	4197	4151	3070	3065	1035	1121	1070	1278	1047	11.3956	10.0675	12.3514	17.8303	14.9756	14.5253	14.5116	10.2544	10.8773	7.12783	7.7357	7.69561	12.0069	10.9982	3359.33	4694.57	0.482594	0.0003685	0.00959838	3589.18	3376.31	0.087978	0.521091	0.708531	1587.54	1964.62	-0.308549	0.171197	0.360964	NOTCH2	1	119911553	120069626	-	16807
ENSG00000132182	4606	3538	5438	4264	3787	4113	4557	3244	2945	577	584	562	948	790	29.8252	24.8611	32.5325	32.2538	27.1616	29.2399	32.7245	22.258	21.4688	8.1625	8.27824	8.30283	18.2953	17.0465	4218.62	4280.63	0.020848	0.880323	0.947434	3747.12	4240.01	-0.178451	0.245181	0.448899	1019.43	2466.92	-1.27626	0.000183659	0.00185277	NUP210	3	13316235	13420309	-	8182
ENSG00000168411	3724	3608	3930	3382	3433	3350	3626	3451	3738	1671	1646	1847	1314	1157	30.5183	32.0863	29.7552	32.3764	31.162	30.1407	32.9543	29.9668	34.4868	29.9168	29.5288	34.5341	32.0935	31.596	3528.19	3574.1	0.0186914	0.864013	0.938102	3773.02	3545.85	0.0895639	0.375804	0.581968	2112.45	2064.07	0.0332813	0.741128	0.860832	RFWD3	16	74621394	74666881	-	6465
ENSG00000065548	3757	5016	4132	3098	3539	3077	3039	3275	3048	2102	2122	2224	832	570	63.6957	92.2847	64.7215	61.3557	66.4584	57.2736	57.1392	58.8336	58.1764	77.8556	78.7553	86.0269	42.04	32.2026	4073.08	3413.48	-0.254705	0.105323	0.312733	3259.05	4093.11	-0.328506	0.0140984	0.064284	2051.13	2384.21	-0.216501	0.534621	0.726065	ZC3H15	2	186486156	186509363	+	3125
ENSG00000116288	3911	3157	4323	3101	3438	3699	3571	3574	3761	1446	1399	1342	1549	1537	86.4447	75.7232	88.2786	80.0677	84.17	89.7622	87.5337	83.7048	93.5874	69.8244	67.6915	67.6759	102.041	113.207	3548.37	3592.86	0.0178759	0.882701	0.948361	3802.84	3566.31	0.0923757	0.384328	0.590326	2089.23	2075.19	0.00883295	0.969656	0.985069	PARK7	1	7954291	7985505	+	2397
ENSG00000142945	4830	4484	4707	2843	3018	3853	3486	3185	3242	1325	1452	1278	1086	995	70.1858	70.7084	63.1925	48.2596	48.576	61.4695	56.1777	49.0407	53.0369	42.0636	46.1886	42.3705	47.033	48.1807	4396.81	3405.84	-0.368313	0.00619345	0.057038	3456.59	4418.86	-0.354309	0.000572003	0.00549237	1706.46	2572.11	-0.592787	2.53363e-08	7.62141e-07	KIF2C	1	44739818	44767767	+	3646
ENSG00000145632	2476	2476	2816	3562	3864	3462	2453	2369	2257	1737	1996	2033	4492	3782	27.5127	29.8563	28.9091	46.2361	47.5576	42.2346	30.2284	27.8928	28.2343	42.1668	48.5522	51.5407	148.762	140.04	2430.74	3827.65	0.655074	1.03574e-08	4.90775e-06	2466.1	2442.9	0.0136233	0.890031	0.947014	4262.92	1422.08	1.58359	0.000473905	0.00407301	PLK2	5	58453982	58460260	-	4768
ENSG00000010292	4197	3808	4520	2846	2913	4068	3961	3619	3583	1183	1162	1330	1395	1163	34.2779	33.7501	34.1062	27.1528	26.3521	36.4766	35.8768	31.3191	32.9447	21.108	20.7753	24.7832	33.9563	31.6521	3915.35	3444.27	-0.184882	0.20003	0.439784	3891.32	3935.02	-0.0162054	0.868958	0.936187	1778.78	2290.28	-0.365636	0.0823231	0.22122	NCAPD2	12	6493356	6531955	+	6487
ENSG00000149428	3856	3385	4735	3556	3578	4118	3839	3336	3078	901	876	1009	1786	1686	26.5524	25.2946	30.1235	28.6044	27.2903	31.1323	29.317	24.341	23.8615	13.5544	13.2049	15.8522	36.6538	38.6876	3727.62	3951.27	0.0839235	0.498156	0.716422	3572.34	3746.4	-0.0688446	0.556264	0.736486	1882.11	2180.25	-0.212791	0.604322	0.77757	HYOU1	11	119044189	119057202	-	7694
ENSG00000160097	4595	4776	5683	3429	3323	5929	3051	2446	2155	836	859	773	1035	837	77.5556	87.4773	88.6185	67.6082	62.1239	109.867	57.1089	43.7451	40.9485	30.8263	31.7385	29.7672	52.0642	47.0761	4704.69	4437.5	-0.0843077	0.655422	0.823073	2665.95	4728.19	-0.826684	1.39297e-10	1.03277e-08	1246.05	2752.51	-1.1447	1.74657e-06	3.42289e-05	FNDC5	1	32862268	32872482	-	3139
ENSG00000133872	3808	3588	4058	3108	3511	3351	3645	3817	3831	1764	1712	1739	977	805	67.4753	68.9927	66.4323	64.3329	68.9095	65.1899	71.6275	71.6663	76.4228	68.2864	66.4075	70.3036	51.5957	47.5326	3584.91	3501.39	-0.0339515	0.752396	0.880886	3935.02	3602.88	0.127207	0.172876	0.358587	1884.08	2097.14	-0.153471	0.37858	0.592619	SARAF	8	30063012	30083208	-	2990
ENSG00000168530	4217	5002	4545	3294	3201	4444	2807	2738	3024	1267	1485	1368	1163	1158	166.483	214.296	165.775	151.913	139.976	192.619	122.898	114.537	134.404	109.278	128.339	123.22	136.841	152.343	4332.5	3836.68	-0.175187	0.262649	0.508911	2989.84	4353.94	-0.542172	9.64433e-06	0.000189582	1807.93	2535.52	-0.488678	0.00328973	0.0199477	MYL1	2	210290150	210315190	-	1342
ENSG00000185787	3949	3755	4148	3179	3278	3712	3133	3158	3404	1700	1536	1703	1645	1409	31.7772	32.7901	30.8381	29.883	29.2172	32.7941	27.9591	26.9269	30.8377	29.8859	27.0574	31.2661	39.4517	37.7823	3711.72	3570.35	-0.0559352	0.617723	0.798192	3381.39	3730.32	-0.14173	0.157583	0.338271	2257.93	2171.37	0.055531	0.737708	0.858728	MORF4L1	15	78810487	78898133	+	6584
ENSG00000164292	3535	3812	4063	3317	3371	3741	3653	3908	4053	1673	1577	1566	785	636	21.2031	24.8123	22.5153	23.2413	22.396	24.6352	24.2994	24.8376	27.3685	21.9227	20.7066	21.4305	14.033	12.712	3576.37	3662.94	0.03461	0.767967	0.88971	4048.03	3594.18	0.171609	0.100028	0.251691	1661.71	2092.58	-0.331585	0.149109	0.329858	RHOBTB3	5	95713522	95824383	+	8833
ENSG00000067167	3502	5124	3913	3194	3280	3277	3625	3502	3508	1704	1634	1700	885	790	47.844	75.9667	49.3901	50.9742	49.6347	49.1525	54.9229	50.6959	53.9553	50.8591	48.8685	52.9896	36.0351	35.9655	3966.04	3427.36	-0.210421	0.21465	0.456142	3706.87	3985.44	-0.104326	0.485238	0.679677	1805.54	2321.95	-0.362165	0.122441	0.289509	TRAM1	8	70573442	70608387	-	3878
ENSG00000188157	3640	2005	4339	4277	3359	4088	4004	3300	2939	1581	1685	1135	1771	1511	17.9262	10.7153	19.7422	24.6054	18.3231	22.1033	21.8683	17.2205	16.2948	17.0101	18.1657	12.753	25.9942	24.797	3078.5	4128.45	0.423122	0.0342069	0.162242	3568.53	3094.34	0.205596	0.488599	0.682786	2201.76	1799.33	0.290646	0.331695	0.547982	AGRN	1	1020123	1056118	+	10758
ENSG00000103855	3333	2449	3499	3849	3654	3209	4356	4002	4006	1573	1343	1512	1397	1373	31.8631	25.4065	30.9041	42.9838	38.692	33.6806	46.1822	40.5391	43.1148	32.8526	28.1057	32.9788	39.8034	43.7392	2888.68	3772.94	0.38505	0.00695714	0.0608989	4310.38	2903.35	0.569805	8.45237e-07	2.31046e-05	2038.85	1689.15	0.270513	0.151553	0.33386	CD276	15	73683966	73714518	+	5542
ENSG00000108848	4190	4981	4922	3172	3689	3510	2944	3210	2368	1896	1960	1675	563	461	27.2347	35.134	29.5576	24.0849	26.5593	25.048	21.2217	22.1084	17.3282	26.9237	27.8888	24.8401	10.9065	9.9852	4426.22	3640.99	-0.281607	0.0302851	0.149484	2959.17	4448.15	-0.587778	2.14767e-06	5.20474e-05	1697.38	2590.28	-0.609124	0.107317	0.264431	LUC7L3	17	50719544	50756213	+	8151
ENSG00000141985	2798	1878	3045	2966	3318	2798	4003	3711	4125	2814	2349	2255	1787	1677	40.2281	29.3009	40.4472	49.8146	52.8394	44.1659	63.8265	56.535	66.768	88.3881	73.9316	73.9705	76.5732	80.3456	2396.07	3192.99	0.413952	0.00683363	0.0600714	4131.83	2408.3	0.778354	6.00374e-09	2.98112e-07	3002.97	1400.89	1.09983	2.35326e-12	1.52206e-10	SH3GL1	19	4360370	4400547	-	3685
ENSG00000115233	3828	4460	4086	3166	3295	3405	3258	3169	3339	1632	1738	1810	1218	1087	26.3459	33.3103	25.9812	25.454	25.1187	25.7286	24.8672	23.1105	25.8714	24.5386	26.1852	28.4217	24.9838	24.9298	3894.08	3466.22	-0.167738	0.199445	0.439181	3405.75	3913.37	-0.200298	0.0883863	0.232065	2058.75	2278.88	-0.146161	0.278072	0.490469	PSMD14	2	161308038	161411717	+	7698
ENSG00000175216	4424	4805	4605	2854	3005	3512	3492	3247	3179	1483	1427	1595	982	800	27.4522	32.3563	26.4005	20.6881	20.6542	23.9263	24.031	21.3496	22.2084	20.1044	19.3844	22.5816	18.1612	16.5425	4348.29	3288.42	-0.402874	0.00188555	0.0275043	3456.67	4369.91	-0.338097	0.0020421	0.0147696	1712.11	2544.39	-0.570558	0.00012932	0.00136802	CKAP5	11	46743048	46846308	-	8538
ENSG00000168137	3389	3535	3807	3835	3718	3416	3275	3391	3055	1848	2057	1717	1279	1086	16.6129	18.8047	17.2415	21.9606	20.1875	18.3844	17.8041	17.6135	16.8596	19.7908	22.0736	19.2032	18.6859	17.7399	3362.68	3860.99	0.199371	0.102593	0.308492	3383.42	3379.45	0.001829	0.984927	0.993543	2183.47	1967.45	0.151151	0.197149	0.395067	SETD5	3	9397615	9479240	+	10808
ENSG00000148154	2110	2188	2220	3314	4149	2031	2905	3168	3111	3473	3272	3099	2386	1927	24.2231	27.2582	23.5461	44.4431	52.7583	25.5985	36.9852	38.537	40.2078	87.1044	82.2292	81.1707	81.6373	73.7185	2045.69	3345.14	0.709514	0.000622316	0.0137876	3198.84	2055.89	0.638054	5.79743e-10	3.76532e-08	3881.59	1196.92	1.69794	8.82853e-55	1.72863e-51	UGCG	9	111896766	111935369	+	4615
ENSG00000074695	4112	4127	4391	2968	2863	3197	3738	3482	3523	2190	1807	1970	526	406	32.1941	35.0639	31.7618	27.1451	24.8282	27.4804	32.4561	28.8866	31.0526	37.4589	30.9704	35.19	12.2738	10.5925	3959.1	3172.83	-0.31933	0.0049946	0.0504925	3745.47	3978.88	-0.0871869	0.381879	0.588067	1772.73	2316.29	-0.385273	0.365381	0.580266	LMAN1	18	59327823	59359962	-	6767
ENSG00000176014	3231	3080	3387	3275	3710	3008	3459	3682	3551	1893	1861	1826	1699	1600	41.5791	43.0122	40.2692	49.2327	52.8826	42.4985	49.3654	50.2073	51.446	53.2202	52.4264	53.6129	65.1632	68.6129	3037.5	3513.75	0.210157	0.0921826	0.289575	3723.7	3052.72	0.28672	0.00203112	0.0147196	2500.6	1776.96	0.491971	0.000679757	0.00551851	TUBB6	18	12307669	12344320	+	4117
ENSG00000134871	3211	2123	3961	4461	4272	3692	4822	3849	3537	1152	1046	1039	1106	989	8.81778	6.32663	10.0495	14.3105	12.9942	11.1311	14.6852	11.1999	10.935	6.9113	6.28806	6.50976	9.05201	9.0503	2874.12	4376.34	0.606312	0.000441808	0.0109809	4255.03	2888.79	0.558382	0.000405062	0.00420255	1512.2	1680.3	-0.153066	0.491834	0.693841	COL4A2	13	110305812	110513209	+	19293
ENSG00000144136	3368	3251	3580	3764	4191	3491	3500	3251	3083	1623	1650	1602	1523	1328	31.9956	33.5149	31.421	41.7708	44.0998	36.4105	36.874	32.7251	32.9727	33.6841	34.3137	34.7225	43.121	42.0401	3194.27	4024.73	0.333435	0.0058843	0.0558724	3426.27	3210.26	0.0939834	0.343885	0.551811	2171.83	1868.7	0.215883	0.121393	0.287598	SLC20A1	2	112645857	112663827	+	5577
ENSG00000163466	3164	3709	3221	2815	2829	2668	3482	3550	3668	2434	2282	2324	1592	1412	25.5458	32.497	24.0266	26.5501	25.2997	23.6498	31.1778	30.3708	33.3407	42.933	40.3333	42.8104	38.3086	37.9896	3180.97	2923.76	-0.121456	0.388041	0.627157	3729.99	3196.71	0.222833	0.0673781	0.193017	2751.93	1861.62	0.564413	7.30999e-05	0.000846465	ARPC2	2	218217094	218254356	+	6562
ENSG00000108671	3845	3578	4477	3595	3747	4203	3055	3146	3048	1023	1063	1073	1710	1545	28.2932	28.5713	30.4364	30.9022	30.5401	33.955	24.9306	24.5296	25.2502	16.4456	17.1232	18.0143	37.5019	37.8846	3714.62	4053.24	0.125821	0.264467	0.510752	3221.75	3733.27	-0.212744	0.023665	0.0925453	1895.65	2172.9	-0.197659	0.565105	0.749968	PSMD11	17	32444261	32483318	+	7200
ENSG00000173692	4156	4148	4511	3603	3394	4186	3564	2974	2823	1091	1098	1219	1226	1095	42.45	45.9774	42.5691	42.9904	38.3986	46.9418	40.3715	32.1876	32.4621	24.3453	24.5511	28.4077	37.3219	37.2704	4014.8	3927.98	-0.0314747	0.796086	0.905296	3263.07	4034.87	-0.306289	0.00716196	0.0386837	1633.24	2348.84	-0.525341	0.00946615	0.0456316	PSMD1	2	231056864	231172827	+	5187
ENSG00000126247	3127	3614	3524	2999	3106	3029	3623	3883	4046	1698	1427	1548	1651	1658	47.634	59.7421	49.5958	53.3667	52.4072	50.6579	61.2057	62.6761	69.387	56.5087	47.586	53.801	74.9562	84.1631	3225.08	3210.77	-0.0062621	0.960466	0.983616	4026.61	3241.08	0.31325	0.0058692	0.033205	2285.71	1887.3	0.275624	0.228912	0.435043	CAPNS1	19	36139575	36150353	+	3478
ENSG00000167325	4168	5030	4349	3306	3449	3305	3841	3366	3313	960	1081	1040	965	726	52.8667	69.235	50.964	48.9848	48.4561	46.024	54.0298	45.2391	47.3085	26.602	30.0155	30.0967	36.4798	30.6859	4269.76	3536.45	-0.271692	0.0525543	0.209263	3667.61	4290.86	-0.226268	0.0781509	0.213374	1332.18	2498.93	-0.908074	8.48286e-08	2.29816e-06	RRM1	11	4094707	4138876	+	4177
ENSG00000138069	3914	3666	4544	2743	3077	3437	3297	3483	3499	1948	1738	1885	838	807	62.6108	63.6391	67.1562	51.2577	54.5201	60.3624	58.49	59.0374	63.0138	68.0778	60.8617	68.7971	39.9525	43.018	3785.45	3247.11	-0.221288	0.0603373	0.2265	3581.6	3804.45	-0.0872282	0.36207	0.569885	1926.1	2214.36	-0.20038	0.3769	0.591409	RAB1A	2	65070696	65130331	-	3312
ENSG00000134057	5075	5297	4833	2444	2779	4363	2873	2892	2919	987	976	1068	1147	1148	105.112	119.056	92.4814	59.1322	63.754	99.2114	65.9915	63.469	68.0637	44.6605	44.2521	50.4685	70.8032	79.2333	4785.09	3352.13	-0.51331	0.00560003	0.0542644	3026.58	4808.92	-0.667889	2.17967e-09	1.2418e-07	1534.76	2799.87	-0.868401	0.00049418	0.00421836	CCNB1	5	69167010	69178245	+	2558
ENSG00000078618	4281	4676	4559	2802	2865	3561	3162	3158	2971	1580	1567	1688	1071	843	33.4875	39.6932	32.9478	25.6042	24.8235	30.5822	27.4305	26.1755	26.164	27.0012	26.8332	30.1259	24.9688	21.9742	4246.45	3237.7	-0.391122	0.00364701	0.0417884	3235.78	4267.56	-0.399138	0.000144315	0.00181086	1837.17	2484.8	-0.434677	0.00316754	0.0193539	NRDC	1	51789191	51878937	-	6773
ENSG00000136830	2706	1565	3172	3160	3252	3206	4039	3836	3778	2451	2011	2238	1750	1615	30.9713	19.4379	33.5416	42.2497	41.2271	40.2859	51.2672	46.5217	48.6807	61.2863	50.3859	58.4416	59.6954	61.5959	2298.2	3380.89	0.556559	0.00198468	0.0284142	4061.25	2310	0.813589	3.10182e-07	9.55397e-06	2795.72	1343.35	1.05703	2.23388e-07	5.47364e-06	FAM129B	9	127505339	127578989	-	4629
ENSG00000061676	3972	4211	4140	3279	3387	3321	3551	3589	3597	1539	1613	1590	555	412	9.34458	10.7508	8.9985	9.01149	8.82605	8.57783	9.26479	8.94683	9.52695	7.91001	8.30712	8.5345	3.89148	3.22995	3870.77	3510.58	-0.140779	0.234692	0.479577	3741.75	3890.05	-0.0559303	0.588884	0.760174	1486.68	2264.87	-0.606502	0.0830022	0.222489	NCKAP1	2	182909115	183038858	-	22520
ENSG00000140941	3215	3214	3101	3388	3792	2758	3564	3657	3914	2184	2049	2154	933	808	32.0597	34.7799	28.5693	39.4663	41.884	30.1948	39.4141	38.6411	43.9403	47.5795	44.7287	49.0067	27.7288	26.8496	2994.86	3497.73	0.224016	0.134139	0.355678	3883.06	3009.81	0.367691	0.000825165	0.00726978	2156.11	1752.22	0.299989	0.242976	0.452092	MAP1LC3B	16	87383995	87404779	+	5313
ENSG00000148396	3185	2603	3509	3895	3675	3497	3808	3621	3260	1282	1455	1227	1962	1686	16.9167	15.0032	17.219	24.1667	21.6204	20.392	22.4304	20.3789	19.4934	14.8759	16.9174	14.869	31.0582	29.8409	2897.18	3895.78	0.427047	0.000643722	0.014134	3721.77	2911.81	0.353854	0.000873735	0.00760281	2224.63	1694.39	0.392139	0.203873	0.403364	SEC16A	9	136440096	136483759	-	9975
ENSG00000172380	3909	4258	4171	3306	3308	3151	3831	3526	3667	1346	1433	1473	666	593	43.8404	51.8224	43.2184	43.3128	41.0937	38.7986	47.6492	41.9022	46.3002	32.9794	35.182	37.6914	22.2615	22.1621	3875.87	3434.77	-0.174208	0.158205	0.388414	3844.75	3895.14	-0.0186888	0.864459	0.933811	1470.66	2267.94	-0.623807	0.00696738	0.0359692	GNG12	1	67701466	67833467	-	4724
ENSG00000132676	3404	3454	3465	3108	3121	3127	3369	3408	3436	1875	1963	1907	1522	1391	39.3084	43.2834	36.9673	41.9258	39.9199	39.6444	43.145	41.7004	44.6696	47.3026	49.6228	50.2431	52.3819	53.5267	3240.86	3289.4	0.0215806	0.852523	0.932998	3559.36	3257.03	0.128213	0.206193	0.40177	2406.36	1896.15	0.343333	0.00108411	0.00809066	DAP3	1	155687960	155739010	+	4588
ENSG00000124205	4040	2930	3874	3653	2797	2854	4222	4430	4483	1347	1360	1283	597	609	78.3178	61.6382	69.3838	82.7244	60.0582	60.7423	90.7678	90.9972	97.8388	57.0473	57.7143	56.7461	34.4925	39.3409	3381.97	3282.56	-0.0432191	0.783764	0.897817	4577.24	3399.14	0.429139	0.000131713	0.00167999	1389.11	1977.59	-0.508514	0.0241401	0.0916821	EDN3	20	59300427	59325992	+	2733
ENSG00000128510	3487	3087	3937	3842	4355	2934	3868	3487	3342	1206	1247	1208	1273	1204	46.6761	44.8418	48.6887	60.0765	64.5701	43.1183	57.4201	49.4584	50.3631	35.2678	36.5406	36.8927	50.7858	53.7053	3279.69	3919.07	0.25685	0.0986122	0.301084	3727.85	3296.19	0.177364	0.0867901	0.229177	1749.16	1918.34	-0.134372	0.493001	0.694957	CPA4	7	130293134	130324180	+	3958
ENSG00000138757	4196	4304	4531	3185	3238	3581	3717	3232	3420	1261	1235	1321	699	541	30.9491	34.4499	30.8764	27.4427	26.4539	28.9985	30.4046	25.2598	28.3989	20.3197	19.9409	22.2304	15.366	13.2971	4085.89	3513.76	-0.217528	0.0554459	0.215918	3617.78	4106.28	-0.182734	0.0899047	0.234525	1356.56	2390.56	-0.816048	4.62594e-05	0.000573265	G3BP2	4	75642782	75724525	-	7183
ENSG00000160633	2930	2807	3960	2975	3201	3785	3345	3609	3382	1667	1616	1553	1798	1755	22.0628	22.9371	27.5491	26.1688	26.698	31.2908	27.9334	28.7955	28.6701	27.4231	26.6379	26.6806	40.3509	44.037	3016.83	3494.17	0.2118	0.121279	0.337079	3598.37	3031.97	0.24682	0.0250687	0.0958872	2408.6	1764.71	0.448006	0.0570973	0.170587	SAFB	19	5623035	5668478	+	7036
ENSG00000265241	3552	2845	3905	3303	3518	3549	3477	3677	3573	1645	1797	1660	960	903	33.6952	29.2874	34.2244	36.6023	36.9651	36.9624	36.5792	36.9602	38.1585	34.0918	37.3172	35.9281	27.1418	28.5451	3209.01	3642.94	0.182808	0.120303	0.335956	3736.3	3225.24	0.211952	0.0395356	0.133598	1886.46	1876.7	0.00838218	0.957679	0.978303	RBM8A	1	145917714	145927678	-	5585
ENSG00000143924	3924	4145	4208	3121	3061	3534	3324	3624	3216	1571	1744	1660	714	485	24.877	28.5165	24.647	23.1136	21.4947	24.5976	23.3703	24.3446	22.9534	21.7587	24.2036	24.0108	13.4908	10.2461	3853.11	3412.91	-0.17489	0.14759	0.374884	3536.21	3872.3	-0.13078	0.188945	0.379503	1622.18	2254.49	-0.474012	0.119535	0.284701	EML4	2	42169350	42332548	+	8357
ENSG00000127184	4219	3280	4041	2711	3056	3537	2850	2959	3346	2044	2089	2271	893	965	112.156	94.6213	99.2475	84.1871	89.984	103.23	84.0216	83.3493	100.138	118.708	121.567	137.74	70.7512	85.4844	3604.9	3262.44	-0.143974	0.27238	0.51934	3194.45	3623.14	-0.181837	0.11691	0.278591	2205.74	2108.2	0.0658841	0.784767	0.886469	COX7C	5	86617904	86620962	+	1993
ENSG00000122026	3554	4432	3628	2731	2702	3182	2890	2916	3437	2010	1782	1947	1428	1615	83.7234	113.301	78.9616	75.1546	70.5042	82.2977	75.5026	72.7884	91.1532	103.446	91.8973	104.647	100.26	126.78	3665.82	3025.31	-0.276833	0.0700493	0.247523	3227	3683.89	-0.190891	0.174336	0.360322	2456.56	2145.62	0.194949	0.280826	0.493589	RPL21	13	27251309	27256691	+	2249
ENSG00000124172	3770	3875	3750	2483	3024	3508	2840	2933	3421	2128	2169	2170	1115	1062	38.9656	43.4626	35.8089	29.9793	34.6196	39.8069	32.5531	32.1216	39.8067	48.0507	49.0756	51.1718	34.3468	36.5774	3580.71	3158.11	-0.180954	0.197959	0.437069	3209.26	3598.56	-0.165126	0.167907	0.352581	2328.19	2095.06	0.153027	0.411423	0.623087	ATP5F1E	20	59025467	59032382	-	5126
ENSG00000139726	3303	4123	4002	3291	3369	3325	3717	3637	3604	1280	1207	1316	1120	886	48.9362	66.2885	54.7795	56.9579	55.287	54.0843	61.0729	57.0965	60.1131	41.4304	39.1466	44.4844	49.455	43.7424	3590.98	3510.1	-0.0327419	0.808785	0.910849	3818.8	3608.73	0.0817716	0.490084	0.684045	1617.66	2101.64	-0.378033	0.0130851	0.0580249	DENR	12	122752774	122771064	+	3576
ENSG00000188517	3877	3748	4372	3859	3927	3682	3593	3807	3410	975	1178	1044	390	309	23.4912	24.644	24.4742	27.3142	26.3554	24.4935	24.1435	24.442	23.2609	12.9063	15.625	14.4324	7.04278	6.239	3751.69	4033.42	0.104416	0.345223	0.589101	3761.83	3770.48	-0.00329536	0.971175	0.985992	1018.63	2194.76	-1.10616	0.000688403	0.00556353	COL25A1	4	108808725	109302752	-	8744
ENSG00000196365	2766	2280	2897	3236	3474	2692	3994	4125	3786	2578	2294	1941	1060	1048	28.8191	25.779	27.8866	39.3859	40.092	30.7937	46.1499	45.5404	44.4091	58.6812	52.3223	46.1407	32.9158	36.3862	2479.02	3309.34	0.416631	0.00254092	0.033504	4144.45	2491.53	0.733976	3.96151e-14	5.54509e-12	2385.7	1449.87	0.719132	0.00106599	0.00796645	LONP1	19	5691834	5720572	-	5085
ENSG00000166986	3311	3198	3432	3944	3924	2229	4319	4295	4051	1095	1106	1140	1111	917	24.9601	26.1619	23.9031	34.7319	32.7655	18.4483	36.1081	34.308	34.3805	18.0339	18.2519	19.6075	24.9616	23.0358	3115.55	3565.18	0.194445	0.320195	0.565721	4411.05	3131.15	0.494546	1.54042e-07	5.22168e-06	1513.44	1822.67	-0.269483	0.0873932	0.23036	MARS	12	57475445	57517569	+	7028
ENSG00000160691	3586	2481	3937	3353	3475	3154	3542	3680	3534	1385	1412	1462	1589	1477	43.7562	32.8518	44.3827	47.7933	46.9661	42.2522	47.9305	47.5797	48.5466	36.9205	37.7163	40.7012	57.7862	60.0561	3105.91	3510.85	0.176558	0.223508	0.467015	3746.19	3121.73	0.262766	0.033374	0.118214	2098.87	1815.98	0.208027	0.379059	0.592678	SHC1	1	154962298	154974395	-	4342
ENSG00000114850	3681	4118	3954	3075	3202	3121	3822	3649	3577	1327	1223	1404	1039	870	42.1488	51.1692	41.8288	41.131	40.6108	39.2348	48.5338	44.2729	46.1107	33.1954	30.6557	36.679	35.4573	33.196	3694.05	3303.36	-0.161119	0.1942	0.433	3850.12	3712.39	0.0527196	0.630126	0.789115	1622.34	2161.65	-0.414093	0.00133102	0.00955468	SSR3	3	156540140	156555184	-	4627
ENSG00000154473	3846	4327	4194	3057	3407	3454	3163	3168	3077	1439	1360	1420	1060	1087	24.5499	29.9731	24.7337	22.7951	24.0887	24.2059	22.391	21.4275	22.1122	20.0673	19.004	20.6804	20.1659	23.1216	3886.08	3482.03	-0.158206	0.20252	0.442452	3277.61	3905.38	-0.252658	0.0188493	0.078994	1772.44	2274.03	-0.360116	0.00554709	0.0302464	BUB3	10	123154277	123170467	+	8300
ENSG00000197457	3768	2957	4119	3095	3308	3283	3814	3863	3842	1309	1254	1132	1181	1098	65.8416	56.0718	66.4968	63.1764	64.0259	62.9823	73.9103	71.5253	75.5806	49.9709	47.9681	45.1301	61.505	63.9352	3376.73	3402.96	0.0109949	0.927182	0.969972	4013.9	3393.82	0.241829	0.0218841	0.0875417	1687.54	1974.72	-0.22793	0.184365	0.379261	STMN3	20	63639705	63657682	-	3032
ENSG00000163811	3663	4047	3559	3463	3988	3300	2750	2808	2777	1670	1696	1681	1427	1159	46.99	56.3385	42.1809	51.895	56.6662	46.4773	39.1233	38.169	40.1059	46.803	47.6278	49.2002	54.5587	49.545	3549.88	3778.92	0.0903795	0.524594	0.733952	2904.13	3567.51	-0.296574	0.011127	0.053987	2120.49	2077.33	0.029486	0.830471	0.912865	WDR43	2	28894643	28948222	+	4130
ENSG00000117114	4010	4380	4312	3687	3140	5036	3057	2839	2569	1045	1199	1136	896	676	27.3992	32.4766	27.2202	29.4287	23.7642	37.7778	23.1645	20.5543	19.7615	15.599	17.934	17.7093	18.2462	15.3917	3989.7	4162.09	0.0611309	0.712892	0.858685	2947.88	4009.54	-0.443609	6.74002e-05	0.000964013	1363.92	2334.55	-0.774976	1.89159e-09	7.03647e-08	ADGRL2	1	81306160	81992436	+	7754
ENSG00000142208	3525	3305	3985	3272	3411	3634	3443	3304	3268	1425	1397	1366	1342	1287	16.7315	17.0236	17.4753	18.1424	17.9333	18.9374	18.1238	16.6174	17.4631	14.7768	14.5157	14.7931	18.9845	20.3565	3379.23	3623.68	0.100733	0.346969	0.590777	3490.39	3396.18	0.0393442	0.679478	0.822119	1930.23	1976.76	-0.035522	0.831886	0.913488	AKT1	14	104769349	104795751	-	11162
ENSG00000129910	3426	2582	3792	3630	3613	4974	3478	3280	2791	1135	1219	1020	1546	1453	39.2205	32.0764	40.1064	48.5441	45.8136	62.5158	44.156	39.7873	35.9707	28.3864	30.5488	26.6413	52.748	55.4292	3047.79	4283.96	0.491076	0.00131888	0.0219649	3323.07	3063.25	0.117231	0.331982	0.541858	1859.17	1782.23	0.0601509	0.841751	0.919073	CDH15	16	89171767	89195492	+	4628
ENSG00000169432	4584	4694	4901	3267	2827	4425	3479	3175	2720	1068	1128	1142	291	236	17.6744	19.6402	17.4584	14.7148	12.0733	18.7315	14.8761	12.9715	11.8068	8.99622	9.52084	10.0461	3.34399	3.03222	4446.81	3690.66	-0.268812	0.0900897	0.285692	3262.92	4469	-0.453686	4.66973e-05	0.000712616	994.249	2601.73	-1.38676	0.000945144	0.00723658	SCN9A	2	166195185	166376001	-	13741
ENSG00000163938	3883	4619	4094	3457	3512	3307	2898	2825	2687	1490	1503	1469	1114	1068	62.0026	80.0375	60.3962	64.4832	62.1151	57.9742	51.3187	47.7976	48.3029	51.9777	52.5372	53.5174	53.015	56.8279	3967.42	3614.13	-0.134403	0.330997	0.576137	2929.6	3987.05	-0.444409	0.000209414	0.00245329	1841.97	2321.9	-0.334214	0.014005	0.0611102	GNL3	3	52681156	52694492	+	3318
ENSG00000165688	3293	2828	3514	3151	3436	3348	3427	3258	3240	1823	1588	1626	1694	1667	26.4743	24.6727	26.1008	29.5928	30.5976	29.5513	30.555	27.7543	29.3252	32.019	27.9479	29.8253	40.5899	44.6598	3008.59	3490.07	0.21409	0.0495265	0.202476	3459.35	3023.75	0.193983	0.0480918	0.152931	2391.22	1759.71	0.441561	0.0243463	0.0922631	PMPCA	9	136410570	136423761	+	6590
ENSG00000137409	3376	2333	3813	2934	3496	3322	3298	3543	3487	1661	1551	1586	1869	1598	57.2179	42.909	59.7057	58.0891	65.6299	61.8141	61.989	63.6277	66.5342	61.5018	57.545	61.3287	94.4083	90.2515	2954	3422.68	0.212247	0.150294	0.37783	3597.61	2969.05	0.276694	0.0298773	0.108698	2365.63	1727.15	0.45311	0.0576696	0.171796	MTCH1	6	36968141	36986298	-	3126
ENSG00000246363	3844	4801	3914	3718	3503	2894	3911	3559	3483	998	1053	1094	585	510	69.248	93.8553	65.1424	78.2416	69.898	57.2375	78.1351	67.9355	70.6383	39.2774	41.5258	44.9647	31.4087	30.6155	3964.52	3564.73	-0.153254	0.356539	0.599237	3817.73	3984.06	-0.0613151	0.645844	0.79983	1144.29	2320.46	-1.0187	6.48088e-07	1.41999e-05	LINC02458	12	89010681	89019679	-	2941
ENSG00000116717	1947	1361	2110	2576	3239	1765	2534	3489	3311	4196	3739	3720	1953	1911	49.8568	37.8198	49.9183	77.0564	91.8692	49.6205	71.9614	94.6683	95.4511	234.737	209.594	217.336	149.05	163.067	1683.06	2668.92	0.664935	0.000914807	0.0176937	3246.8	1691.63	0.940239	1.99004e-11	1.71874e-09	4174.41	984.08	2.08493	5.79068e-24	1.6854e-21	GADD45A	1	67685061	67688338	+	2069
ENSG00000131711	4098	3964	4616	4082	4241	3825	3335	2880	2657	1112	1023	1130	516	336	17.1905	18.0448	17.8896	20.0029	19.7054	17.6159	15.5148	12.8013	12.5479	10.1908	9.39413	10.8149	6.45114	4.69681	3964.83	4272.75	0.107865	0.340097	0.584425	3091.26	3984.69	-0.366318	0.000841265	0.00737959	1087.08	2319.45	-1.092	0.000101745	0.00111578	MAP1B	5	72107234	72209570	+	12630
ENSG00000089159	2448	2002	2666	3247	3527	2592	3300	3888	3633	2744	2511	2209	1532	1503	17.3857	15.4293	17.4928	26.9381	27.7451	20.2103	25.9913	29.2585	29.0475	42.5748	39.0384	35.7937	32.4272	35.5702	2218.23	3297.44	0.571747	0.000106486	0.0042737	3765.69	2229.44	0.755998	5.88445e-13	6.92361e-11	2866.11	1297.32	1.14394	5.6782e-18	8.8621e-16	PXN	12	120210439	120265771	-	7460
ENSG00000130204	3015	2130	3707	3326	3764	3804	3215	3124	3120	945	947	909	2897	2888	44.2485	33.923	50.2636	57.0215	61.1874	61.2929	52.3271	48.5812	51.5501	30.2992	30.4248	30.4373	126.716	141.24	2741.31	3824.05	0.479965	0.00161426	0.0250403	3296.78	2755.27	0.25845	0.0540047	0.165593	2689.47	1602.81	0.746361	0.190008	0.386185	TOMM40	19	44890569	44903689	+	3610
ENSG00000136824	4925	6548	5550	2391	2749	3744	2728	2636	2467	1160	1161	1165	364	198	40.3418	58.2051	42.0012	22.8788	24.9416	33.67	24.7815	22.8791	22.75	20.7585	20.8184	21.7723	8.8863	5.40458	5368.76	3110.11	-0.787449	9.31302e-06	0.000774618	2727.55	5395.17	-0.983914	1.30927e-13	1.68719e-11	1040.03	3142.59	-1.5944	0.000289348	0.00269782	SMC2	9	104094260	104141417	+	6468
ENSG00000107937	3768	4138	3955	3401	3507	3140	3195	3022	2924	1288	1358	1493	1369	1211	30.5247	36.3777	29.601	32.1849	31.4686	27.9273	28.7043	25.9406	26.6675	22.7953	24.0828	27.5951	33.0534	32.6914	3728.42	3534.68	-0.0768718	0.551835	0.754037	3185.24	3746.95	-0.23415	0.033047	0.117363	1900.78	2181.71	-0.199705	0.277017	0.489355	GTPBP4	10	988019	1019936	+	6540
ENSG00000160360	3564	2483	4063	3296	3682	4267	3393	3404	3107	1190	1276	1182	1444	1403	36.7504	27.7846	38.7071	39.7024	42.0542	48.3065	38.801	37.1929	36.0686	26.8077	28.8032	27.8082	44.3775	48.2092	3136.21	3943.44	0.33026	0.0297547	0.148181	3448.09	3152.18	0.129136	0.308654	0.517699	1874.76	1833.7	0.031068	0.906588	0.952075	GPSM1	9	136327476	136359605	+	5138
ENSG00000101266	3599	3528	3513	3351	3482	3347	3488	3431	3582	1497	1352	1426	1086	1072	6.45863	6.87053	5.82446	7.02485	6.9213	6.59436	6.94175	6.52416	7.23681	5.86906	5.3113	5.8386	5.80844	6.41063	3341.01	3578.73	0.0993034	0.396002	0.63379	3661.54	3357.71	0.125095	0.230742	0.431283	1788.97	1954.66	-0.128409	0.267011	0.477927	CSNK2A1	20	472498	543835	-	29523
ENSG00000134697	3436	3975	3536	3153	3365	2854	3002	2902	2777	1987	1984	1980	1515	1266	31.6871	39.7804	30.1273	33.967	34.3728	28.8962	30.7025	28.3577	28.8315	40.0327	40.0531	41.6605	41.6402	38.9054	3447.61	3296.8	-0.0643799	0.651252	0.8207	3024.31	3464.69	-0.195882	0.0978035	0.247782	2408.45	2017.6	0.255725	0.0496513	0.15438	GNL2	1	37566816	37595935	-	5745
ENSG00000178719	3025	2757	3392	2743	3169	2860	3541	3815	3866	2081	1709	1740	1499	1488	63.4219	62.7269	65.7035	67.1806	73.593	65.8321	82.333	84.7527	91.2512	95.3178	78.4371	83.2326	93.6669	103.96	2865.08	3081.15	0.104833	0.35432	0.597681	3910.26	2879.48	0.441306	5.38929e-06	0.000115902	2381.11	1675.92	0.505882	0.000138255	0.00145256	GRINA	8	143990058	143993415	+	2527
ENSG00000129250	3859	3043	4370	2997	3120	3800	3619	3728	3576	1012	1018	956	1293	1233	23.829	20.3909	24.9306	21.6184	21.3396	25.7616	24.783	24.3923	24.8595	13.6521	13.7608	13.4685	23.7958	25.3713	3507.14	3479.28	-0.0116116	0.931459	0.972093	3804.45	3524.89	0.10984	0.30343	0.513154	1601.86	2050.98	-0.357575	0.202726	0.402132	KIF1C	17	4997948	5028401	+	8580
ENSG00000130706	2714	2745	3238	3004	3192	3088	3065	2965	2919	1940	1825	1724	2656	2488	67.1288	73.6792	73.9938	86.7968	87.4506	83.8562	84.0745	77.7086	81.2824	104.831	98.8161	97.2898	195.794	205.068	2718.74	3262.64	0.263071	0.0182433	0.110506	3118.61	2732.33	0.190672	0.053896	0.165421	3116.99	1590.57	0.970138	0.00195057	0.0131121	ADRM1	20	62302093	62308862	+	2142
ENSG00000117399	3639	3000	4181	2287	2594	3701	3054	3268	3152	1256	1158	1218	2502	2508	94.6012	84.6329	100.419	69.4521	74.6939	105.631	88.0477	90.0206	92.2495	71.3333	65.9005	72.2425	193.853	217.265	3368.74	3003.65	-0.165483	0.315111	0.561615	3299.44	3385.75	-0.037517	0.71682	0.845858	2623.18	1970.18	0.412541	0.351006	0.567076	CDC20	1	43358955	43363203	+	2038
ENSG00000111897	3254	3297	3473	3036	3210	3099	3389	3385	3461	2103	2170	2231	836	565	54.9568	60.4264	54.1912	59.8978	60.0496	57.4625	63.4761	60.5771	65.8065	77.5947	80.2287	85.9675	42.0806	31.7981	3143.01	3284.34	0.0635675	0.569076	0.764371	3567.76	3158.7	0.175765	0.0753979	0.208787	2064.11	1838.87	0.16732	0.619859	0.786959	SERINC1	6	122443354	122471822	-	3137
ENSG00000142168	3898	3453	3998	3012	3081	3217	3077	3446	3461	1596	1626	1576	1071	978	102.288	98.3292	96.927	92.3298	89.5519	92.6812	89.5456	95.8171	102.246	91.4963	93.4047	94.3559	83.7612	85.5203	3550.13	3271.32	-0.117997	0.270694	0.517873	3478.01	3567.99	-0.0368824	0.709057	0.840864	1876.59	2076.6	-0.145041	0.113514	0.274765	SOD1	21	31659622	31668931	+	2019
ENSG00000164916	3541	2152	4192	3727	3372	3688	3314	3401	3047	1458	1436	1167	1522	1439	14.3287	9.44986	15.6719	17.6175	15.1136	16.3843	14.8719	14.5825	13.8808	12.8892	12.7204	10.7741	18.3555	19.4039	3054.49	3794.88	0.312852	0.0742324	0.256384	3397.63	3070.15	0.145901	0.336103	0.545076	2012.47	1785.55	0.171875	0.521702	0.716883	FOXK1	7	4682309	4771443	+	13093
ENSG00000101294	2895	2934	3135	2916	3068	3111	3664	3481	3360	1855	1681	1818	1811	1697	14.1952	15.612	14.202	16.7027	16.6629	16.7476	19.9243	18.086	18.548	19.8713	18.0438	20.3385	26.4657	27.7283	2809.6	3195.4	0.185759	0.091839	0.288994	3660.37	2823.63	0.374536	0.000158338	0.00194032	2518.6	1643.79	0.61484	0.00110124	0.00819577	HM13	20	31514410	31577923	+	10805
ENSG00000152818	3732	3379	3813	2993	2421	3164	3718	3205	2743	2356	2673	2370	489	354	13.5391	13.3027	12.7801	12.6841	9.72842	12.6021	14.9586	12.3203	11.203	18.6728	21.2281	19.6167	5.28721	4.27955	3419.37	3017.44	-0.180428	0.181797	0.419021	3365.49	3436.54	-0.0301144	0.797926	0.896371	2089.05	2000.19	0.0631161	0.901364	0.949644	UTRN	6	144285701	144853034	+	14604
ENSG00000178921	3419	2701	4058	3989	3871	3665	3811	3396	3259	700	885	686	1557	1396	27.9928	23.998	30.6958	38.1519	35.1052	32.9443	34.6036	29.4619	30.0397	12.5208	15.8619	12.8145	37.9933	38.0873	3162.93	4055.67	0.358417	0.00735021	0.0631018	3647.58	3178.95	0.198081	0.0972992	0.247042	1573.91	1849.67	-0.233649	0.585111	0.765295	PFAS	17	8247618	8270491	+	6471
ENSG00000198561	3676	3229	3952	3087	2771	3907	3464	3512	3313	1467	1525	1415	1081	964	22.1366	21.1012	21.9873	21.7158	18.483	25.8307	23.1338	22.4096	22.4605	19.2998	20.1034	19.4411	19.4013	19.3446	3391.38	3427.87	0.0154349	0.912565	0.962338	3583.22	3408.44	0.0720375	0.436714	0.638937	1779.31	1983.67	-0.156757	0.0400823	0.132427	CTNND1	11	57753243	57819546	+	8798
ENSG00000240342	2817	4030	3787	2535	3123	3327	2983	2731	2924	1265	1194	1356	2686	2585	169.792	263.596	210.884	178.489	208.498	220.161	199.397	174.42	198.413	166.575	157.543	186.475	482.511	519.204	3344.63	3149.36	-0.0866019	0.596779	0.783455	3013.6	3361.05	-0.157333	0.263339	0.469232	2757.06	1957.85	0.493479	0.275623	0.488132	RPS2P5	12	118246084	118246962	+	879
ENSG00000130175	2878	2071	3101	3053	3205	3355	3420	3774	3439	2290	2023	1914	1448	1317	29.5158	23.0488	29.3823	36.576	36.4077	37.7759	38.8978	41.0121	39.7063	51.3084	45.4178	44.7854	44.2592	45.0089	2502.67	3376.6	0.431858	0.00122939	0.0210964	3700.26	2515.39	0.556522	1.78588e-06	4.46112e-05	2470.7	1463.37	0.755652	1.86751e-08	5.72246e-07	PRKCSH	19	11435288	11450968	+	5166
ENSG00000104969	3238	3672	3314	3247	3095	3507	3393	3344	3393	1296	1306	1188	1661	1610	45.1334	55.5427	42.6769	52.8698	47.784	53.668	52.4492	49.3893	53.2437	39.4652	39.8501	37.7805	69.002	74.7816	3218.66	3461.46	0.105127	0.434804	0.667242	3531.05	3234.62	0.126733	0.273431	0.480407	2055.91	1883.55	0.12563	0.667503	0.817665	SGTA	19	2754714	2783371	-	3801
ENSG00000022840	3063	2726	3228	2979	3086	2940	3430	3378	3395	2082	1966	2030	1584	1372	27.4539	26.5147	26.7307	31.1913	30.6376	28.931	34.0947	32.0821	34.2579	40.7687	38.5751	41.513	42.314	40.9789	2818.99	3166.02	0.16743	0.125822	0.343594	3556.14	2833.16	0.32779	0.000558871	0.00537901	2500.9	1648.92	0.600501	1.3849e-13	1.06798e-11	RNF10	12	120533480	120577594	+	5911
ENSG00000254999	3292	2695	3617	2676	2920	2899	3283	3372	3619	2472	2081	2241	1019	1027	141.454	125.666	143.59	134.322	138.976	136.761	156.445	153.528	175.068	232.056	195.746	219.699	130.497	147.053	2993.18	2983.74	-0.00470917	0.967572	0.986704	3582.91	3008.3	0.2519	0.0187882	0.0788485	2363.07	1750.54	0.433484	0.0551239	0.166422	BRK1	3	10115592	10127190	+	1233
ENSG00000011426	4539	5725	4615	2672	3086	3905	2939	2787	2541	1147	1191	1178	505	378	40	54.7493	37.5743	27.5068	30.1229	37.7815	28.7233	26.0245	25.2097	22.0827	22.9761	23.6851	13.2636	11.1004	4698.3	3384.78	-0.472873	0.00514213	0.0512087	2878.87	4721.45	-0.713524	1.1701e-07	4.0858e-06	1159.54	2750	-1.24473	3.48356e-05	0.000453896	ANLN	7	36389806	36453791	+	6012
ENSG00000153147	3995	4531	4302	2898	3054	3610	3059	3044	3059	1560	1561	1638	536	342	25.2425	31.068	25.1134	21.3904	21.374	25.0427	21.4353	20.3801	21.76	21.5342	21.5916	23.6135	10.0937	7.20095	4033.14	3355.08	-0.265366	0.0480969	0.199013	3193.17	4053.15	-0.343909	0.00188432	0.0139642	1459.38	2360.13	-0.692746	0.0744588	0.205655	SMARCA5	4	143513463	143557486	+	8385
ENSG00000183255	2730	2441	2971	2894	2987	3154	3277	3058	3197	2714	2267	2382	1627	1479	40.8928	39.6785	41.1155	50.6392	49.5587	51.8685	54.4371	48.5363	53.9125	88.8141	74.3363	81.4059	72.6344	73.8244	2543.59	3174.03	0.319386	0.0030846	0.0378844	3324.4	2556.38	0.378794	0.000153495	0.00189673	2866.05	1487.83	0.946353	6.13335e-17	8.05488e-15	PTTG1IP	21	44849585	44873903	-	3537
ENSG00000100811	3300	3330	3754	3129	3292	3551	3162	3151	3178	1519	1599	1505	1436	1228	20.0501	21.9558	21.0725	22.2082	22.1545	23.6871	21.3058	20.286	21.738	20.1627	21.2675	20.8626	26.0033	24.8627	3250.07	3501.73	0.107665	0.329543	0.574728	3307.95	3266.31	0.0182455	0.849865	0.925865	2045.21	1901.44	0.104145	0.445328	0.654821	YY1	14	100238298	100282792	+	8720
ENSG00000136270	3261	3442	3564	3414	3229	3496	3623	3166	3014	1309	1211	1258	1580	1543	29.7726	34.102	30.0624	36.4111	32.6539	35.0426	36.6834	30.6283	30.9794	26.1092	24.2034	26.2046	42.9927	46.944	3220.6	3565.14	0.146722	0.213433	0.45548	3416.53	3236.65	0.0781189	0.482743	0.677116	2002.64	1884.39	0.0870136	0.748921	0.865591	TBRG4	7	45100100	45112047	-	5803
ENSG00000178573	2121	2149	2797	2586	1983	2231	3816	3464	3947	4163	3509	3310	485	460	16.1084	17.7114	19.6257	22.9427	16.6815	18.6025	32.1407	27.8763	33.7476	69.0728	58.3393	57.3549	10.978	11.6417	2203.24	2397.02	0.121365	0.415247	0.650001	3919.59	2214.27	0.823578	1.87928e-12	2.00749e-10	2995.69	1288.93	1.21695	0.035021	0.119918	MAF	16	79585843	79600714	-	6976
ENSG00000077147	3475	3455	3718	3297	3438	3166	3373	3595	3293	1695	1673	1670	683	476	24.4338	26.3625	24.1526	27.0806	26.7758	24.4402	26.3019	26.7843	26.067	26.0372	25.7512	26.7906	14.3129	11.153	3336.83	3481.69	0.0613562	0.588772	0.77795	3571.55	3353.51	0.091018	0.329406	0.539135	1623.95	1952.2	-0.26476	0.39935	0.612039	TM9SF3	10	96518109	96587452	-	7535
ENSG00000214485	3076	6931	3033	2244	2560	2728	2843	2911	3121	1957	1927	1786	936	910	218.165	533.455	198.742	185.92	201.112	212.423	223.619	218.769	249.204	303.234	299.189	289.008	197.854	215.074	4188.03	2642.51	-0.66431	0.177716	0.413572	3095.03	4207.92	-0.443112	0.369277	0.57659	2018.7	2454.17	-0.281448	0.418628	0.630078	RPL7P1	5	150094302	150095048	+	747
ENSG00000148773	4841	4652	5442	2828	2911	4572	2945	2535	2023	1036	1033	886	700	512	20.0266	20.884	20.7993	13.6664	13.3387	20.7652	13.5111	11.1121	9.42173	9.36309	9.35486	8.36249	8.63059	7.05812	4670.14	3609.82	-0.371464	0.0261731	0.137755	2610.68	4693.54	-0.846227	1.3851e-11	1.20913e-09	1135.06	2732.03	-1.26554	3.99627e-22	9.56352e-20	MKI67	10	128096659	128126385	-	12807
ENSG00000065135	3676	4029	3864	2548	2751	3047	3247	2964	3188	1991	1923	2013	963	705	7.16705	8.52444	6.9602	5.80322	5.94096	6.52223	7.02072	6.12334	6.99756	8.48056	8.20749	8.95446	5.5958	4.58039	3636.3	2929.15	-0.311778	0.014	0.0937736	3279.29	3654.38	-0.156148	0.169252	0.354005	2016.44	2127.8	-0.076757	0.763066	0.873889	GNAI3	1	109548611	109618321	+	27174
ENSG00000130309	3365	2790	3627	3751	3784	3555	3534	3298	3122	1191	1085	1059	1386	1310	36.3838	32.7364	36.2318	47.3777	45.3184	42.2008	42.3764	37.7849	38.0031	28.1334	25.6814	26.1246	44.6639	47.2	3051.11	3900.85	0.354284	0.00245546	0.0329089	3467.94	3066.51	0.17728	0.0859542	0.228008	1745.35	1784.47	-0.0329496	0.899859	0.948794	COLGALT1	19	17555594	17583162	+	4900
ENSG00000156515	2569	1961	2960	2425	2565	2513	3586	3768	3908	3033	2603	2831	1031	986	21.6181	17.9075	23.0126	23.838	23.9079	23.2169	33.4656	33.5978	37.023	55.759	47.9506	54.3531	25.8573	27.649	2327.59	2636.64	0.179548	0.171961	0.406669	3925.61	2339.4	0.746355	1.91788e-10	1.3779e-08	2759.32	1361.1	1.01996	0.000799271	0.00629883	HK1	10	69269984	69401884	+	6296
ENSG00000213281	3635	3979	3733	2805	3041	2963	3237	3323	3318	1553	1681	1594	984	871	43.2873	51.4202	41.0709	39.0206	40.1119	38.7388	42.7497	41.9307	44.4832	40.4032	43.8218	43.3087	34.9239	34.5639	3568.55	3094.75	-0.205323	0.100256	0.303954	3442.04	3586.28	-0.0590276	0.589258	0.760434	1816.22	2088.17	-0.200256	0.18328	0.377713	NRAS	1	114704469	114716894	-	4449
ENSG00000104687	3345	3041	3590	3280	3224	2977	3564	3653	3820	1315	1224	1250	1225	1116	47.1332	46.4998	46.7353	53.9895	50.3184	46.0541	55.6933	54.5414	60.5979	40.4804	37.7553	40.1857	51.4444	52.4014	3118.96	3336.49	0.0971756	0.401738	0.638639	3847.9	3134.63	0.295671	0.00226445	0.0159445	1732.32	1824.44	-0.076017	0.636009	0.797138	GSR	8	30678061	30727999	-	3760
ENSG00000072501	3657	3003	4191	3409	3531	3895	3986	3407	3293	1023	893	998	719	618	18.4806	16.4684	19.5672	20.1244	19.7647	21.6101	22.339	18.2435	18.7347	11.2942	9.87891	11.5068	10.8291	10.4071	3378.3	3804.81	0.171374	0.156054	0.38571	3725.21	3395.37	0.13351	0.251166	0.455419	1171.44	1975.76	-0.754	9.83388e-11	4.72773e-09	SMC1A	X	53374149	53422728	-	10484
ENSG00000135372	2703	2658	3093	3830	3860	3407	3102	3027	2954	1538	1720	1630	1520	1523	27.3192	29.1528	28.8816	45.2194	43.2125	37.8053	34.7695	32.4175	33.6121	33.9599	38.0554	37.5872	45.7864	51.2944	2643.84	3905.3	0.562738	2.93335e-06	0.000339276	3164.89	2657.07	0.252254	0.00856372	0.0441146	2245.65	1546.7	0.537001	0.00173002	0.0118907	NAT10	11	34105602	34147670	+	5242
ENSG00000144224	3779	4204	3997	3059	3274	3219	2729	3121	2720	1862	1745	1754	580	500	39.1656	47.2818	38.272	37.035	37.5844	36.6275	31.3665	34.2742	31.7366	42.1595	39.5903	41.4752	17.9154	17.2681	3766.36	3356.08	-0.166221	0.180027	0.416707	2980.39	3785.06	-0.344538	0.00163441	0.0125297	1677.28	2203.95	-0.393235	0.262847	0.473542	UBXN4	2	135741619	135785055	+	5112
ENSG00000132485	3850	4443	4418	2995	3435	2868	2825	2966	2406	1523	1628	1562	816	799	40.8524	51.1608	43.3114	37.1243	40.3724	33.4114	33.2438	33.3483	28.7419	35.3057	37.8161	37.8154	25.8059	28.2522	3991.49	3268.14	-0.28836	0.0313706	0.152837	2849.65	4011.29	-0.493053	1.48621e-05	0.0002736	1706.82	2335.77	-0.451579	0.0149445	0.0641185	ZRANB2	1	71063291	71081297	-	4993
ENSG00000105202	3243	2829	3652	2819	3196	3161	3150	3290	3306	1690	1469	1656	1474	1560	79.069	74.8506	82.2639	80.2895	86.3111	84.6139	85.1734	84.9963	90.7455	90.019	78.4055	92.1192	107.109	126.745	3033.24	3221.48	0.0867754	0.439666	0.670709	3396.05	3048.52	0.155519	0.11232	0.271834	2226.9	1774.15	0.326976	0.0755147	0.207851	FBL	19	39834458	39846414	-	2173
ENSG00000138760	3692	3695	3717	2843	2742	3093	3502	3564	3567	1786	1643	1707	468	442	10.1135	10.9839	9.40702	9.09748	8.3197	9.30204	10.6387	10.3448	11.0003	10.6883	9.85242	10.6685	3.82082	4.03469	3485.8	3049.57	-0.192754	0.105433	0.312932	3705.35	3503.21	0.0810753	0.419221	0.623758	1564.84	2039.42	-0.381434	0.323171	0.539686	SCARB2	4	76158733	76234536	-	19341
ENSG00000137076	3091	2646	3639	2870	2994	3008	3627	3421	3185	1520	1497	1416	1854	1669	16.2529	15.0982	17.678	17.6286	17.4375	17.3647	21.1501	19.0603	18.854	17.4607	17.2313	16.9873	29.0544	29.2439	2919.89	3117.63	0.0943269	0.419181	0.653508	3564.36	2934.61	0.280204	0.00829992	0.0430287	2297.41	1707.77	0.427145	0.0953297	0.24411	TLN1	9	35696948	35732395	-	10076
ENSG00000136108	4402	5685	4465	2316	2917	3250	2596	2816	2527	1425	1444	1515	575	464	51.2913	71.8832	48.0656	31.5237	37.647	41.5753	33.5454	34.7674	33.1484	36.2741	36.8321	40.2751	19.9679	18.0161	4598.28	2971.55	-0.62965	0.000182574	0.00620794	2762.5	4620.9	-0.741955	4.85083e-08	1.85324e-06	1425.66	2691.58	-0.915938	0.00402181	0.0233466	CKAP2	13	52455429	52476628	+	4547
ENSG00000127483	3948	3615	4267	3122	3203	3558	3046	3192	2775	1297	1459	1277	897	680	28.1065	27.9281	28.0654	25.9637	25.2573	27.8095	24.0488	24.0789	22.2411	20.1724	22.7379	20.742	19.0324	16.1319	3698.58	3470.73	-0.0917253	0.399877	0.63723	3135.64	3717.15	-0.245412	0.00832557	0.0431203	1523.79	2163.51	-0.504353	0.000263524	0.00250034	HP1BP3	1	20742661	20787323	-	7442
ENSG00000118680	3112	3322	3144	2650	2797	2385	3015	2992	3231	2272	2225	2401	1461	1306	85.3397	98.8586	79.6551	84.8911	84.9581	71.8056	91.6924	86.9398	99.7498	136.116	133.57	150.222	119.408	119.345	3011.5	2755.35	-0.128114	0.337805	0.581914	3222.25	3026.48	0.0905874	0.422509	0.626395	2636.84	1762.13	0.582208	2.88801e-05	0.000387552	MYL12B	18	3261479	3278431	+	1932
ENSG00000108679	3678	3094	3764	3461	2877	3905	4268	3357	3285	1016	921	925	887	841	54.3704	49.6335	51.4067	59.7664	47.1076	63.3768	69.9696	52.5832	54.67	32.812	29.8041	31.1977	39.0792	41.4281	3291.87	3600.55	0.129264	0.349934	0.593143	3805.16	3308.46	0.201688	0.0989955	0.249842	1295.02	1925.36	-0.573829	0.000248357	0.00237701	LGALS3BP	17	78971238	78980109	-	3584
ENSG00000230989	3832	4026	4068	2728	2916	3263	2956	3034	3212	1340	1306	1484	1018	1054	21.3147	24.3014	20.9052	17.7257	17.9656	19.9264	18.2345	17.8819	20.1137	16.2835	15.9024	18.8329	16.8761	19.5363	3743.41	3126.16	-0.259782	0.0312262	0.152487	3208.58	3762.06	-0.229517	0.0297335	0.108272	1725.87	2190.29	-0.344398	0.00740354	0.0376523	HSBP1	16	83807843	83819737	+	9525
ENSG00000126698	3682	4779	3791	2925	2834	3173	3255	2833	2833	1238	1267	1329	1130	1023	67.5469	95.1397	64.2532	62.6833	57.5867	63.9072	66.2227	55.0698	58.5102	49.617	50.882	55.6259	61.7833	62.5382	3870.56	3138.84	-0.302114	0.0539109	0.212305	3110.74	3889.6	-0.322171	0.0227529	0.0899316	1678.68	2265.62	-0.433111	0.0187309	0.0757464	DNAJC8	1	28199456	28233025	-	2888
ENSG00000115760	3533	3648	4257	3407	3167	3535	2935	2862	2325	1434	1750	1454	1016	743	10.4816	11.7448	11.6683	11.8076	10.4072	11.5142	9.6567	8.99707	7.76555	9.29444	11.3655	9.84195	8.98361	7.34552	3576.55	3554.47	-0.00896898	0.939198	0.975112	2824.69	3594.41	-0.347608	0.00163257	0.0125274	1732.82	2092.48	-0.271088	0.100294	0.252678	BIRC6	2	32357028	32618899	+	17858
ENSG00000158470	3725	3086	3976	3062	3372	3277	3318	3370	3378	1132	1142	1106	1075	992	41.7945	37.5744	41.2153	40.1331	41.9065	40.3671	41.2861	40.0653	42.6693	27.7477	28.0495	28.3125	35.9478	37.0896	3365.38	3411.03	0.0193404	0.863456	0.938102	3507.85	3382.37	0.0523485	0.595963	0.765186	1538.1	1968.27	-0.357229	0.0247938	0.093506	B4GALT5	20	49632945	49713878	-	4722
ENSG00000136699	3545	2966	3916	3278	3413	3470	3585	3198	3114	1003	1005	876	1402	1238	25.4667	23.1223	25.9908	27.5087	27.1577	27.3681	28.5615	24.3434	25.1848	15.7415	15.8048	14.3579	30.0176	29.6364	3250.91	3570.32	0.135065	0.229724	0.473926	3449.77	3267.31	0.0781734	0.466212	0.663385	1614.18	1901.34	-0.237137	0.436913	0.647475	SMPD4	2	130151392	130182750	-	7375
ENSG00000172354	3112	2381	3488	2701	3075	2991	3530	3410	3667	1619	1313	1421	1550	1723	57.7096	47.915	59.7592	58.511	63.1618	60.8952	72.5968	67.0052	76.5566	65.5909	53.3014	60.122	85.6665	106.474	2793.12	3078.14	0.139978	0.276614	0.523741	3699.96	2807.28	0.397968	0.000592524	0.0056262	2198.33	1633.35	0.427781	0.0939885	0.241851	GNB2	7	100673531	100679174	+	2857
ENSG00000113558	3663	4023	3762	2725	2830	3015	2980	2707	3140	1814	1884	1828	838	710	15.1961	18.1112	14.4189	13.2058	13.0041	13.7322	13.7102	11.8995	14.6652	16.4407	17.1096	17.3022	10.3612	9.81522	3600.62	3010.22	-0.258178	0.0403475	0.179449	3082.29	3618.51	-0.231331	0.0559956	0.169607	1879.17	2106.95	-0.1642	0.511562	0.708555	SKP1	5	134148935	134177038	-	12771
ENSG00000115307	2991	2994	2922	3361	3306	3011	3057	3285	2834	1642	1550	1490	1710	1725	60.1616	65.3519	54.3004	78.9725	73.6557	66.4924	68.1919	70.0138	64.175	72.1547	68.2496	68.3785	102.511	115.622	2798.27	3406.16	0.283731	0.0261359	0.13775	3191.71	2812.24	0.182933	0.0793502	0.215324	2331.16	1637.19	0.509109	0.0289401	0.104337	AUP1	2	74526645	74529939	-	2634
ENSG00000164934	3782	4305	3816	2639	3013	2781	2993	3056	3024	1572	1654	1669	842	692	21.7821	26.9063	20.3051	17.7551	19.2211	17.5848	19.117	18.6499	19.6075	19.7797	20.8535	21.9313	14.4531	13.281	3748.97	2961.99	-0.339718	0.0122118	0.0864058	3161.29	3767.55	-0.252896	0.0301637	0.109507	1720.91	2193.92	-0.349364	0.115067	0.277464	DCAF13	8	103414714	103443453	+	9199
ENSG00000276043	3227	2754	4101	3463	3994	3382	3404	3414	2945	827	930	845	1277	1274	33.2302	30.7752	39.016	41.6572	45.5556	38.2354	38.8738	37.2514	34.1414	18.6049	20.9644	19.8528	39.1918	43.717	3133.03	3809.11	0.281681	0.0377681	0.172574	3396.99	3148.85	0.109172	0.341993	0.5501	1518.38	1832.38	-0.272135	0.415815	0.627422	UHRF1	19	4903080	4962154	+	5145
ENSG00000100129	3402	4639	3471	3078	2789	3039	3430	2751	3089	1496	1347	1472	952	879	41.9555	62.0844	39.5484	44.3433	38.0981	41.1475	46.9119	35.9493	42.888	40.3064	36.3654	41.4184	34.9915	36.1236	3642.56	3133.18	-0.217139	0.198275	0.437438	3237.31	3660.42	-0.177044	0.254921	0.459584	1684.38	2132.37	-0.339789	0.0692248	0.195485	EIF3L	22	37848868	37889407	+	4296
ENSG00000205531	3372	3250	3571	2925	3321	3450	2989	3190	3021	1381	1375	1347	1377	1230	34.356	35.9337	33.6144	34.8134	37.4787	38.5916	33.7735	34.4391	34.6521	30.7395	30.6679	31.3122	41.8139	41.7608	3192.58	3402.63	0.0920596	0.408624	0.644549	3203.4	3208.56	-0.00223809	0.980744	0.991116	1900.25	1867.71	0.0238366	0.888919	0.944386	NAP1L4	11	2944431	2992377	-	5200
ENSG00000196367	3338	3005	3989	3637	3173	3810	3427	3077	2612	1054	1208	983	1380	1105	8.8549	8.65058	9.77644	11.2705	9.32326	11.0964	10.082	8.64908	7.8007	6.10838	7.01503	5.94951	10.9106	9.76804	3220.26	3734.86	0.213719	0.0921549	0.28957	3173.09	3236.46	-0.0286679	0.805531	0.901095	1645.92	1883.6	-0.19557	0.428341	0.639287	TRRAP	7	98877933	99050831	+	19972
ENSG00000065000	3049	2628	3379	2795	2961	3267	3409	3485	3342	1458	1480	1318	1739	1484	18.7552	17.5426	19.2031	20.084	20.1745	22.0634	23.2555	22.715	23.1438	19.5934	19.9293	18.4974	31.8812	30.4191	2825.24	3167.61	0.164934	0.149849	0.377091	3565.27	2839.48	0.328172	0.00060764	0.00573953	2148.46	1652.46	0.377872	0.11134	0.270995	AP3D1	19	2100988	2164468	-	8613
ENSG00000106070	2364	2034	2519	3272	3390	1657	3382	3434	3440	3237	2946	2866	647	596	12.7868	11.939	12.5882	20.6744	20.3102	9.84	20.2872	19.6816	20.9477	38.2512	34.8829	35.3689	10.4301	10.7426	2160.06	2938.47	0.443884	0.0416378	0.183229	3574.04	2170.94	0.719031	1.17971e-13	1.54476e-11	2630.43	1263.41	1.05832	0.020423	0.0808984	GRB10	7	50590063	50793462	-	9795
ENSG00000136536	3439	4341	3571	2687	2943	2868	2847	2925	2873	1900	1881	1968	837	607	28.976	39.6917	27.7981	26.4471	27.4661	26.5304	26.6029	26.1142	27.2524	34.9742	34.6945	37.8322	21.0185	17.0429	3582.42	2985.1	-0.262932	0.077519	0.262621	3011.84	3600.08	-0.257131	0.0486161	0.154025	1896.05	2096.84	-0.144498	0.632461	0.794699	2021-03-07	2	159712457	159771027	+	6288
ENSG00000167004	3317	3606	3581	2803	2910	3250	3412	3298	3271	1556	1364	1533	961	814	41.4475	48.897	41.3406	40.9148	40.276	44.5856	47.2821	43.6665	46.0147	42.4767	37.3107	43.7045	35.7888	33.8942	3298.55	3147.02	-0.067658	0.581078	0.77314	3478.53	3314.96	0.0696394	0.508629	0.699408	1697.26	1930.11	-0.184456	0.196652	0.394477	PDIA3	15	43746392	43773279	+	4240
ENSG00000255717	3072	2890	3219	4073	4085	2997	2985	3275	2672	1456	1330	1473	1110	1008	43.3326	44.2379	41.9502	67.1139	63.8243	46.4129	46.6952	48.9497	42.4319	44.8686	41.0687	47.4053	46.6646	47.3807	2874.65	3931.46	0.451641	0.00258684	0.0338618	3104.68	2889.06	0.104025	0.290774	0.500392	1770.05	1681.65	0.0732334	0.455544	0.664376	SNHG1	11	62851988	62855914	-	3756
ENSG00000006744	3196	3291	3407	3213	3330	3760	3255	3057	2889	889	967	954	1771	1652	26.6866	29.8207	26.2832	31.3403	30.7987	34.4694	30.142	27.0475	27.158	16.2172	17.6758	18.1747	44.0734	45.9669	3103.64	3617.25	0.221101	0.0599591	0.226179	3205.45	3119.12	0.0395188	0.700873	0.835725	1869.92	1815.89	0.0416592	0.917221	0.958322	ELAC2	17	12992391	13018187	-	6345
ENSG00000118816	2796	3471	2902	2743	2892	2728	3165	3430	3653	2146	1792	1910	1069	894	39.5975	53.3444	37.9706	45.3797	45.3659	42.4164	49.7095	51.4719	58.243	66.3971	55.5565	61.7156	45.1211	42.1907	2892.5	2939.87	0.0236813	0.872147	0.94265	3572.83	2906.77	0.297921	0.0247666	0.0951801	2100.47	1692.96	0.311945	0.146418	0.325746	CCNI	4	77047158	77076005	-	3741
ENSG00000165916	3019	3331	3400	2843	2975	3133	3040	3120	3047	1478	1456	1398	1598	1638	70.2764	84.1443	73.1215	77.3086	76.7068	80.0692	78.4792	76.9567	79.8513	75.1639	74.1948	74.2479	110.865	127.06	3059.56	3144.04	0.0394618	0.740593	0.874062	3207.45	3074.77	0.0611006	0.555292	0.735663	2177.65	1790.28	0.281808	0.239693	0.447941	PSMC3	11	47418769	47426473	-	2276
ENSG00000165672	4051	3356	4150	2641	2965	3288	3043	3090	3176	1205	1326	1357	988	824	62.8111	56.4676	59.4486	47.8351	50.9213	55.9711	52.3251	50.7665	55.4393	40.8178	45.0073	48.0048	45.6564	42.5744	3609.44	3119.94	-0.210238	0.0790321	0.264756	3244.95	3627.66	-0.161005	0.106095	0.261762	1572.43	2111.05	-0.424888	4.6246e-05	0.000573265	PRDX3	10	119167703	119178833	-	3417
ENSG00000103485	4136	3487	4343	2793	2572	3834	2933	3101	3133	1182	1105	1197	816	825	60.1671	55.0471	58.3698	47.4629	41.4429	61.2335	47.3179	47.7998	51.3101	37.5651	35.189	39.7286	35.3785	39.9927	3736.37	3226.47	-0.211668	0.162946	0.394886	3194.33	3755.21	-0.233531	0.0172383	0.0742672	1417.83	2185.33	-0.624628	7.43632e-10	3.02767e-08	QPRT	16	29679008	29698699	+	3642
ENSG00000110713	3201	2995	3434	3183	3312	3420	3260	3036	3076	1233	1215	1231	1479	1357	17.1218	17.3846	16.9701	19.8887	19.6225	20.0839	19.3382	17.2072	18.5231	14.4084	14.2268	15.0229	23.5778	24.1876	3012.97	3483.47	0.209362	0.0473596	0.197063	3267.53	3028.08	0.109722	0.261888	0.467437	1877.35	1762.53	0.0901087	0.709574	0.843334	NUP98	11	3671083	3797792	-	9905
ENSG00000089685	4180	3119	4492	2608	3011	3767	3054	2945	3104	940	906	881	1196	1229	58.0498	47.0049	57.6346	42.3094	46.3165	57.4352	47.0357	43.3366	48.5299	28.5194	27.5434	27.9146	49.5024	56.8753	3668.98	3288.08	-0.158166	0.292094	0.538205	3174.65	3687.59	-0.216371	0.059508	0.176953	1505.68	2145.46	-0.511906	0.0893049	0.233655	BIRC5	17	78214186	78225636	+	3815
ENSG00000119906	3426	3680	4047	3892	3471	4703	2912	2730	2489	923	1191	1042	522	399	19.7125	22.9776	21.5133	26.1596	22.1212	29.7089	18.5814	16.6441	16.1228	11.6023	15.0014	13.6789	8.95148	7.65023	3492.89	4237.52	0.278853	0.0440192	0.188403	2831.66	3510.29	-0.309895	0.00346297	0.0222158	1085.05	2043.7	-0.912004	0.000193859	0.00193751	SLF2	10	100912569	100965136	+	9208
ENSG00000131467	3259	3207	3697	3687	3502	3404	3397	3076	3267	610	657	807	1430	1403	33.5141	35.7886	35.1246	44.2915	39.8896	38.4318	38.7412	33.5177	37.8229	13.7044	14.7902	18.9342	43.8278	48.0782	3179.09	3727.95	0.229706	0.0466446	0.195203	3397.91	3195	0.0887228	0.386258	0.591707	1488.79	1859.84	-0.321794	0.467448	0.674837	PSME3	17	42824385	42843758	+	5152
ENSG00000153561	3434	3627	3791	2932	2810	2999	3212	3155	3418	1553	1399	1464	838	706	26.7396	30.6482	27.2727	26.67	24.236	25.6383	27.7373	26.0315	29.9633	26.4189	23.8472	26.0091	19.4478	18.3192	3403.27	3073.41	-0.147002	0.208072	0.449598	3413.3	3420.23	-0.00289886	0.978111	0.989754	1607.76	1991.26	-0.307401	0.0755372	0.207887	RMND5A	2	86720173	86778041	+	6804
ENSG00000169504	3439	3141	3543	3313	3529	2187	3699	3547	3671	1518	1460	1540	370	365	40.5342	40.1754	38.5816	45.6158	46.0725	28.3006	48.3513	44.2992	48.7121	39.0885	37.671	41.4134	12.9976	14.3361	3168.65	3183.37	0.00662562	0.969581	0.987326	3806.61	3184.56	0.257373	0.0080503	0.042179	1354.53	1853.55	-0.451728	0.269521	0.481138	CLIC4	1	24745357	24844324	+	4495
ENSG00000119314	3315	3679	3678	3305	3472	2741	3304	3330	3218	1529	1296	1402	568	456	21.3171	25.673	21.8512	24.8268	24.73	19.3514	23.5624	22.69	23.2967	21.4803	18.2438	20.5695	10.8859	9.7714	3350.73	3350.66	2.29052e-05	0.999871	0.999952	3432.01	3367.38	0.0275972	0.791913	0.892704	1381.64	1960.69	-0.503973	0.0909325	0.236673	PTBP3	9	112217716	112333667	-	8239
ENSG00000134369	3334	3029	4146	2669	2241	3822	3688	3252	3370	1519	1601	1267	685	656	7.86702	7.75617	9.03843	7.35695	5.85716	9.90133	9.65094	8.13093	8.95236	7.83052	8.26992	6.82106	4.81733	5.15818	3272.64	3062.33	-0.0958632	0.584788	0.77567	3596.21	3289.1	0.128501	0.24846	0.452067	1530.25	1914.23	-0.321981	0.147026	0.326638	NAV1	1	201622885	201826969	+	22453
ENSG00000143106	3826	3727	3713	2743	2727	3207	3144	2874	3080	1189	1326	1344	1225	1137	35.4131	37.4354	31.7514	29.6585	27.9579	32.5894	32.2728	28.1872	32.0947	24.043	26.8676	28.3824	33.793	35.0693	3537.53	3046.93	-0.215223	0.081464	0.268968	3174.13	3555.22	-0.163518	0.132055	0.301996	1757.74	2069.62	-0.236675	0.165085	0.35259	PSMA5	1	109399031	109426427	-	5724
ENSG00000105968	4028	4063	4522	2458	2962	3382	2802	2914	2835	1110	1109	951	979	995	44.9372	49.1889	46.6087	32.0334	36.6018	41.4237	34.6672	34.447	35.6068	27.0538	27.0841	24.2063	32.5514	36.9903	3949.07	3084.29	-0.356433	0.0060225	0.0563273	2978.63	3968.8	-0.414041	1.08861e-05	0.000209429	1455.75	2310.4	-0.667764	0.000119121	0.0012758	H2AFV	7	44826791	44848083	-	4749
ENSG00000159131	3194	2996	3333	3201	3317	2603	3614	3202	3252	1167	1135	1350	1488	1243	21.8321	22.2232	21.0482	25.5594	25.1135	19.5341	27.3958	23.1914	25.025	17.4269	16.9833	21.0536	30.3134	28.3126	2981.83	3211.62	0.107065	0.42892	0.662124	3511	2996.78	0.228441	0.0266987	0.100117	1833.29	1744.34	0.0708613	0.766545	0.875946	GART	21	33503931	33543491	-	7751
ENSG00000004487	3542	3363	3769	2492	2671	2970	3066	3315	3356	1481	1317	1467	1141	1129	34.496	35.5427	33.9129	28.3513	28.8134	31.7566	33.1151	34.2097	36.7964	31.5111	28.0783	32.5972	33.1189	36.6405	3341.55	2854.56	-0.227145	0.0433815	0.187311	3392.74	3358.3	0.0147177	0.878803	0.941107	1825.92	1954.8	-0.099473	0.410168	0.621908	KDM1A	1	23019443	23083689	+	5440
ENSG00000125107	3455	3527	3745	3321	3259	3581	3306	2803	2800	1039	1113	1119	1125	854	16.8677	18.6861	16.892	18.9401	17.6236	19.1943	17.8997	14.5003	15.3897	11.0819	11.8951	12.4644	16.3694	13.8936	3362.72	3570.72	0.0866803	0.444004	0.673728	3106.87	3379.51	-0.121336	0.275175	0.482507	1477.95	1967.43	-0.413801	0.0119326	0.0543351	CNOT1	16	58519951	58629886	-	10852
ENSG00000100297	2821	2818	3223	3724	4174	3170	3215	2936	2845	934	970	888	1631	1613	20.3678	22.0793	21.4991	31.4091	33.3806	25.128	25.7428	22.4617	23.1253	14.7325	15.3313	14.628	35.0967	38.8082	2772.66	3894.15	0.490012	0.000311443	0.00873052	3135.23	2786.53	0.170063	0.0951237	0.243456	1804.71	1622.11	0.153193	0.690869	0.833035	MCM5	22	35400063	35425430	+	7338
ENSG00000105438	2844	2598	3136	2462	2615	3060	3062	3473	3456	1949	1744	1800	1419	1327	66.938	66.3569	68.1928	67.6918	68.1735	79.0721	79.9251	86.6151	91.5757	100.217	89.8577	96.6599	99.5398	104.079	2680.29	2855.05	0.091153	0.442758	0.67291	3479.91	2693.76	0.369331	0.000195961	0.0023225	2287.62	1567.84	0.544288	4.97778e-09	1.75182e-07	KDELR1	19	48382570	48391553	-	2251
ENSG00000132432	2537	4685	2514	2375	2274	2398	2885	2748	2884	2704	2475	2581	902	971	72.9709	146.232	66.8058	79.799	72.447	75.7245	92.0258	83.7512	93.3873	169.912	155.837	169.374	77.3226	93.0671	3109.09	2478.07	-0.327195	0.393872	0.632235	2970.29	3124.04	-0.0727212	0.837474	0.919409	2539.34	1821.19	0.479991	0.188961	0.384964	SEC61G	7	54752250	54759974	-	1842
ENSG00000134910	2963	3375	3334	2917	2894	2976	3683	3175	3217	1337	1155	1296	1311	1268	21.2339	26.2467	22.0741	24.4196	22.9719	23.4147	29.2708	24.1094	25.9545	20.9323	18.1195	21.1901	28.0009	30.2807	3037.72	3089.16	0.0243755	0.844933	0.928627	3513.75	3052.8	0.202998	0.0843526	0.224899	1816.45	1777.6	0.0302697	0.886993	0.943503	STT3A	11	125591712	125625215	+	7393
ENSG00000063660	3534	2372	3859	3447	3401	4562	3459	2756	2453	714	721	627	1520	1453	28.7345	20.9294	28.9889	32.7404	30.6299	40.7241	31.1905	23.7445	22.4542	12.6831	12.8333	11.6315	36.8343	39.3687	3030.13	4002.35	0.401315	0.0136221	0.0923787	3020.31	3045.58	-0.0122722	0.934358	0.969776	1531.93	1771.59	-0.210419	0.648542	0.806299	GPC1	2	240435671	240468078	+	6516
ENSG00000180398	3780	3584	3922	3118	2897	3051	3442	2971	3076	1011	984	1236	952	807	33.4113	34.3774	32.0279	32.1946	28.3629	29.6076	33.7402	27.8259	30.6092	19.5228	19.0398	24.9259	25.079	23.7697	3535.34	3189.34	-0.148589	0.191208	0.42959	3310.09	3553.05	-0.102223	0.335695	0.544851	1395.57	2068.18	-0.568441	0.000123987	0.00131874	MCFD2	2	46901870	46941855	-	5994
ENSG00000143398	2963	3151	3298	2847	3132	3145	3137	3242	3049	1336	1395	1415	1375	1334	29.0439	33.5178	29.8671	32.5998	34.0052	33.8456	34.1014	33.673	33.6468	28.61	29.9339	31.6454	40.1695	43.5739	2951.56	3204.04	0.118577	0.302229	0.549072	3282.99	2966.26	0.146527	0.138589	0.311922	1948.69	1726.98	0.173278	0.360776	0.576418	PIP5K1A	1	151197949	151249536	+	5405
ENSG00000161013	3199	2341	3370	3014	3098	2910	3383	3381	3251	1525	1466	1246	1364	1271	30.8436	24.4938	30.0193	33.9468	33.0851	30.8037	36.1733	34.5415	35.2883	32.1225	30.9422	27.4094	39.1955	40.8361	2772.71	3172.67	0.194168	0.140481	0.364563	3488.73	2786.79	0.323799	0.00417822	0.0255621	1942.12	1621.32	0.259504	0.160479	0.346888	MGAT4B	5	179797597	179806952	-	5495
ENSG00000107164	3142	2602	3659	3111	3354	3427	3041	3211	3188	1305	1355	1256	1210	950	30.228	27.1653	32.5226	34.963	35.7411	36.1973	32.4455	32.7333	34.5291	27.4285	28.537	27.5692	34.6945	30.4562	2926.83	3474.13	0.247116	0.0387042	0.174952	3288.84	2941.61	0.160654	0.128208	0.296496	1697.11	1711.74	-0.0133786	0.921855	0.960663	FUBP3	9	130578965	130638352	+	5507
ENSG00000104529	3261	1582	3507	3885	3767	3730	2765	2977	2440	1299	1400	1095	1571	1521	18.3994	9.68641	18.2814	25.6064	23.5423	23.1058	17.3015	17.7983	15.4991	16.0122	17.2921	14.0961	26.418	28.5976	2575.31	4003.92	0.636393	0.00166331	0.0254357	2844.39	2588.63	0.135824	0.651432	0.80338	1993.79	1504.99	0.405114	0.209892	0.410706	EEF1D	8	143579697	143599541	-	9390
ENSG00000135046	2424	2789	2234	2391	3419	1731	2771	3431	3368	2461	2377	2615	1488	1298	28.1573	35.1569	23.9751	32.4446	43.9904	22.0757	35.6968	42.2304	44.0447	62.4538	60.4441	69.3044	51.5149	50.2437	2351.5	2652.08	0.173694	0.415045	0.649883	3331.61	2363.14	0.495915	0.000307626	0.00334108	2778.08	1376.19	1.01405	4.60169e-08	1.32325e-06	ANXA1	9	73151757	73170393	+	4561
ENSG00000149658	3115	2647	3227	3032	3372	2894	2935	3107	3110	1370	1502	1336	1596	1487	49.9955	46.1031	47.8511	56.8469	59.9462	50.9953	52.2415	52.8396	56.1949	48.0377	52.7726	48.9227	76.3444	79.5302	2808.32	3268.74	0.218947	0.066845	0.241027	3188.76	2822.47	0.175896	0.0716555	0.2015	2091.3	1642.56	0.347572	0.12443	0.29286	YTHDF1	20	63195429	63216234	-	3301
ENSG00000132646	3874	4160	4190	3292	3477	3273	3105	2654	2682	683	798	852	862	784	139.529	162.593	139.425	138.507	138.711	129.423	124.023	101.287	108.75	53.7422	62.918	70.0126	92.5304	94.0958	3837.26	3530.07	-0.120269	0.310257	0.557135	2943.91	3856.36	-0.389464	0.000635586	0.00592763	1138.29	2245.28	-0.981466	1.32708e-05	0.000199043	PCNA	20	5114953	5126626	-	1471
ENSG00000108828	3549	2822	3828	2519	2545	3115	3276	3132	3387	1593	1348	1552	1024	994	53.7072	46.3433	53.5202	44.5307	42.6594	51.7539	54.98	50.222	57.7039	52.666	44.6562	53.5857	46.1846	50.1258	3177.97	2870.47	-0.146903	0.259986	0.505952	3417.06	3194.05	0.0970761	0.374144	0.580448	1793.65	1858.53	-0.0512265	0.67592	0.822984	VAT1	17	43014605	43025123	-	3501
ENSG00000141030	3128	4359	3251	2806	3015	3101	2804	2849	2930	1205	1231	1216	1452	1283	59.4419	89.891	57.0772	62.29	63.462	64.6973	59.0933	57.3672	62.684	50.0266	51.2094	52.7218	82.2363	81.2457	3398.1	3133.42	-0.116743	0.485973	0.707514	2991.89	3414.75	-0.190463	0.199261	0.393313	1834.75	1989.33	-0.117342	0.661595	0.8143	COPS3	17	17246820	17281293	-	2788
ENSG00000163479	3050	3002	3008	2816	2690	2745	3380	3323	3245	1638	1482	1643	1246	1356	24.2958	25.9505	22.1375	26.2041	23.7348	24.0067	29.8595	28.0484	29.1011	28.5058	25.8432	29.8607	29.5815	35.9948	2844.43	2902.35	0.0291971	0.807218	0.910351	3466.21	2858.65	0.27822	0.00613202	0.0343093	2064.76	1664.14	0.310422	0.0342449	0.118086	SSR2	1	156009048	156020959	-	6651
ENSG00000156471	2920	3027	3162	3468	3255	3272	3546	2890	2962	1209	1131	1298	1322	1157	24.5757	27.6464	24.5869	34.0963	30.3441	30.2339	33.0976	25.7731	28.0654	22.2299	20.8378	24.9246	33.1608	32.4492	2856.71	3517.07	0.300083	0.0118033	0.0847009	3278.79	2870.96	0.191666	0.101792	0.254434	1743.43	1671.42	0.0598582	0.770883	0.878387	PTDSS1	8	96261715	96336995	+	6295
ENSG00000109111	2692	2376	3129	3192	3151	2871	3112	2999	2747	1718	1794	1565	1668	1551	13.4298	12.8631	14.4218	18.6021	17.4118	15.7248	17.2174	15.8532	15.4282	18.7243	19.5922	17.8131	24.8006	25.7842	2555.49	3242.69	0.343363	0.00505651	0.0506715	3084.6	2568.36	0.263997	0.00976828	0.0487124	2349.15	1494.73	0.651338	0.000208481	0.00204948	SUPT6H	17	28662091	28702684	+	10620
ENSG00000182979	3252	2795	3470	3084	2971	2949	2691	3295	2689	1562	1560	1271	1555	1379	24.7335	23.0686	24.3828	27.4002	25.0287	24.6246	22.6978	26.5544	23.0245	25.954	25.9732	22.0552	35.2482	34.95	2971.81	3167.6	0.0919015	0.42001	0.654245	3013.74	2986.78	0.0130008	0.899317	0.951861	2082.01	1738.2	0.259493	0.188399	0.384363	MTA1	14	105419820	105470729	+	6966
ENSG00000068878	3229	3831	3622	2806	2777	2728	2902	2913	2588	1819	1833	1860	887	700	16.7049	21.5076	17.3119	16.9578	15.913	15.4946	16.6498	15.9684	15.0731	20.5588	20.7589	21.9543	13.6764	12.0676	3358.87	2923.02	-0.200382	0.130969	0.351315	2924.67	3375.51	-0.206584	0.0737368	0.20568	1888.56	1965.69	-0.0568969	0.817872	0.905791	PSME4	2	53864067	53970840	-	10241
ENSG00000122705	3048	2674	3390	2483	2663	2893	3187	3144	3278	1734	1562	1619	1412	1399	64.209	61.1288	65.9781	61.1029	62.1373	66.9095	74.4556	70.1792	77.7415	79.8028	72.0323	77.8141	88.6516	98.2079	2843.67	2822.1	-0.0110479	0.922105	0.967141	3350.43	2857.98	0.229105	0.021098	0.0853725	2171.2	1663.29	0.383364	0.00631408	0.0334875	CLTA	9	36190856	36304781	+	2515
ENSG00000145391	3427	3563	3953	3725	3796	3527	3194	2912	2843	774	767	788	664	465	13.0472	14.7205	13.9043	16.5667	16.0078	14.7424	13.4857	11.7474	12.1855	6.43774	6.39242	6.84481	7.53431	5.89936	3426.4	3885.91	0.181567	0.116725	0.330296	3119.12	3443.5	-0.142746	0.167485	0.352105	954.88	2004.7	-1.06987	5.47596e-18	8.60884e-16	SETD7	4	139495941	139606699	-	13916
ENSG00000042753	2814	2250	2987	2482	2815	2643	3295	2702	3634	2156	1732	1903	1491	1489	87.493	75.9163	85.8033	90.1479	96.9456	90.2204	113.616	89.0184	127.203	146.449	117.886	134.995	138.165	154.274	2510.04	2788.69	0.151729	0.204124	0.444022	3369.53	2522.73	0.417259	0.0018298	0.0136505	2443.13	1467.93	0.734298	3.61579e-08	1.05811e-06	AP2S1	19	46838136	46850992	-	1704
ENSG00000277443	3092	2644	3626	2432	2600	3347	2723	3125	3104	2045	1698	1695	1135	1050	38.3197	35.5588	41.5174	35.2088	35.6908	45.5404	37.4253	41.0372	43.3079	55.3687	46.0666	47.9273	41.9227	43.3631	2915.76	2937.31	0.0105698	0.940039	0.975624	3117.81	2930.46	0.0891453	0.408362	0.613091	2078.72	1705.35	0.28625	0.0382534	0.128054	MARCKS	6	113857362	113863471	+	4275
ENSG00000198492	3542	3045	3567	2662	2997	3301	2801	2887	2985	1339	1426	1298	1327	1138	48.6287	45.3664	45.2446	42.693	45.5755	49.7563	42.6473	41.9987	46.1372	40.1618	42.8577	40.6583	54.2983	52.0636	3175.49	3143.16	-0.0146933	0.900626	0.956427	3023.28	3191.48	-0.0782148	0.430069	0.632892	1840.04	1857.37	-0.0146488	0.924831	0.962149	YTHDF2	1	28736621	28769775	+	3859
ENSG00000196235	2724	1983	3174	2902	2930	2831	3150	3104	2982	1834	1736	1524	1796	1565	16.844	13.3065	18.1328	20.9624	20.0682	19.2193	21.6015	20.3379	20.7592	24.7758	23.4993	21.5008	33.0991	32.2479	2445.73	3046.44	0.316523	0.0251931	0.134666	3217.53	2458.17	0.387947	0.00162467	0.0124845	2399.95	1430.08	0.746154	0.000365466	0.00328523	SUPT5H	19	39436156	39476670	+	8568
ENSG00000091527	2954	2780	3296	3204	3636	3004	3021	2963	2901	1440	1326	1420	1234	1023	35.8382	36.6002	36.9439	45.408	48.8607	40.0123	40.6463	38.0901	39.6229	38.1669	35.2164	39.3056	44.6192	41.358	2822.74	3460.79	0.293963	0.0155735	0.10007	3095.94	2836.9	0.125962	0.181978	0.370784	1798.18	1651.24	0.121925	0.293868	0.507401	CDV3	3	133573730	133590261	+	4367
ENSG00000174780	3526	3866	3616	2986	2787	3049	3101	2825	3036	1251	1230	1320	867	728	29.071	34.5894	27.5439	28.7589	25.4516	27.599	28.354	24.6798	28.1801	22.5332	22.1998	24.8303	21.3043	20.0013	3462.21	3102.31	-0.158201	0.221028	0.463927	3126.82	3479.41	-0.154029	0.183867	0.373077	1476.33	2025.95	-0.455602	0.000709257	0.00570425	SRP72	4	56467336	56503681	+	6426
ENSG00000013275	2594	2849	2904	2615	3014	2586	2878	2871	3005	1795	1736	1840	1819	1679	57.5753	68.6218	59.5501	67.802	74.0986	63.0163	70.8421	67.5219	75.0886	87.04	84.3494	93.1783	120.329	124.184	2619.39	2886.71	0.140342	0.270143	0.517493	3052.31	2632.42	0.213633	0.0468035	0.150158	2518.92	1532.71	0.716021	0.000160793	0.00165228	PSMC4	19	39971005	39981441	+	2387
ENSG00000213741	3496	2971	3080	2416	2936	3312	3142	3152	3203	1545	1519	1660	884	852	18.8137	17.3504	15.3135	15.1881	17.5009	19.5682	18.7518	17.9736	19.4054	18.1643	17.8948	20.3818	14.1784	15.2788	2994.85	3035.93	0.0198441	0.886587	0.95045	3310.23	3009.92	0.137288	0.20479	0.400105	1752.19	1751.74	0.00133007	0.993536	0.996683	RPS29	14	49570984	49599164	-	9845
ENSG00000142156	2757	2207	2991	3192	3134	3344	3307	3221	2774	1858	1744	1406	1111	1072	27.3382	23.7487	27.4012	36.9744	34.4218	36.4048	36.3666	33.8431	30.9673	40.2502	37.857	31.809	32.8336	35.4223	2478.76	3399	0.455268	0.000136257	0.00505352	3236.99	2491.3	0.377542	0.000558014	0.00537394	1972.79	1449.64	0.444796	0.000767834	0.00608895	COL6A1	21	45981737	46005050	+	5343
ENSG00000178252	3279	2112	3754	3891	4028	3910	3102	2810	2452	841	895	672	1217	1083	32.7534	22.8935	34.6441	45.4026	44.5662	42.8796	34.363	29.7418	27.5739	18.3527	19.5706	15.3149	36.2307	36.0489	2831.73	4158.3	0.554027	0.000464963	0.0114403	2911.99	2846.21	0.0326524	0.823999	0.91096	1380.44	1655.48	-0.263071	0.440538	0.650597	WDR6	3	49007062	49015953	+	5304
ENSG00000206503	2742	2231	3042	2662	3047	2895	3250	3402	3412	2269	1680	1869	753	790	53.6064	47.3317	54.945	60.7942	65.9816	62.1379	70.464	70.474	75.0969	96.9108	71.8993	83.3661	43.8748	51.4665	2496.95	3021.27	0.274808	0.0219203	0.123414	3506.75	2509.57	0.482371	3.48622e-06	7.8948e-05	1951.1	1460.31	0.418663	0.128557	0.299596	HLA-A	6	29941260	29945884	+	2710
ENSG00000145555	3288	2776	3899	2954	2662	3536	3085	2904	2837	1377	1484	1323	1037	875	12.4759	11.4304	13.6682	13.0935	11.1879	14.7303	12.9816	11.6757	12.1189	11.4146	12.3265	11.4533	11.7271	11.0636	3101.06	3214.29	0.0516018	0.711741	0.857653	3075.85	3116.71	-0.019352	0.8573	0.930542	1677.84	1813.68	-0.112159	0.294192	0.507716	MYO10	5	16661914	16936276	-	13963
ENSG00000196642	3377	2314	3937	2756	3209	3673	3173	3347	3002	945	963	874	1222	1230	17.5787	13.0714	18.9339	16.7587	18.5023	20.9911	18.3173	18.4611	17.5926	10.7467	10.9736	10.38	18.9583	21.3358	2983.84	3378.54	0.179056	0.260117	0.506007	3313.72	2999.05	0.143623	0.273572	0.480527	1527.69	1744.56	-0.192489	0.531815	0.724154	RABL6	9	136807943	136841187	+	10178
ENSG00000125743	3391	2444	3080	2217	2350	2674	2496	2434	2796	2293	2450	2399	1520	1440	111.728	87.3851	93.7568	85.3302	85.7632	96.7281	91.2036	84.9765	103.713	165.054	176.711	180.341	149.261	158.104	2783.73	2541.34	-0.13145	0.331725	0.57648	2696.89	2797.87	-0.0532473	0.668548	0.814467	2763.76	1627.78	0.764094	1.43588e-08	4.54125e-07	SNRPD2	19	45687454	45692569	-	1608
ENSG00000055044	3625	4239	4144	2793	3046	2789	2593	2500	2246	1440	1534	1497	901	618	58.2163	73.876	61.4859	52.3977	54.1835	49.1749	46.1821	42.5424	40.6078	50.5228	53.9296	54.8515	43.1253	33.0729	3772.46	3032.43	-0.314904	0.0148687	0.0967908	2555.12	3791.16	-0.569073	6.77738e-07	1.90059e-05	1609.71	2207.65	-0.45466	0.0267877	0.0985571	NOP58	2	202265716	202303666	+	3299
ENSG00000167680	3691	1878	4232	2992	2829	3928	3702	3501	3319	759	710	596	862	884	44.3228	24.4727	46.9514	41.971	37.6285	51.7861	49.3008	44.5472	44.8698	19.9119	18.6641	16.329	30.8505	35.3739	3020.56	3420.48	0.17919	0.394944	0.633036	3665.67	3036.15	0.271723	0.355938	0.563566	1108.03	1765.29	-0.673012	0.0429475	0.139182	SEMA6B	19	4542593	4559808	-	4412
ENSG00000130520	3340	3083	3644	2584	2697	2912	3113	3124	3195	1328	1259	1136	1210	1257	58.4206	58.5189	58.8867	52.7979	52.2518	55.9203	60.3856	57.8996	62.9149	50.7465	48.2071	45.3345	63.0777	73.266	3147.24	2877.29	-0.129368	0.231318	0.475566	3287.8	3163.04	0.0556923	0.557441	0.737426	1762.04	1841.02	-0.0644001	0.740533	0.860326	LSM4	19	18306230	18323274	-	3029
ENSG00000010244	3180	4402	3402	3023	3120	3193	2543	2758	2409	1238	1185	1250	1047	1126	10.6403	15.9839	10.5168	11.816	11.5633	11.7297	9.43646	9.7784	9.07461	9.04976	8.67985	9.54264	10.4411	12.5549	3472.74	3280.63	-0.0818769	0.615416	0.79684	2682.03	3489.76	-0.37949	0.00824002	0.0428383	1649.75	2032.97	-0.301971	0.152215	0.334944	ZNF207	17	32350117	32381886	+	15834
ENSG00000163714	3752	4437	3889	2706	3028	2541	2719	2672	2546	1477	1508	1611	528	407	17.8795	22.9448	17.1218	15.0635	15.9826	13.294	14.3693	13.4919	13.6588	15.3766	15.7311	17.5153	7.49889	6.463	3805.34	2909.37	-0.387163	0.00750851	0.0636426	2764.79	3824.16	-0.467752	0.000103191	0.00136109	1441.19	2227.04	-0.62704	0.0784206	0.213565	U2SURP	3	142964497	143060546	+	11118
ENSG00000067057	2490	2014	2678	2597	2658	2094	3008	3105	3174	2801	2646	2385	1074	1039	27.2792	23.9439	27.1058	33.236	32.2543	25.1865	36.5464	36.0445	39.1474	67.04	63.4582	59.6144	35.0677	37.9311	2238.95	2588.02	0.208795	0.141808	0.366599	3236.88	2250.27	0.524182	5.04111e-07	1.45905e-05	2635.95	1309.42	1.00993	9.19919e-05	0.0010213	PFKP	10	3066333	3137712	+	4836
ENSG00000159217	2870	2372	3565	3268	3292	3138	3043	3241	2911	1104	1162	1067	1417	1271	16.6928	14.9715	19.157	22.2042	21.2084	20.0382	19.6284	19.9743	19.0613	14.0283	14.7952	14.1593	24.5634	24.6344	2736.43	3410.89	0.317556	0.0156021	0.100122	3199.83	2750.26	0.218096	0.0521951	0.162044	1740.83	1600.35	0.120437	0.650884	0.807205	IGF2BP1	17	48997412	49055650	+	9109
ENSG00000092201	3473	3960	3896	2940	2984	3146	3041	2846	2684	1051	1132	1097	844	624	25.731	31.8384	26.668	25.4451	24.4879	25.5899	24.9864	22.3425	22.3871	17.0115	18.3596	18.5434	18.6365	15.4058	3558.52	3187.05	-0.158905	0.200204	0.439975	2985.96	3576.18	-0.26008	0.0202291	0.0828164	1303.44	2082.37	-0.675159	4.34542e-07	9.93541e-06	SUPT16H	14	21351472	21384266	-	7151
ENSG00000126261	3017	3674	2945	2740	2670	2644	2956	2935	3027	1795	1659	1756	1013	850	33.1969	43.8697	29.9383	35.219	32.5413	31.9405	36.0713	34.2197	37.4971	43.1494	39.9608	44.0837	33.2203	31.1666	3042.97	2833.02	-0.102917	0.497746	0.716101	3109.04	3057.99	0.024172	0.855468	0.929486	1911.35	1781.02	0.102736	0.603208	0.776663	UBA2	19	34428352	34471251	+	4815
ENSG00000244038	2924	2557	3362	2641	2697	2972	3333	3216	3184	1297	1129	1321	1560	1482	56.9335	54.0287	60.4794	60.0708	58.1663	63.5327	71.9714	66.3516	69.7954	55.172	48.1227	58.6845	90.5286	96.1582	2757.07	2918.69	0.0820436	0.476097	0.700234	3392.06	2770.95	0.291503	0.00357653	0.0227645	1966.95	1612.61	0.285714	0.285449	0.498581	DDOST	1	20651767	20661544	-	2721
ENSG00000116698	3092	2656	3331	3347	3300	3310	3017	2933	2834	1175	1095	1204	1269	1071	19.6966	18.3605	19.6041	24.9065	23.2845	23.1493	21.3138	19.7975	20.3243	16.3523	15.2697	17.4988	24.0927	22.7347	2834.29	3501.5	0.30484	0.00626501	0.057365	3060.43	2848.57	0.103309	0.288552	0.498004	1654.25	1657.76	-0.00421158	0.982901	0.992459	SMG7	1	183472216	183598246	+	8317
ENSG00000104419	539	267	486	862	1030	546	1735	1997	2364	9341	6363	7344	378	368	2.90712	1.56275	2.42176	5.43108	6.15336	3.23315	10.3779	11.413	14.3544	110.067	75.1281	90.3728	6.07628	6.61409	400.376	859.127	1.10064	6.57881e-06	0.000608186	2127.52	402.446	2.40092	5.05164e-40	6.83529e-37	5862.52	233.984	4.64704	2.82171e-06	5.19436e-05	NDRG1	8	133237171	133302022	-	9823
ENSG00000116062	3362	3413	3720	2920	3093	3008	2889	2692	2587	1199	1238	1341	1170	964	16.2032	17.8502	16.564	16.4396	16.5114	15.9162	15.4413	13.7475	14.0366	12.6244	13.0614	14.7456	16.8058	15.482	3287.74	3170.21	-0.052447	0.633027	0.809671	2846.17	3304.16	-0.215231	0.0325973	0.116173	1656.88	1923.52	-0.216311	0.12243	0.289509	MSH6	2	47695530	47810101	+	10993
ENSG00000117410	3365	2228	3557	2786	3154	3139	3099	3106	3273	914	828	1052	1578	1515	50.433	36.2366	49.253	48.777	52.359	51.651	51.5093	49.326	55.2254	29.927	27.166	35.9729	70.4867	75.6641	2840.84	3187.33	0.165825	0.259516	0.50524	3304.94	2855.33	0.210616	0.107685	0.264258	1753.6	1660.89	0.0776253	0.839515	0.917807	ATP6V0B	1	43974487	43978295	+	3535
ENSG00000185482	3077	2841	3659	2719	2751	3473	2809	3052	2944	1613	1578	1539	824	714	77.7777	77.9295	85.4495	80.2863	77.0227	96.3808	78.7433	81.7443	83.7777	89.0738	87.3173	88.7558	62.0763	60.1414	2987.21	3137.69	0.0708634	0.585072	0.775782	3066.26	3002.22	0.0302548	0.75728	0.87088	1682.17	1747.36	-0.0537659	0.779306	0.883371	STAC3	12	57243453	57251193	-	2096
ENSG00000181019	3177	3119	3509	2744	2951	2876	3296	3322	3386	1048	1096	1213	893	905	51.7271	55.1087	52.7842	52.1903	53.2195	51.4101	59.5145	57.3121	62.0657	37.2778	39.0641	45.0601	43.3335	49.1018	3069.1	3011.43	-0.0273171	0.799749	0.906443	3486.99	3084.46	0.176945	0.0642194	0.186568	1442.09	1795.5	-0.31748	0.0158948	0.0670339	NQO1	16	69706996	69726951	-	3254
ENSG00000102317	2811	3289	3455	3205	3627	3610	2669	3104	2952	880	971	925	986	1019	39.9167	50.6828	45.3274	53.165	57.0482	56.2806	42.0317	46.7047	47.1925	27.3001	30.1841	29.9686	41.7293	48.2187	2996	3665.84	0.291245	0.0210907	0.121111	3037.07	3010.87	0.012637	0.910843	0.957445	1372.05	1753.21	-0.354899	0.128242	0.299152	RBM3	X	48574449	48579066	+	3731
ENSG00000096746	3572	2818	4141	2504	2744	2825	2955	3596	3106	1369	1400	1304	627	536	35.222	30.1541	37.7248	28.843	29.97	30.5829	32.3142	37.5722	34.48	29.4913	30.2201	29.3366	18.4264	17.6122	3274.58	2834.53	-0.208381	0.100503	0.304453	3357.14	3291.16	0.0284428	0.803079	0.899636	1392.33	1914.97	-0.458729	0.0584397	0.173562	HNRNPH3	10	68331174	68343191	+	5373
ENSG00000148400	3396	2603	3860	3181	2674	4474	3672	2931	2423	782	833	674	1095	860	17.3386	14.422	18.2076	18.9721	15.122	25.0785	20.7914	15.8565	13.9272	8.72252	9.31017	7.85123	16.6622	14.6316	3065.18	3623.02	0.241133	0.173218	0.407771	3142.89	3080.72	0.028644	0.84222	0.922092	1230.21	1792.44	-0.544183	0.059788	0.176496	NOTCH1	9	136494433	136545786	-	10377
ENSG00000161202	2621	2470	3059	2813	2881	3054	3214	3264	2904	1559	1474	1359	1482	1296	21.8063	22.3006	23.5134	27.3395	26.5497	27.8961	29.6549	28.7747	27.2004	28.3368	26.846	25.7968	36.7481	35.9309	2544.69	3073.41	0.272259	0.013296	0.0913543	3265.29	2557.45	0.352393	0.000267228	0.00298828	2028.33	1488.57	0.445351	0.00969299	0.0464134	DVL3	3	184155311	184173614	+	6368
ENSG00000167491	2738	1927	3066	2791	3065	3100	3073	3203	3084	1347	1289	1265	1826	1663	19.8823	15.1851	20.5696	23.6755	24.6527	24.7146	24.7475	24.6454	25.2122	21.3693	20.4905	20.9583	39.519	40.2415	2399.89	3144.93	0.38978	0.0058084	0.0553663	3260.03	2412.1	0.434186	0.000435683	0.00441034	2156.88	1403.21	0.619501	0.042968	0.139207	GATAD2A	19	19385826	19508931	+	7296
ENSG00000136731	3467	3232	3736	3220	3016	3476	3580	2916	2688	860	915	830	774	726	16.1851	16.3733	16.1134	17.5599	15.5953	17.8156	18.5344	14.4243	14.1271	8.77098	9.35078	8.84036	10.7689	11.2939	3264.15	3413.59	0.0645689	0.569995	0.765116	3200.82	3280.53	-0.0355278	0.765206	0.876704	1153.19	1909.46	-0.729524	5.8163e-08	1.6354e-06	UGGT1	2	128091200	128195677	+	11349
ENSG00000047410	4207	4930	4584	2121	2547	2912	2327	2278	1592	1687	1944	1787	270	168	18.0478	22.951	18.1684	10.6291	12.1027	13.7152	11.0709	10.355	7.68879	15.8108	18.2563	17.4907	3.45213	2.40165	4316.33	2656.17	-0.700234	1.46859e-06	0.000217901	2152.02	4337.71	-1.01098	4.68295e-13	5.55015e-11	1467.94	2525.99	-0.782576	0.191732	0.388478	TPR	1	186311652	186375693	-	12350
ENSG00000100804	3267	3370	3720	2793	2997	3490	2880	2967	3111	885	887	1008	994	985	98.0671	109.776	103.166	97.9376	99.6464	115.016	95.874	94.3706	105.133	58.0371	58.2859	69.0343	88.9266	98.5277	3243.38	3255.82	0.00564575	0.962869	0.984656	3123.12	3259.57	-0.0617109	0.542001	0.725274	1364.04	1897.6	-0.47761	0.0322589	0.113145	PSMB5	14	23016543	23035230	-	1765
ENSG00000141756	2829	2001	2921	2801	2735	2931	3097	3299	2930	2065	1941	1817	980	980	35.0767	26.9238	33.4608	40.5699	37.5616	39.8988	42.5855	43.3425	40.8994	55.9364	52.6838	51.401	36.2145	40.4911	2411.44	2976.25	0.30335	0.024905	0.133758	3245.03	2423.7	0.420733	0.000324646	0.00349786	2095.8	1410	0.572454	0.00365839	0.0217077	FKBP10	17	41812680	41823217	+	4273
ENSG00000175334	3132	3266	3307	2464	2675	3040	3017	3089	3018	1272	1251	1249	1233	1307	100.873	114.149	98.4026	92.7039	95.4283	107.494	107.761	105.418	109.43	89.5011	88.2015	91.7795	118.355	140.274	3046.1	2869.72	-0.0858383	0.486753	0.707738	3178.58	3061.29	0.0544177	0.588237	0.759835	1800.81	1782.27	0.0138927	0.945733	0.972741	BANF1	11	66002079	66004149	+	1645
ENSG00000099622	2836	2005	3627	2681	3241	2885	2758	3351	3179	1481	1235	1389	1264	1376	23.5951	18.1023	27.8794	26.0566	29.8673	26.3524	25.4475	29.5417	29.7762	26.919	22.4931	26.3663	31.3425	38.1489	2619.66	3092.03	0.238889	0.138617	0.361552	3232.37	2633	0.295507	0.0380434	0.129962	1917.58	1531.68	0.323309	0.155211	0.339317	CIRBP	19	1259384	1274880	+	6368
ENSG00000136026	2995	2848	3246	3497	3273	2664	3584	3490	3374	940	922	951	732	741	43.6167	45.009	43.6741	59.4917	52.7962	42.594	57.884	53.8551	55.3177	29.907	29.3936	31.5986	31.7715	35.9602	2844.1	3325.41	0.225474	0.109658	0.319216	3640.18	2858.35	0.348814	0.000205152	0.00241372	1196.04	1663.79	-0.47798	1.36361e-05	0.000202828	CKAP4	12	106237877	106304279	-	3638
ENSG00000177731	2562	2664	3007	2333	2552	3024	2849	2863	2688	1627	1569	1596	2025	1853	20.9957	23.6912	22.7669	22.3342	23.165	27.2076	25.8927	24.8609	24.7995	29.129	28.1474	29.841	49.4591	50.6027	2576.67	2773.75	0.106454	0.401938	0.638692	2925.33	2589.53	0.17594	0.0730503	0.204371	2508.87	1507.53	0.734195	0.00500754	0.0278818	FLII	17	18244836	18258916	-	6465
ENSG00000147162	2935	2916	3023	3923	4178	2673	2430	2936	1989	1519	1671	1339	916	712	15.8478	17.0865	15.0806	24.7448	24.9879	15.846	14.5513	16.7982	12.0909	17.9187	19.7516	16.4958	14.741	12.8112	2783.6	3797.8	0.44822	0.0084025	0.0684549	2550.25	2797.51	-0.133158	0.27873	0.486587	1661.35	1628.56	0.029968	0.861483	0.929636	OGT	X	71533083	71575897	+	9812
ENSG00000101166	3190	4060	3168	2480	2517	2534	2726	2938	2915	1606	1664	1631	899	820	56.7715	78.4096	52.0888	51.558	49.6162	49.5114	53.8022	55.4035	58.4039	62.4416	64.8275	66.2254	47.6838	48.6297	3292.42	2647.29	-0.314402	0.043968	0.188311	2988.6	3308.63	-0.146473	0.286267	0.495535	1787.55	1927.17	-0.107662	0.601051	0.775361	PRELID3B	20	59033145	59042909	-	2977
ENSG00000111799	3409	3164	4027	3413	3507	3607	3169	2579	2266	715	807	807	951	687	14.4709	14.575	15.7932	16.9243	16.4894	16.8102	14.9185	11.6002	10.8291	6.63077	7.49909	7.8158	12.0315	9.71794	3307.32	3699.2	0.161434	0.140737	0.364923	2791.8	3323.93	-0.251809	0.0452865	0.14677	1130.55	1934.63	-0.776408	0.000411862	0.00362809	COL12A1	6	75084326	75206051	-	12481
ENSG00000152291	3211	2672	3468	3307	3324	3420	3263	2888	2688	1116	896	1062	921	860	24.0251	21.6952	23.973	28.9043	27.5477	28.0937	27.0755	22.8964	22.6421	18.2422	14.6757	18.1292	20.5378	21.4423	2916.78	3532.92	0.276328	0.0142601	0.0948675	3079.68	2931.5	0.0709553	0.520065	0.708176	1365.4	1705.91	-0.322581	0.042096	0.137186	TGOLN2	2	85318020	85328425	-	7081
ENSG00000148843	2557	2027	2916	3870	3670	3252	3265	2828	2674	884	958	835	1720	1616	17.6626	15.1943	18.6093	31.2276	28.0795	24.6622	25.0116	20.6989	20.7945	13.3402	14.4862	13.1595	35.4098	37.1974	2333.38	3800.9	0.703628	3.71798e-07	7.80192e-05	3055.38	2345.19	0.381304	0.00152081	0.0118604	1806.89	1364.58	0.404371	0.324348	0.540572	PDCD11	10	103396626	103446292	+	7670
ENSG00000097007	2362	2137	2587	2636	2694	3035	3172	2913	3131	2067	1804	1707	1415	1400	19.9396	19.5769	20.1768	25.9948	25.1903	28.1289	29.6964	26.0568	29.7565	38.121	33.3379	32.8776	35.6011	39.3833	2213.97	2937.42	0.407884	0.00029925	0.00849963	3215.34	2225.09	0.530897	2.51851e-07	7.98691e-06	2332.48	1295.04	0.848192	1.25181e-14	1.13072e-12	ABL1	9	130713946	130887675	+	6276
ENSG00000058804	3670	3754	3829	2641	2683	3245	3188	2862	2867	1011	1020	1106	617	563	37.8656	42.0316	36.4992	31.8311	30.6619	36.758	36.478	31.2891	33.3019	22.7886	23.038	26.0354	18.9729	19.3568	3531.31	3007.45	-0.231499	0.0650741	0.23713	3109	3548.93	-0.190863	0.0730487	0.204371	1172.41	2066.1	-0.81588	5.75129e-08	1.62135e-06	NDC1	1	53765460	53838860	-	5135
ENSG00000198700	3589	3787	3806	2903	2765	3269	2990	2666	2513	899	865	905	1149	946	15.9587	18.2736	15.6355	15.0791	13.6182	15.9587	14.7445	12.5612	12.58	8.73319	8.41989	9.18129	15.2271	14.0173	3510.37	3139.81	-0.16081	0.195022	0.433758	2846.51	3527.85	-0.309485	0.00530766	0.030702	1372.94	2053.95	-0.582268	0.021168	0.0831206	IPO9	1	201829141	201884294	+	11915
ENSG00000239474	3837	4170	3481	2587	2635	3760	2208	2208	2338	1790	1491	1584	507	439	77.5906	91.5075	65.0341	61.1109	59.0199	83.4764	49.5166	47.311	53.2262	79.0786	66.0026	73.0808	30.556	29.5822	3623.48	3147.68	-0.202869	0.227592	0.471523	2355.24	3641.47	-0.628467	6.8863e-07	1.92781e-05	1510.3	2120.39	-0.488727	0.18498	0.379946	KLHL41	2	169509702	169526262	+	2620
ENSG00000179222	3557	3443	3978	2494	2457	3613	2993	2704	2822	1037	1051	1066	936	877	31.3253	32.9042	32.3665	25.6574	23.9672	34.9331	29.2316	25.2327	27.9789	19.9516	20.2619	21.419	24.5673	25.737	3433.9	3001.6	-0.194033	0.200867	0.440811	2971.43	3451.09	-0.216017	0.0331611	0.117668	1395.75	2008.86	-0.526995	9.24913e-05	0.00102526	MAGED1	X	51803007	51902357	+	6016
ENSG00000171004	3330	2947	3880	2751	2727	3704	3349	3047	2950	1028	1164	1176	573	391	35.2711	33.8734	37.9687	34.0385	31.9934	43.0729	39.3391	34.1974	35.1771	23.7879	26.9894	28.4193	18.0884	13.8007	3166.55	3220.28	0.0242394	0.863379	0.938102	3257.24	3182.49	0.0332611	0.7509	0.8665	1151.09	1852.14	-0.684903	0.00664728	0.0347498	HS6ST2	X	132626016	132961395	-	5002
ENSG00000164818	3092	3073	3281	3346	2870	3228	2890	2608	2712	1060	1040	1150	1366	1287	22.9532	24.7553	22.5024	29.0157	23.5986	26.3084	23.7922	20.5143	22.665	17.1908	16.9006	19.4774	30.2221	31.8368	2960.76	3323.97	0.166955	0.178917	0.414986	2863.55	2975.56	-0.0553518	0.594797	0.764124	1710.9	1732.19	-0.0187817	0.943828	0.971802	DNAAF5	7	726701	786475	+	7137
ENSG00000117139	2193	2140	2295	2271	2282	2258	2994	3103	3204	2797	2755	2688	1099	921	4.4891	4.75377	4.34033	5.43054	5.17413	5.07462	6.79684	6.73051	7.38375	12.5084	12.3455	12.554	6.70486	6.28244	2077.27	2394.85	0.205343	0.0692371	0.246074	3242.07	2087.66	0.635132	2.23325e-10	1.56975e-08	2701.88	1215.27	1.15325	5.91824e-05	0.000709333	KDM5B	1	202724495	202809470	-	25882
ENSG00000149187	3310	2936	3680	3307	3410	3195	2705	2835	2468	1111	1065	1013	1062	898	16.7783	16.1502	17.234	19.5821	19.1458	17.7807	15.2062	15.2271	14.0841	12.3033	11.8177	11.7155	16.0441	15.1685	3098.57	3485.58	0.169665	0.1294	0.348762	2786.03	3114.16	-0.160702	0.0940612	0.241542	1452.65	1812.41	-0.320666	0.0440727	0.141949	CELF1	11	47465933	47565569	-	10452
ENSG00000136937	3606	3841	3657	2745	2758	2928	3226	2965	2815	1010	1097	1171	681	479	34.4356	39.8043	32.2646	30.6217	29.1727	30.6981	34.165	30.0021	30.2638	21.0713	22.9327	25.5135	19.3821	15.2428	3490.76	2962.73	-0.236435	0.0541952	0.212817	3137.97	3508.13	-0.160695	0.150646	0.328641	1197.12	2042.55	-0.769438	7.11463e-05	0.000828549	NCBP1	9	97633626	97673748	+	5548
ENSG00000132466	2949	3295	3572	3074	3122	3024	2912	2592	2569	1255	1378	1451	980	799	12.9746	15.7318	14.5195	15.799	15.2144	14.607	14.2084	12.0837	12.7247	12.0629	13.272	14.5653	12.8504	11.7143	3075.28	3242	0.0762133	0.528805	0.737036	2814.52	3090.57	-0.134977	0.228605	0.428226	1608.62	1799.46	-0.161089	0.214523	0.416139	ANKRD17	4	73073376	73258798	-	12042
ENSG00000108829	2815	2603	3151	3089	3044	2768	3162	3089	3131	1086	1058	1119	1431	1425	32.6348	32.7476	33.7497	41.8336	39.0884	35.2312	40.6536	37.946	40.8648	27.5056	26.8506	29.5981	49.444	55.051	2677.23	3132.66	0.226518	0.055958	0.21705	3270.4	2690.67	0.281336	0.00339963	0.021905	1785.57	1566.07	0.188339	0.51585	0.712022	LRRC59	17	50375059	50397553	-	4570
ENSG00000134001	3118	3209	3164	2736	2794	2687	2799	2715	2784	1264	1380	1477	1483	1360	29.2327	32.6488	27.4062	29.965	29.0149	27.6579	29.1025	26.9717	29.385	25.8898	28.3229	31.594	41.4387	42.4894	2980.98	2889.28	-0.0449264	0.707364	0.855147	2892.98	2995.85	-0.0502596	0.63402	0.791778	1988.28	1744.15	0.188149	0.378369	0.592505	EIF2S1	14	67359997	67386516	+	5651
ENSG00000184216	2787	1988	3202	2964	3273	2967	3405	3169	3397	915	837	928	1580	1534	36.9052	28.5674	39.1734	45.8493	48.0061	43.1346	50.0037	44.4649	50.6418	26.4703	24.2628	28.0368	62.356	67.6898	2475.32	3234.61	0.385678	0.00735901	0.0631405	3478.48	2487.91	0.483079	0.000168111	0.00203399	1732.6	1447.34	0.258795	0.510545	0.707691	IRAK1	X	154010500	154019980	-	4001
ENSG00000101158	2878	2885	3118	2778	3236	3098	2777	2904	2942	1272	1119	1221	1371	1327	24.2107	26.3369	24.2333	27.2994	30.1526	28.6125	25.9076	25.8856	27.8626	23.3771	20.6069	23.4349	34.3736	37.1993	2782.77	3198.77	0.201142	0.0756701	0.259421	3004.99	2796.67	0.103708	0.29094	0.500528	1814.76	1628.06	0.155665	0.509865	0.707205	NELFCD	20	58981208	58995133	+	6298
ENSG00000165629	3584	4008	3628	2470	2396	2942	2623	2684	2758	1107	1161	1265	1190	1109	81.6351	99.0695	76.3477	65.722	60.45	73.5716	66.2585	64.7794	70.724	55.0865	57.8905	65.7401	80.7843	84.176	3531.9	2741.6	-0.365222	0.00890055	0.0708618	2811.22	3549.43	-0.336201	0.00368276	0.0232473	1657.01	2066.82	-0.319784	0.113036	0.274021	ATP5F1C	10	7788129	7807815	+	2326
ENSG00000139514	2840	2186	3008	5206	5387	1883	3165	2974	2964	625	577	629	787	652	19.5613	16.3393	19.1415	41.8879	41.0986	14.2393	24.1762	21.7053	22.9838	9.40476	8.70003	9.88464	16.1557	14.9649	2502.65	4414.64	0.818808	0.0852959	0.275972	3173.07	2515.33	0.334812	0.00235103	0.0163555	942.656	1463.52	-0.636349	0.0126762	0.056655	SLC7A1	13	29509410	29595688	-	7692
ENSG00000129083	3354	3909	3406	2435	2434	2387	3028	2770	3000	1512	1581	1717	736	601	34.6322	43.8012	32.4923	29.3711	27.838	27.06	34.6743	30.3069	34.874	34.108	35.7367	40.4499	22.6499	20.6795	3361.87	2551.68	-0.397635	0.0041382	0.0450832	3069.8	3378.51	-0.138069	0.270444	0.476889	1632.9	1967.46	-0.267992	0.309238	0.524035	COPB1	11	14443440	14500027	-	5131
ENSG00000099995	2598	2351	3002	2487	2686	2916	3055	3126	2938	1553	1394	1390	1743	1628	21.7482	21.357	23.2174	24.32	24.9052	26.7997	28.3615	27.728	27.6885	28.4016	25.5454	26.5478	43.4863	45.4136	2480.71	2839.42	0.194755	0.0884874	0.28244	3175.51	2493.19	0.34878	0.000273238	0.00303459	2222.7	1451.05	0.614419	0.0132654	0.0585472	SF3A1	22	30331988	30356947	-	6329
ENSG00000157020	2768	2555	3181	2367	2704	2835	2957	2990	2931	1489	1528	1647	1514	1400	26.9282	26.9734	28.5907	26.8995	29.1372	30.2798	31.9027	30.8218	32.1011	31.6464	32.5409	36.5566	43.8973	45.3855	2654.94	2774.05	0.0632968	0.580241	0.772545	3093.15	2668.28	0.212976	0.0254668	0.096862	2145.09	1553.02	0.464965	0.00650004	0.0341792	SEC13	3	10293131	10321178	-	5446
ENSG00000104331	2958	3271	3389	2906	2672	3048	3087	2836	2994	1706	1556	1487	501	450	20.637	24.7646	21.8444	23.6836	20.6483	23.3465	23.8847	20.9652	23.516	26.0025	23.7642	23.6695	10.4173	10.4619	3016.94	3032.88	0.00769704	0.95103	0.97969	3110.42	3031.94	0.0369196	0.736375	0.856908	1483.53	1765.33	-0.250086	0.476524	0.681821	IMPAD1	8	56957933	56993844	-	7594
ENSG00000160957	2656	2009	2948	3424	3607	2720	2894	3026	2196	1243	1402	1008	1865	1780	33.2193	27.2676	34.0651	50.0266	49.97	37.35	40.1417	40.103	30.9213	33.9643	38.3863	28.7643	69.5205	74.1875	2367.65	3433.72	0.536062	0.000475975	0.0116139	2818.38	2379.66	0.24395	0.0598369	0.177618	2150.4	1384.52	0.634572	0.0665929	0.190248	RECQL4	8	144511288	144517845	-	4236
ENSG00000105701	3008	2376	3109	2307	2370	2542	2842	3098	3032	2078	1614	1791	1350	1245	54.916	47.0729	52.4399	49.201	47.9259	50.9513	57.5413	59.9305	62.318	82.881	64.5046	74.6015	73.4558	75.7423	2648.91	2535.89	-0.0630411	0.595917	0.782689	3124.89	2662.31	0.230909	0.0264448	0.0993715	2232.48	1549.13	0.526993	3.40076e-05	0.000444155	FKBP8	19	18531751	18544077	-	2902
ENSG00000111530	3754	3793	4121	2861	2967	3259	2869	2659	2578	918	1002	1000	550	427	14.5654	15.9703	14.7723	12.9673	12.751	13.8826	12.345	10.9318	11.2609	7.78141	8.51061	8.85233	6.36005	5.52081	3655.52	3191.05	-0.195942	0.0797176	0.266086	2824.89	3673.78	-0.379054	0.000164083	0.00199524	1047.47	2138.69	-1.02803	5.73775e-08	1.61965e-06	CAND1	12	67269281	67319951	+	13655
ENSG00000124006	2636	1834	3056	2466	2462	2734	3337	3536	3182	2022	2013	1674	890	909	14.531	10.9712	15.5641	15.8799	15.0328	16.5465	20.4005	20.6542	19.7476	24.3512	24.2918	21.0541	14.6221	16.6979	2333.53	2691.69	0.205686	0.167209	0.400917	3499.27	2345.41	0.576796	6.89801e-06	0.000141956	2011.45	1364.37	0.560565	0.0148501	0.0638733	OBSL1	2	219550729	219571859	-	9611
ENSG00000006118	3294	2113	3801	3503	3101	3366	3563	3105	2839	822	678	656	954	885	24.002	16.7081	25.5883	29.8174	25.028	26.9276	28.7922	23.9735	23.2891	13.0853	10.8148	10.9058	20.7178	21.489	2850.41	3508.71	0.29948	0.0693801	0.246173	3312.08	2864.98	0.208882	0.15948	0.340855	1161.03	1666.38	-0.522514	0.0875765	0.230619	TMEM132A	11	60924463	60937159	+	7271
ENSG00000183291	3196	3978	3428	2459	2586	2484	2699	2727	2857	1445	1500	1613	874	805	76.9317	103.912	76.2358	69.1452	68.949	65.6461	72.0503	69.5551	77.4234	75.9897	79.0416	88.5857	62.702	64.5717	3341.96	2646.39	-0.336467	0.019271	0.114699	2887.97	3358.46	-0.217534	0.0884269	0.232065	1691.39	1956.01	-0.208836	0.260268	0.47072	SELENOF	1	86862445	86914424	-	2201
ENSG00000064607	3425	3126	3648	2792	2906	3464	2441	2720	2157	1257	1425	1354	1054	880	21.4288	21.2241	21.0869	20.406	20.1388	23.7944	16.9371	18.0323	15.1933	17.1815	19.5172	19.328	19.6539	18.3471	3189.62	3215	0.0114893	0.923036	0.967633	2542.7	3205.64	-0.334102	0.000908124	0.00783902	1650.06	1865.79	-0.177435	0.0568002	0.17006	SUGP2	19	18990888	19034023	-	8468
ENSG00000134748	2823	3164	3164	2812	3116	2808	2762	2774	2740	1489	1438	1433	1115	993	26.4342	32.1511	27.3723	30.7592	32.3187	28.8676	28.6823	27.5237	28.8848	30.4606	29.4768	30.6149	31.1173	30.9851	2873.15	3070.15	0.095832	0.444756	0.674411	2883.73	2887.42	-0.00167632	0.98749	0.994545	1790.01	1681.26	0.0903411	0.408757	0.620432	PRPF38A	1	52404564	52420839	+	5658
ENSG00000164951	2483	2202	2418	2935	3095	2598	2615	2826	2617	1977	2185	1882	1633	1113	23.4787	22.5953	21.1239	32.4198	32.416	26.9709	27.4223	28.3149	27.859	40.8407	45.2288	40.6021	46.0209	35.0704	2224.93	3035.79	0.448325	0.00040686	0.0103219	2804.92	2236.12	0.327101	0.000788578	0.00700929	2412.42	1301.46	0.89079	1.3213e-11	7.5486e-10	PDP1	8	93857807	93926066	+	5603
ENSG00000128595	3629	3522	3780	2800	2690	3117	3276	2664	2781	1072	934	1063	633	614	42.3777	44.6316	40.7813	38.1955	34.7939	39.9618	42.4256	32.9632	36.5607	27.3485	23.8761	28.3213	22.0305	23.8928	3425.8	3024.06	-0.17987	0.120692	0.33654	3043.18	3442.95	-0.178096	0.120349	0.284001	1179.6	2004.19	-0.76346	2.80947e-09	1.01527e-07	CALU	7	128739292	128771807	+	4537
ENSG00000158864	3093	3374	3647	2506	2851	2968	3055	2859	3047	1062	999	1093	990	1028	44.7976	53.0302	48.8012	42.3995	45.7375	47.1951	49.0705	43.8768	49.6833	33.6038	31.6742	36.1182	42.7348	49.6154	3168.94	2921.38	-0.117204	0.329593	0.574728	3125.87	3184.71	-0.0269219	0.802183	0.899023	1469.06	1854.21	-0.337206	0.0742073	0.205329	NDUFS2	1	161197104	161214395	+	3658
ENSG00000070814	2480	2374	3023	2838	3222	2741	3150	3057	2867	1233	1157	1179	1690	1548	11.4864	11.932	12.9357	15.3549	16.5294	13.9379	16.1799	15.0028	14.9493	12.4762	11.7309	12.4588	23.3286	23.8918	2457.53	3093.41	0.331856	0.00701678	0.0612193	3160.5	2469.86	0.355517	0.000419672	0.00429378	1989.63	1437.6	0.468064	0.120612	0.286157	TCOF1	5	150357629	150400308	+	11439
ENSG00000176171	1397	1141	1380	1438	1310	1223	2742	2774	3271	5507	4669	4854	454	390	13.8994	12.3194	12.6852	16.7133	14.4368	13.3593	30.2553	29.245	36.6389	119.702	101.692	110.187	13.4625	12.9304	1224.38	1398.74	0.191782	0.158013	0.388265	3067.79	1230.56	1.31765	4.61429e-28	2.99689e-25	3946.64	716.091	2.46256	0.000248416	0.00237701	BNIP3	10	131966455	131982013	-	5325
ENSG00000161671	3157	2581	3756	3006	3086	3427	2950	3138	2792	1081	986	855	905	826	15.562	13.8065	17.1055	17.3095	16.8495	18.5466	16.1268	16.3904	15.4942	11.6414	10.6398	9.61585	13.2957	13.5681	2952.56	3342.88	0.178919	0.157285	0.38758	3089.92	2967.48	0.0580497	0.592252	0.762238	1309.11	1726.74	-0.400819	0.0172384	0.0710858	EMC10	19	50476400	50490870	+	10748
ENSG00000138363	3130	3628	3368	2864	2770	2922	3072	2791	2891	922	857	1035	1142	1101	42.2174	53.1029	41.97	45.1258	41.3835	43.2699	45.9518	39.8889	43.8994	27.1686	25.3043	31.8506	45.9076	49.486	3185.53	3008.3	-0.0824087	0.531228	0.738789	3053.09	3201.32	-0.0682367	0.565142	0.742351	1463.52	1864.2	-0.350123	0.196126	0.393901	ATIC	2	215311817	215349773	+	3928
ENSG00000136383	3224	2195	3619	3301	3454	3530	3224	2838	2478	641	788	699	1338	1134	15.6134	11.5356	16.1923	18.6746	18.5278	18.7687	17.3153	14.5633	13.5103	6.78184	8.35398	7.72341	19.3121	18.3005	2803.39	3613.51	0.365967	0.0123165	0.0869026	2973.7	2817.68	0.07746	0.579821	0.753888	1371.93	1639.05	-0.25754	0.514568	0.711117	ALPK3	15	84816680	84873482	+	10940
ENSG00000109180	2995	3806	3089	2447	2621	2698	2871	2963	2782	1523	1618	1546	744	728	33.6609	46.4196	32.075	32.1268	32.6285	33.2912	35.7847	35.2863	35.2006	37.3953	39.8083	39.6433	24.9214	27.2652	3122.44	2727.52	-0.194815	0.197605	0.436707	3000.2	3137.82	-0.064382	0.625446	0.785897	1650.79	1827.63	-0.14591	0.529261	0.722018	OCIAD1	4	48805212	48861817	+	4714
ENSG00000077380	3549	3652	3512	2267	2445	2547	2909	2890	2821	1436	1483	1619	696	594	40.0488	44.7216	36.6148	29.884	30.5607	31.5552	36.405	34.5562	35.8385	35.4018	36.6345	41.6832	23.408	22.3366	3366.94	2548.98	-0.401296	0.000939955	0.0179779	3003.35	3383.72	-0.171847	0.10303	0.25662	1550.97	1970	-0.34401	0.163353	0.350463	DYNC1I2	2	171687409	171748420	+	4695
ENSG00000082397	3395	3805	3802	2520	2706	3020	2815	2901	2946	1051	1116	1030	706	581	14.7398	17.9271	15.2505	12.7808	13.0131	14.3952	13.5539	13.3458	14.3995	9.96881	10.6067	10.2028	9.13541	8.40574	3454.38	2894.07	-0.255142	0.0430172	0.186435	3018.84	3471.54	-0.201462	0.0610261	0.180226	1221.81	2021.37	-0.724814	9.84339e-08	2.63363e-06	EPB41L3	18	5392381	5630700	-	12203
ENSG00000171316	2933	2665	3710	3014	2868	3535	2721	2712	2329	1488	1682	1452	732	545	9.15044	9.02258	10.6936	10.9844	9.91082	12.1081	9.41441	8.9653	8.18018	10.1419	11.4874	10.3354	6.80631	5.66597	2897.29	3307.27	0.190776	0.147811	0.375184	2700.71	2911.87	-0.10882	0.323741	0.533501	1563.27	1694.68	-0.115502	0.655239	0.810095	CHD7	8	60678778	60868028	+	16982
ENSG00000136888	2972	2407	3033	2464	2593	2887	2638	3151	2968	1602	1670	1757	1073	1116	120.658	106.044	113.763	116.857	116.603	128.681	118.773	135.551	135.655	142.089	148.419	162.746	129.831	150.98	2626.05	2788.83	0.0867128	0.464878	0.692022	3047.53	2639.32	0.207372	0.0502227	0.157847	1985.04	1535.83	0.37036	0.00166913	0.0115335	ATP6V1G1	9	114587746	114598373	+	1305
ENSG00000113643	3229	4227	3312	2705	2531	2691	2623	2733	2669	1019	1029	1185	1223	1143	50.0073	71.0397	47.3888	48.937	43.4169	45.7549	45.0504	44.8488	46.5348	34.4769	34.8856	41.8711	56.4499	58.9875	3402.87	2788.17	-0.287237	0.0719058	0.251243	2795.5	3419.6	-0.290443	0.0352559	0.12316	1607.51	1991.89	-0.310106	0.231725	0.438413	RARS	5	168486445	168519299	+	3421
ENSG00000156265	2689	2802	2778	3144	3263	3041	3051	2687	2831	1536	1494	1535	745	715	31.6801	35.8234	30.2376	43.2696	42.5808	39.3342	39.8632	33.5435	37.5491	39.5344	38.5312	41.2605	26.1591	28.0705	2596.8	3322.28	0.355606	0.00321395	0.0386331	2989.47	2609.75	0.1961	0.0801105	0.216828	1616.99	1519.4	0.0909229	0.653155	0.808811	MAP3K7CL	21	29077471	29175889	+	4497
ENSG00000141456	2557	1849	2954	2681	2954	2874	2885	2971	2673	1625	1660	1372	1682	1531	20.5978	16.1633	21.9847	25.2286	26.3574	25.4177	25.7734	25.3594	24.2411	28.5978	29.2728	25.216	40.382	41.0974	2284.23	2988.78	0.387534	0.00577515	0.0551209	2968.58	2295.84	0.370339	0.00263362	0.0178921	2243.71	1335.63	0.747563	0.00086841	0.00674011	PELP1	17	4669774	4704337	-	6577
ENSG00000129116	3124	3561	3494	2680	2911	3004	2953	2899	2722	1201	1165	1156	776	591	16.3647	20.2428	16.9098	16.3997	16.8903	17.2764	17.1551	16.0912	16.0527	13.7444	13.3594	13.8161	12.1151	10.3165	3197.53	3018.08	-0.0831252	0.504945	0.72095	2986.23	3213.4	-0.105578	0.334484	0.543813	1327.7	1871.13	-0.493593	0.00136177	0.00973442	PALLD	4	168497066	168928457	+	10114
ENSG00000110651	2938	2487	3068	2560	2800	3114	2878	2991	3007	1585	1358	1332	1128	989	21.0519	19.3383	20.3102	21.4281	22.2228	24.4972	22.8699	22.7092	24.2569	24.8117	21.3012	21.7758	24.089	23.6148	2652.57	2973.49	0.164763	0.159693	0.390174	3092.97	2665.94	0.214176	0.0288924	0.106113	1771.4	1551.45	0.190716	0.0696469	0.196291	CD81	11	2376177	2397419	+	7394
ENSG00000182307	2751	2331	2996	3266	3188	3039	3296	3026	3027	875	818	813	1410	1390	32.8266	30.1843	33.0291	45.5257	42.1361	39.813	43.6172	38.2604	40.6641	22.8104	21.3676	22.1338	50.1448	55.2711	2520.25	3340.16	0.406152	0.00057224	0.0131133	3259.27	2532.96	0.363468	0.000432671	0.00438531	1581.16	1474.04	0.10037	0.787646	0.888278	C8orf33	8	145052378	145066685	+	4440
ENSG00000177606	1591	1508	2085	1389	1748	1695	1525	2416	1781	5000	4327	3582	2063	1495	23.8114	24.4918	28.8298	24.2841	28.9773	27.8512	25.3116	38.314	30.0084	163.483	141.765	122.313	92.0207	74.5598	1613.74	1694.51	0.0703018	0.604959	0.789607	1983.08	1621.84	0.290076	0.0427282	0.141073	4357.55	943.958	2.207	3.98445e-16	4.56474e-14	JUN	1	58780788	58784327	-	3540
ENSG00000110422	2937	3055	3182	3308	3277	3904	2646	2501	2527	1247	1280	1211	595	525	19.5532	22.0714	19.572	25.7268	24.1653	28.5353	19.5362	17.6431	18.9401	18.1372	18.6548	18.3946	11.806	11.6472	2877.31	3682.96	0.356297	0.00355269	0.0411037	2675.29	2891.66	-0.112131	0.276487	0.483711	1296.5	1683.49	-0.375477	0.0890398	0.233245	HIPK3	11	33256672	33357023	+	7958
ENSG00000124214	2807	3178	2967	2617	2924	2680	2976	3020	3103	1419	1405	1395	898	787	36.3256	44.6301	35.4738	39.5621	41.913	38.0771	42.7109	41.4117	45.2081	40.1182	39.8027	41.1885	34.6352	33.9386	2815.75	2888.47	0.0370171	0.776449	0.894774	3171.74	2829.72	0.164848	0.146743	0.322866	1609.14	1647.74	-0.0330715	0.815647	0.904651	STAU1	20	49113339	49188367	-	4094
ENSG00000129128	3336	3182	3665	2966	3111	2850	3080	3068	3086	989	906	986	484	443	25.8738	26.7817	26.262	26.8726	26.7261	24.2682	26.4923	25.2136	26.946	16.7579	15.3826	17.4479	11.188	11.4495	3185.54	3139.07	-0.021231	0.848892	0.930989	3218.29	3201.5	0.00747751	0.936681	0.970241	1022.19	1863.53	-0.864616	9.70992e-06	0.000152874	SPCS3	4	176319964	176332245	+	6831
ENSG00000140575	2853	3319	2977	2649	2729	2846	2902	2881	2618	1661	1625	1732	784	565	13.104	16.5429	12.6328	14.2131	13.8837	14.3514	14.782	14.0213	13.5374	16.6671	16.3388	18.1501	10.7322	8.64764	2880.75	2889.49	0.00462108	0.972451	0.988193	2924.82	2895.02	0.0150888	0.898333	0.951359	1685.52	1685.88	0.000579765	0.998319	0.999247	IQGAP1	15	90388218	90502243	+	11535
ENSG00000165689	3169	2832	3295	2996	2877	3009	2814	2766	2695	980	1104	979	1336	1286	53.5896	51.9703	51.4794	59.1841	53.8888	55.8649	52.7736	49.5628	51.3074	36.2053	40.8689	37.7721	67.3342	72.4682	2907.53	3123.44	0.103297	0.349703	0.593143	2883.22	2922.14	-0.0194141	0.837831	0.919588	1654.08	1700.73	-0.0410943	0.884078	0.941897	ENTR1	9	136401922	136410609	-	3133
ENSG00000065150	3037	3485	3250	3023	2800	2902	3254	2882	2805	1065	1007	1015	838	767	16.6377	20.7183	16.4494	19.346	16.9905	17.4543	19.7697	16.7296	17.2999	12.7463	12.0765	12.6866	13.6824	14.002	3073.78	3069.93	-0.00166665	0.99004	0.995802	3116.62	3089.02	0.0130205	0.913424	0.958223	1306.72	1798.78	-0.461798	0.000519021	0.00439413	IPO5	13	97953658	98024297	+	9671
ENSG00000182087	2873	1982	3164	3173	3658	3037	2466	2730	2369	1228	1266	1034	1618	1519	37.7608	28.2692	38.4204	48.717	53.2538	43.8237	35.9446	38.0202	35.0537	35.2608	36.4255	31.0068	63.3805	66.5291	2489.28	3468.41	0.478284	0.00148289	0.0238316	2631.15	2501.96	0.0723204	0.566828	0.744025	1944.05	1455.44	0.416847	0.176644	0.368622	TMEM259	19	1009648	1021179	-	4031
ENSG00000078668	3748	4135	4004	2158	2213	3190	2539	2434	2472	1165	1089	1129	904	921	63.2194	75.6885	62.3971	42.5213	41.3459	59.0745	47.495	43.5028	46.9421	42.9304	40.211	43.4486	45.4454	51.7676	3735.33	2649.24	-0.495472	0.00182409	0.0269017	2595.45	3753.89	-0.532294	1.1596e-06	3.06652e-05	1456.95	2185.75	-0.58623	2.56103e-05	0.000349332	VDAC3	8	42391624	42405897	+	3141
ENSG00000188612	3007	3074	3255	2403	2810	2955	2638	2628	2900	1411	1300	1436	1132	1151	47.246	52.4129	47.25	44.1052	48.9033	50.9738	45.9664	43.7524	51.2971	48.4336	44.7137	51.4774	53.0089	60.2635	2926.88	2865.09	-0.0305849	0.797632	0.905938	2848.98	2941.49	-0.0461013	0.665715	0.812744	1802.4	1712.43	0.0728253	0.593766	0.771121	SUMO2	17	75165586	75182983	-	3372
ENSG00000100412	2958	2307	3425	2991	2910	3382	3208	2724	2713	1126	969	1106	1173	1087	38.7818	32.8232	41.4868	45.809	42.2594	48.6813	46.6443	37.8427	40.0445	32.252	27.8112	33.0838	45.8352	47.4906	2701.49	3260.96	0.271306	0.0410578	0.181437	3014.69	2715.18	0.150611	0.221649	0.420307	1562.13	1579.8	-0.0173762	0.938568	0.968642	ACO2	22	41469125	41528989	+	4041
ENSG00000115241	2931	2503	3320	2523	3077	2801	2953	3079	2939	1241	1223	1242	1080	1156	37.9489	35.168	39.7137	38.1597	44.1277	39.8157	42.4015	42.2414	42.8397	35.1029	34.6637	36.689	41.6752	49.8757	2728.83	2948.66	0.111671	0.35712	0.599512	3124.24	2742.59	0.187705	0.0565636	0.170677	1679.39	1596.04	0.0721138	0.663444	0.815271	PPM1G	2	27381194	27409687	-	4092
ENSG00000198369	2207	2525	2603	3157	3630	2534	2650	2987	2853	1576	1578	1460	1214	1078	22.687	28.1669	24.7211	37.91	41.3315	28.5982	30.2103	32.5353	33.0171	35.3931	35.5097	34.2419	37.1932	36.9267	2301.1	3280.38	0.511602	0.00109926	0.01991	2955.79	2312.53	0.354284	0.00121324	0.00982513	1914.82	1346.54	0.507711	8.32668e-06	0.000133836	SPRED2	2	65310851	65432637	-	5154
ENSG00000100591	3053	2815	3378	2210	2551	2806	2777	2872	2772	1465	1471	1512	1205	1162	54.8679	54.9001	56.0881	46.3968	50.7811	55.3653	55.348	54.6917	56.0851	57.5198	57.8722	61.9974	64.543	69.5898	2889.42	2653.72	-0.122696	0.300947	0.547715	2933.16	2903.93	0.0143438	0.877109	0.939917	1903.34	1690.2	0.170069	0.119561	0.284731	AHSA1	14	77457870	77469474	+	2948
ENSG00000104549	3838	4056	3904	2045	1798	4768	2352	2511	2471	1055	1049	972	654	533	47.2336	54.1685	44.389	29.3997	24.5096	64.4229	32.1009	32.7444	34.2359	28.3652	28.261	27.2924	23.988	21.8585	3707.89	3005.22	-0.303089	0.490206	0.710038	2554.75	3726.35	-0.544404	3.08229e-07	9.5328e-06	1157.56	2169.57	-0.90461	6.14108e-10	2.55341e-08	SQLE	8	124998497	125022283	+	4305
ENSG00000104964	3056	1856	3538	2436	2729	2872	2723	2954	2881	1546	1403	1387	1353	1234	30.5605	20.1413	32.6877	28.457	30.2281	31.5319	30.1987	31.3013	32.435	33.7757	30.7136	31.6456	40.3251	41.1216	2612.56	2820.6	0.110281	0.520862	0.732078	2980.63	2625.95	0.182394	0.225109	0.424467	1950.15	1527.21	0.351948	0.0944966	0.242814	AES	19	3052910	3063107	-	5298
ENSG00000134375	3309	2527	3576	2610	2779	3047	2633	2535	2494	1268	1300	1393	1326	1167	49.9042	41.357	49.8262	45.9818	46.4226	50.4512	44.0378	40.5102	42.3448	41.778	42.919	47.9316	59.6012	58.6488	2929.84	2961.5	0.0153536	0.903836	0.958087	2670.14	2944.69	-0.141516	0.202416	0.397176	1826.85	1713.31	0.0915013	0.615148	0.784143	TIMM17A	1	201955491	201970661	+	3513
ENSG00000100504	3084	2699	3175	2073	2133	2379	2620	2617	2700	2474	2114	2417	767	709	34.0544	32.3418	32.3908	26.7401	26.0886	28.8411	32.0844	30.6202	33.5649	59.6824	51.101	60.8928	25.2421	26.0887	2801.09	2312.36	-0.276595	0.0144284	0.0952104	2766.99	2815.19	-0.025041	0.798559	0.896671	2216.32	1638.42	0.436417	0.194023	0.391353	PYGL	14	50857891	50944736	-	4798
ENSG00000184432	3410	3563	3514	2390	2227	2870	2997	2754	2744	1276	1220	1353	874	755	22.0942	25.0521	21.0352	18.0895	15.9825	20.4157	21.5351	18.9075	20.0158	18.0619	17.3042	20.0011	16.8775	16.3012	3293.79	2629.11	-0.325016	0.0160202	0.101588	2961.41	3310.21	-0.160509	0.136401	0.308805	1500.37	1927.22	-0.360229	0.00376462	0.0221718	COPB2	3	139355600	139389732	-	8177
ENSG00000183207	2696	2306	2979	2382	2431	2555	2788	2727	2696	1886	1888	1774	1369	1454	38.92	36.1256	39.7322	40.1697	38.8721	40.4951	44.6355	41.7141	43.8163	59.4816	59.6651	58.4301	58.9016	69.9463	2489.6	2588.88	0.0562547	0.617274	0.797883	2861.42	2502.15	0.193289	0.051945	0.161638	2330.63	1456.13	0.677685	1.34941e-09	5.25561e-08	RUVBL2	19	48993448	49015995	+	3670
ENSG00000165458	3198	2609	3677	2815	2887	3792	2836	2915	2532	924	977	770	1055	910	25.9906	23.0099	27.609	26.7252	25.9887	33.8349	25.561	25.1028	23.1667	16.4058	17.3819	14.2777	25.5541	24.6449	2951.99	3329.29	0.173435	0.224105	0.467597	2881.9	2966.91	-0.0421702	0.694174	0.831401	1328.01	1726.42	-0.379767	0.107989	0.265464	INPPL1	11	72223701	72239105	+	6519
ENSG00000115806	2950	3278	3190	2557	2862	2748	2967	2891	3010	1090	1014	1134	1097	1078	29.2684	35.2931	29.2407	29.6355	31.452	29.9332	32.646	30.3928	33.6207	23.6261	22.0232	25.6697	32.4381	35.6405	2959.1	2868.38	-0.0447053	0.718123	0.862029	3092.16	2973.8	0.0564629	0.608475	0.774523	1543.05	1731.55	-0.167394	0.418826	0.630114	GORASP2	2	170928464	170967129	+	5340
ENSG00000101193	2896	2678	3214	2811	2940	2787	3048	2913	2966	1198	1199	1157	1082	929	33.1961	33.3122	34.0372	37.6404	37.3282	35.0739	38.747	35.3814	38.2757	30.0009	30.0866	30.2589	36.9647	35.4856	2746.27	3001.58	0.128166	0.240413	0.485164	3112.22	2760.06	0.173085	0.0744462	0.207019	1559.58	1606.47	-0.0442016	0.725261	0.852099	GID8	20	62938119	62948475	+	4622
ENSG00000120137	3789	3234	4126	2661	2664	3207	2429	2522	2408	1260	1356	1209	507	424	18.9739	17.5742	19.0889	15.5662	14.7764	17.6315	13.4895	13.3821	13.5754	13.7845	14.8648	13.8131	7.5668	7.07533	3478.99	2995.14	-0.21609	0.0752813	0.258729	2562.9	3496.52	-0.448316	2.96058e-06	6.86589e-05	1251.48	2034.81	-0.700131	0.0154041	0.0655729	PANK3	5	168548495	168579600	-	10580
ENSG00000100320	3333	3122	3892	2684	2580	3776	2882	2663	2584	1019	971	988	694	599	17.6338	17.9245	19.0241	16.5882	15.1193	21.9332	16.9098	14.9289	15.391	11.7781	11.2459	11.9261	10.9431	10.5605	3230.12	3169.54	-0.0273015	0.855897	0.93488	2832.97	3246.34	-0.196676	0.0512973	0.160083	1171.52	1889.51	-0.688349	6.77071e-13	4.81279e-11	RBFOX2	22	35738736	36028425	-	10014
ENSG00000162512	3265	2138	3710	2823	3119	3050	3223	3157	3116	1007	885	905	698	682	24.4775	17.3938	25.6967	24.7229	25.9	25.1039	26.7965	25.0786	26.2993	16.4931	14.5242	15.4797	15.5959	17.0379	2823.37	3158.19	0.161422	0.297789	0.544235	3309.15	2837.79	0.221317	0.10526	0.260614	1158.98	1650.63	-0.510776	0.00220491	0.0144652	SDC3	1	30869467	30908761	-	7067
ENSG00000132153	2704	2494	3122	2866	2863	3094	2633	2642	2371	973	1045	962	1979	2016	18.4995	18.5163	19.7336	22.9052	21.6958	23.2398	19.9774	19.1528	18.262	14.543	15.6508	15.0162	40.3525	45.9613	2597.12	3100.25	0.255355	0.0213106	0.121707	2661.49	2610.17	0.0279566	0.774659	0.882677	2112.35	1519.19	0.474982	0.271791	0.483989	DHX30	3	47802909	47850195	+	7744
ENSG00000109917	2872	3245	2984	2476	2671	2477	2761	2649	2692	1570	1400	1501	1274	1189	21.5251	26.3924	20.6623	21.6778	22.1736	20.3819	22.9489	21.0372	22.7143	25.7068	22.9697	25.6668	28.4578	29.6955	2863.73	2679.66	-0.0956266	0.466719	0.693119	2824.5	2877.94	-0.0268183	0.816401	0.906945	1941.29	1675.83	0.211516	0.157889	0.343289	ZPR1	11	116773799	116788050	-	7069
ENSG00000148229	3378	2945	3548	2993	3229	2919	2729	2613	2682	856	862	855	1094	1057	68.7286	65.0229	66.6931	71.1359	72.769	65.2034	61.5766	56.333	61.4327	38.0487	38.3929	39.6894	66.3386	71.6639	3084.69	3213.5	0.0589489	0.601525	0.787506	2797.63	3100.22	-0.148335	0.131527	0.301426	1372.01	1804.28	-0.396344	0.14491	0.323629	POLE3	9	113407235	113410672	-	2604
ENSG00000100138	2779	3125	2847	2584	2578	2599	2785	2802	3032	1520	1523	1474	1036	1013	50.2504	61.3203	47.5618	54.5818	51.6339	51.596	55.8484	53.6864	61.7225	60.0459	60.286	60.8106	55.8318	61.0392	2754.25	2728.71	-0.0132169	0.919719	0.965686	3006.26	2767.92	0.119379	0.315756	0.525409	1809.48	1611.76	0.167301	0.182041	0.376037	SNU13	22	41673930	41690504	-	2930
ENSG00000135940	3322	2687	3196	2332	2733	3090	2568	2801	2938	1308	1334	1436	930	1000	122.139	107.208	108.563	100.159	111.3	124.73	104.709	109.122	121.61	105.063	107.368	120.459	101.908	122.519	2877.84	2858.75	-0.00952177	0.941708	0.975993	2895.55	2892.38	0.00147348	0.989153	0.995388	1664.25	1683.12	-0.0166756	0.890244	0.945017	COX5B	2	97646040	97648383	+	1441
ENSG00000133226	2741	2508	3289	2713	2902	2897	2467	2704	2335	1855	1633	1466	1134	1029	17.7792	17.6536	19.71	20.5569	20.8498	20.6305	17.7463	18.5847	17.0511	26.2866	23.1876	21.6954	21.9224	22.2416	2661.89	2990.33	0.167691	0.138492	0.361333	2610.61	2675.27	-0.0354404	0.723881	0.849855	1952.26	1557.03	0.326759	0.00527628	0.0290418	SRRM1	1	24631716	24673267	+	8168
ENSG00000161547	3394	4050	3640	3188	3208	3826	2359	2458	2077	686	694	701	709	678	59.6012	77.1795	59.056	65.3983	62.3991	73.7644	45.9416	45.7373	41.0623	26.3182	26.6789	28.0861	37.1074	39.6754	3489.93	3588.47	0.0403804	0.775239	0.894118	2397.78	3507.19	-0.548312	5.84049e-06	0.000122681	987.281	2042.45	-1.05041	4.92132e-07	1.10182e-05	SRSF2	17	76734115	76737374	-	3017
ENSG00000116871	2927	1887	3091	2275	2825	2705	2932	3036	2865	1447	1336	1304	1508	1513	29.4204	20.5826	28.7041	26.7123	31.4517	29.8505	32.6832	32.335	32.42	31.7748	29.3967	29.9043	45.175	50.6772	2452.95	2737.8	0.158297	0.311554	0.55844	3075.89	2465.49	0.31877	0.0160184	0.0703897	2042.62	1434.06	0.50948	0.0441327	0.141997	MAP7D1	1	36155579	36180849	+	5271
ENSG00000160867	3081	2309	3307	3172	2786	3658	3337	2343	2388	988	1007	870	1191	1201	33.8028	27.4909	33.5209	40.6536	33.8566	44.0619	40.6024	27.2382	29.4957	23.6814	24.1856	21.7777	38.9443	43.9089	2706.58	3378.74	0.319843	0.0263623	0.138249	2816.41	2720.31	0.0498342	0.733914	0.85546	1526.77	1582.7	-0.0529712	0.850401	0.923837	FGFR4	5	177086886	177098144	+	4829
ENSG00000086232	2970	3470	3333	2236	2465	2661	2897	3013	2989	1372	1160	1282	895	868	28.3519	35.9467	29.3955	24.9346	26.0641	27.8887	30.6696	30.4769	32.1229	28.6133	24.2409	27.9219	25.4636	27.6117	3071.74	2583.68	-0.24939	0.0581515	0.22204	3100.52	3086.96	0.00652245	0.953712	0.978356	1539.54	1797.6	-0.223437	0.0973071	0.247526	EIF2AK1	7	6022244	6059230	-	5550
ENSG00000090097	2904	1905	3155	2860	2916	3427	3051	2899	2910	1186	1138	1170	1042	1034	41.1601	29.3007	41.3141	47.3533	45.7791	53.3276	47.9575	43.5385	46.434	36.7242	35.3092	37.8352	44.0168	48.8369	2470.37	3230.62	0.38684	0.0125171	0.0878925	3088.46	2482.98	0.31441	0.0188409	0.0789879	1570.66	1444.27	0.119939	0.525309	0.719315	PCBP4	3	51957454	51974016	-	3738
ENSG00000168092	2880	3259	3132	2606	2834	2758	2801	2710	2998	1411	1223	1163	953	843	21.4787	26.3757	21.5803	22.7036	23.4108	22.5823	23.1667	21.4156	25.1716	22.9896	19.9668	19.7891	21.1826	20.9503	2913.88	2880.01	-0.0166575	0.894403	0.954234	2969.04	2928.35	0.0200303	0.863602	0.933603	1544.12	1705.15	-0.142954	0.261087	0.471731	PAFAH1B2	11	117144267	117176894	+	7104
ENSG00000204574	2734	2449	3168	2865	3011	2976	2772	2602	2614	1261	1257	1264	1354	1238	32.0251	31.1304	34.2844	39.2032	39.0664	38.2722	36.0097	32.2957	34.4716	32.2697	32.2324	33.7808	47.2696	48.3238	2604.66	3110.72	0.255984	0.0213208	0.121718	2784.66	2617.77	0.0888783	0.382672	0.588756	1817.79	1523.53	0.253661	0.20679	0.406893	ABCF1	6	30571376	30597179	+	4523
ENSG00000116688	3144	2596	3647	2977	2918	3374	3028	2729	2682	750	762	822	1051	1083	33.4952	30.0129	35.8968	37.0496	34.4339	39.4642	35.7759	30.807	32.1679	17.4562	17.7714	19.9803	33.3714	38.4483	2921.95	3255.88	0.15593	0.212297	0.454195	2941.71	2936.71	0.00213655	0.984717	0.993405	1309.75	1708.88	-0.384925	0.214412	0.416036	MFN2	1	11980181	12013514	+	4973
ENSG00000073111	2830	2496	3352	3194	3750	2852	3193	2704	2660	860	930	828	962	901	30.5867	29.2748	33.471	40.326	44.8929	33.8418	38.2718	30.9669	32.3661	20.3064	22.0036	20.4177	30.9879	32.4503	2704.04	3444.53	0.349036	0.0115134	0.0832693	2983.67	2717.65	0.134452	0.241471	0.444435	1282.07	1581.6	-0.304374	0.161743	0.348523	MCM2	3	127598223	127622436	+	4902
ENSG00000136158	2395	2211	2503	3188	2875	2499	2747	2794	2685	1567	1709	1436	1545	1341	41.7673	41.843	40.3284	64.9462	55.5353	47.8471	53.1281	51.6301	52.7155	59.7019	65.2437	57.1368	80.3028	77.9305	2224.99	3018	0.439707	0.00136443	0.02241	2865.3	2236.15	0.357688	0.000147466	0.00184705	2143	1301.56	0.718484	8.94983e-06	0.00014247	SPRY2	13	80335976	80340951	-	3038
ENSG00000113648	2941	2966	3236	2715	2842	2891	2892	3037	2985	1107	1064	988	932	896	8.7883	9.618	8.93384	9.4773	9.40664	9.48454	9.58391	9.61613	10.0419	7.2268	6.96013	6.73593	8.30036	8.92208	2864.14	2968.2	0.0515816	0.637077	0.811497	3105.3	2878.45	0.109511	0.253973	0.458502	1401.81	1675.68	-0.258971	0.0673514	0.191906	H2AFY	5	135333900	135399914	-	17730
ENSG00000196510	3148	3430	3152	2600	2756	3191	2642	2804	2417	1137	1114	1057	1040	951	27.7556	32.8181	25.6757	26.779	26.9151	30.8888	25.8335	26.1963	23.9914	21.9011	21.5014	21.2629	27.3288	27.9412	3061.63	2999.26	-0.0294357	0.826279	0.920229	2735.14	3076.84	-0.169494	0.131705	0.301579	1493.83	1791.54	-0.263269	0.117374	0.281294	ANAPC7	12	110372900	110403730	-	6009
ENSG00000176978	2683	1796	2711	3012	3191	2684	2704	2910	2274	1606	1460	1291	1673	1441	50.4069	36.6167	47.0564	66.1042	66.4044	55.3618	56.3392	57.9306	48.0976	65.9179	60.0466	55.3384	93.6778	90.2156	2235.42	3126.68	0.483819	0.00133317	0.0220778	2740.82	2246.82	0.28651	0.0288661	0.106064	2135.02	1306.97	0.707249	0.00288443	0.0179442	DPP7	9	137110542	137115177	-	2820
ENSG00000101191	3660	3249	3958	2644	2681	3269	2709	2575	2066	835	827	709	1254	985	14.6005	14.065	14.5876	12.3212	11.8464	14.3173	11.9848	10.8846	9.27858	7.27717	7.22203	6.45305	14.9093	13.094	3394.85	3016.08	-0.170664	0.15991	0.390291	2556.22	3411.93	-0.416561	0.000200066	0.00236252	1348.2	1985.74	-0.559669	0.0760244	0.20888	DIDO1	20	62877738	62937952	-	13281
ENSG00000105281	1916	1512	2233	3757	4087	1906	3883	3794	3711	1204	909	1046	742	698	30.4656	26.0897	32.8036	69.7846	71.9812	33.2732	68.4724	63.9229	66.4306	41.8243	31.6405	37.9469	35.1632	36.9843	1760.03	3442.61	0.967718	1.96087e-05	0.00130924	3968.13	1768.94	1.16503	2.66646e-25	1.31198e-22	1267.56	1029.26	0.300317	0.0405171	0.133454	SLC1A5	19	46774883	46788594	-	3332
ENSG00000124795	3431	4108	3773	2376	3004	2664	2729	2418	2342	1175	1177	1272	498	423	41.6825	54.1585	42.3486	33.7197	40.4234	35.5325	36.7681	31.1268	32.0319	31.1859	31.3022	35.2574	18.0315	17.1246	3559.71	2822.68	-0.334478	0.0184605	0.111271	2610.35	3577.32	-0.45448	0.000244358	0.00277596	1200.6	2083.28	-0.793946	0.00555069	0.0302584	DEK	6	18223868	18264823	-	4361
ENSG00000137955	3283	2798	3227	3165	3374	3025	2182	2549	1869	1163	1294	1316	1190	948	29.4159	27.2058	26.7134	33.1275	33.4855	29.7574	21.682	24.2006	18.8531	22.7656	25.3811	26.9028	31.7782	28.3053	2912.11	3362.94	0.207632	0.0758835	0.259705	2290.77	2926.78	-0.353257	0.00175298	0.013251	1656.12	1703.3	-0.041525	0.772227	0.879128	RABGGTB	1	75786197	75795079	+	5913
ENSG00000039560	2903	2933	3002	2948	3193	2192	2592	2725	2725	1634	1587	1669	720	549	20.0082	21.937	19.1158	23.7353	24.3759	16.5867	19.8121	19.9009	21.1442	24.6038	23.9444	26.2451	14.7899	12.609	2773.21	2935.29	0.0819594	0.603257	0.788577	2802.06	2787.06	0.00789768	0.937656	0.970798	1627.32	1622.52	0.0051853	0.984916	0.993086	RAI14	5	34656237	34832627	+	7687
ENSG00000113387	3082	4740	3134	2258	2350	2459	2357	2599	2574	1417	1546	1461	743	643	17.5125	29.2279	16.4526	14.988	14.7906	15.3403	14.8529	15.6483	16.466	17.5904	19.2305	18.9408	12.5828	12.1752	3478.53	2482.59	-0.486398	0.0102765	0.0774016	2622.88	3495.47	-0.414059	0.0135618	0.0624569	1555.37	2036.83	-0.388285	0.147854	0.327878	SUB1	5	32531633	32604079	+	9324
ENSG00000159399	1223	845	1265	2141	1824	1525	2879	2857	3474	4720	3964	3949	358	297	10.6853	8.01161	10.211	21.8515	17.6516	14.6281	27.8956	26.4494	34.1706	90.0928	75.8157	78.7186	9.3221	8.64697	1036.35	1937.26	0.901971	1.61446e-07	3.95247e-05	3216.8	1041.63	1.62611	3.98761e-32	3.59705e-29	3296.87	605.946	2.44399	0.000411672	0.0036279	HK2	2	74833981	74893359	+	6064
ENSG00000116221	2568	2678	2882	2526	2604	2552	2852	2890	2835	1197	1076	1256	1722	1680	53.3757	60.4036	55.343	61.332	59.9502	58.2355	65.7405	63.6491	66.3384	54.354	48.9584	59.562	106.673	116.361	2547.05	2700.42	0.0844464	0.457777	0.686221	2988.28	2559.75	0.223407	0.023484	0.0920372	2039.67	1490.24	0.452098	0.165973	0.353864	MRPL37	1	54184041	54225464	+	2549
ENSG00000135821	2609	2549	2797	2435	2801	2709	2550	2721	2752	1188	1111	1141	2010	1929	15.3041	16.2259	15.1582	16.6855	18.199	17.4463	16.5886	16.9125	18.1738	15.2244	14.2664	15.2704	35.14	37.7064	2491.67	2789.3	0.162932	0.144681	0.370375	2795.63	2504.14	0.158903	0.106163	0.261892	2202.84	1457.69	0.595097	0.117216	0.28101	GLUL	1	182381704	182392206	-	9032
ENSG00000168488	2074	1810	2483	2934	3078	2406	2843	3052	2729	1794	1478	1390	1673	1548	16.8842	15.9902	18.6753	27.902	27.7549	21.5043	25.6674	26.327	25.0114	31.9067	26.3397	25.8176	40.5918	41.9943	1982.85	2963.69	0.579548	4.47532e-05	0.00237321	3000.88	1992.84	0.59021	9.87257e-09	4.56698e-07	2248.4	1159.75	0.954264	1.16073e-05	0.000177555	ATXN2L	16	28823035	28837237	+	6508
ENSG00000182095	2933	1699	3440	2869	2350	3208	3656	3334	3076	912	915	640	1173	1053	12.3602	7.76982	13.3934	14.1237	10.9694	14.8425	17.0866	14.8876	14.5937	8.39648	8.44114	6.15354	14.7327	14.7874	2492.46	2962.62	0.249026	0.196887	0.43575	3506.4	2505.26	0.484646	0.00269947	0.0182458	1368.84	1456.91	-0.0908523	0.790399	0.88992	TNRC18	7	5306790	5425414	-	12572
ENSG00000175063	3492	3451	3522	1891	2276	3282	2424	2582	2621	1231	1025	1109	1168	1162	143.864	154.286	134.056	91.0068	103.861	148.448	110.75	112.714	121.565	110.796	92.4416	104.241	143.414	159.526	3283.99	2605.09	-0.333922	0.0514375	0.206891	2657.77	3300.41	-0.312319	0.00225113	0.0158851	1627.33	1921.31	-0.240665	0.262194	0.472876	UBE2C	20	45812576	45816957	+	1286
ENSG00000115318	2340	1840	2459	2795	2478	2377	3210	2839	2722	2135	1920	1920	1095	1099	28.4151	24.2468	27.5874	39.6479	33.33	31.6899	43.2288	36.5295	37.2122	56.6395	51.0388	53.1943	39.6295	44.4712	2069.55	2695	0.380687	0.00503146	0.0505907	3056.92	2080.02	0.555185	1.0986e-06	2.92422e-05	2214.64	1210.3	0.872379	4.77894e-08	1.36692e-06	LOXL3	2	74532414	74555690	-	4363
ENSG00000115368	3008	4073	2943	2585	2724	2323	2392	2616	2285	1386	1419	1493	1064	897	31.458	46.2244	28.4357	31.5805	31.5545	26.6723	27.7427	28.9892	26.9031	31.6669	32.4864	35.6241	33.1639	31.2604	3174.45	2685.04	-0.24135	0.167741	0.401469	2536.87	3190.02	-0.330151	0.0268024	0.10039	1723.84	1858.35	-0.108104	0.563472	0.748995	WDR75	2	189441433	189475565	+	5066
ENSG00000075426	2023	1499	2084	2618	2998	1643	2392	2452	2558	2801	2562	2310	1658	1571	14.9756	12.0418	14.253	22.6392	24.5822	13.3531	19.6374	19.2333	21.3182	45.2991	41.5176	39.0149	36.58	38.7536	1746.04	2558.89	0.551249	0.0053393	0.0524545	2580.54	1754.9	0.555856	1.51209e-06	3.82427e-05	2983.52	1021.01	1.54719	1.58196e-31	9.20871e-29	FOSL2	2	28392448	28417312	+	7157
ENSG00000110107	2781	2812	3165	2738	2931	2986	3044	2740	2863	830	933	916	1202	1215	53.7932	59.0263	56.5614	61.8678	62.7976	63.4125	65.2989	56.1594	62.3464	35.0746	39.507	40.4253	69.2951	78.3161	2741.26	3040.03	0.149313	0.172391	0.406871	3016.16	2754.96	0.13061	0.209674	0.405537	1491.35	1603.77	-0.10587	0.726528	0.853029	PRPF19	11	60890730	60906588	-	2739
ENSG00000183828	2390	2435	3013	2849	2998	2885	2903	2882	2862	1226	1177	1100	1152	1212	66.0878	73.0677	76.9736	92.0281	91.8238	87.5845	89.0235	84.4428	89.0956	74.0631	71.2468	69.3979	94.9395	111.68	2447	3069.17	0.326725	0.00521373	0.0516932	3013.32	2459.23	0.292961	0.00429154	0.0261176	1673.39	1431.57	0.22401	0.274765	0.48727	NUDT14	14	105172938	105181323	-	1916
ENSG00000101782	2123	2140	2173	2400	2524	1986	2974	2707	2783	2584	2394	2554	960	781	21.1425	23.1273	19.9934	27.9205	27.8418	21.7142	32.846	28.5654	31.2021	56.2196	52.1912	58.0308	28.4937	25.9183	2019.92	2432.58	0.268268	0.0544078	0.213403	2951.69	2030.01	0.540229	4.96773e-07	1.44038e-05	2433.81	1181.8	1.04282	0.000745942	0.0059482	RIOK3	18	23452823	23486603	+	5320
ENSG00000283041	2993	2676	3149	2370	2454	2556	3012	2824	2927	1464	1127	1367	1074	1073	120.679	117.088	117.305	111.629	109.597	113.147	134.683	120.652	132.865	128.959	99.4748	125.754	129.062	144.169	2757.21	2592.82	-0.0887009	0.410144	0.645558	3055.86	2771.07	0.141001	0.155026	0.334998	1708.78	1612.8	0.0824751	0.575282	0.758304	AC008038.1	7	133034607	133035920	-	1314
ENSG00000139921	3187	3030	3412	2550	2638	2808	2763	2715	2714	1323	1326	1405	679	515	37.5305	38.7212	37.122	35.079	34.4095	36.3043	36.0843	33.878	35.9812	34.037	34.1831	37.7494	23.8311	20.2096	3014.03	2808.76	-0.101701	0.345283	0.589135	2855.09	3029.13	-0.0854024	0.369062	0.576364	1398.18	1763.2	-0.333447	0.150059	0.331416	TMX1	14	51240162	51257546	+	4499
ENSG00000105655	2543	2469	2711	2598	2688	2685	2660	2589	2364	1674	1698	1440	1503	1441	41.0263	43.2255	40.4077	48.962	48.0336	47.5574	47.5918	44.2581	42.9365	59.001	59.9679	53.004	72.2679	77.4689	2418.97	2801.45	0.211857	0.0516737	0.207427	2650.85	2431.08	0.124961	0.204502	0.399911	2189.89	1415.15	0.628994	0.000127105	0.00134856	ISYNA1	19	18434388	18438301	-	3284
ENSG00000103187	2520	2276	2788	2446	2624	2585	2816	3192	3199	1429	1185	1274	1333	1385	19.7444	19.3517	20.1816	22.3875	22.7724	22.2363	24.4687	26.5004	28.2177	24.4604	20.3249	22.7742	31.1275	36.1611	2368.83	2689.45	0.183051	0.091252	0.287825	3207.11	2380.74	0.429723	2.07577e-05	0.000357356	1890.29	1385.62	0.447071	0.0400278	0.132336	COTL1	16	84565594	84618077	-	6762
ENSG00000183091	3451	3853	4224	2745	2155	4202	2359	2029	1640	1182	1460	1041	383	325	5.98151	7.24717	6.76409	5.55793	4.13727	7.99614	4.53449	3.72643	3.20017	4.47581	5.53968	4.11668	1.9785	1.87714	3610.53	3190.58	-0.17833	0.363677	0.605401	2097.71	3628.49	-0.790483	1.66053e-09	9.66379e-08	1138.74	2112.65	-0.890608	0.0161003	0.0676619	NEB	2	151485336	151734487	-	30567
ENSG00000180198	3045	2822	3401	2611	2750	3451	2601	2570	2434	760	723	752	1596	1482	41.4935	41.7304	42.8172	41.5627	41.5074	51.6293	39.3068	37.1083	37.3402	22.6253	21.5673	23.3798	64.8181	67.2959	2895.95	3090.35	0.0937788	0.465825	0.692646	2648.91	2910.48	-0.135972	0.15058	0.328641	1610.26	1694.02	-0.0738695	0.866239	0.932293	RCC1	1	28505943	28539300	+	3888
ENSG00000134602	3649	3754	3866	2452	2485	2734	2477	2628	2682	1170	1224	1199	374	298	57.6407	64.3507	56.4205	45.2461	43.4793	47.4147	43.3927	43.9872	47.6955	40.3766	42.3256	43.2121	17.6075	15.6863	3535.44	2694.55	-0.391705	0.000716196	0.0150074	2713.73	3553.08	-0.388711	0.000142003	0.00179432	1105.94	2068.53	-0.902284	0.0151269	0.0646179	STK26	X	132023265	132075943	+	3354
ENSG00000085733	2847	2056	3013	2878	2888	2648	2824	3156	2840	1208	1343	1087	1162	1033	21.7062	17.0107	21.2234	25.6326	24.389	22.1653	23.8779	25.4964	24.3769	20.1211	22.415	18.9085	26.4042	26.2449	2462.35	2960.36	0.265457	0.0533382	0.210737	3068.74	2474.87	0.310007	0.00737759	0.0394695	1643.34	1439.81	0.189683	0.285576	0.49875	CTTN	11	70398404	70436584	+	6949
ENSG00000065183	3009	3257	3153	2862	2936	3025	2693	2618	2454	883	952	1038	1081	1014	15.5153	18.2246	15.0204	17.239	16.7685	17.1246	15.3995	14.3038	14.2454	9.94686	10.7458	12.2114	16.6124	17.423	2959.8	3100.43	0.0671724	0.579589	0.772422	2704.53	2974.52	-0.137047	0.204314	0.399741	1425.81	1731.9	-0.281704	0.230632	0.437151	WDR3	1	117929720	117966542	+	10275
ENSG00000159335	2722	1705	3393	2260	2614	2906	2369	2760	2771	2056	1573	1678	1065	1076	97.7721	66.4591	112.598	94.8287	104	114.599	94.3683	105.046	112.054	161.339	123.686	137.515	114.011	128.791	2414.62	2728.11	0.175839	0.326531	0.572228	2751.6	2426.98	0.180687	0.250649	0.454929	2033.69	1411.55	0.526914	0.0130768	0.0580001	PTMS	12	6765516	6770952	+	1475
ENSG00000130227	3233	3850	3480	2566	2473	2891	2981	2555	2704	933	944	841	765	716	24.7919	32.0382	24.6548	22.9861	21.0053	24.3394	25.3513	20.7606	23.3439	15.6305	15.8468	14.714	17.4838	18.2964	3325.39	2785.87	-0.255193	0.0675631	0.242353	2875.13	3341.84	-0.216881	0.086725	0.229042	1173.8	1946.14	-0.730416	1.59724e-06	3.15608e-05	XPO7	8	21919671	22006585	+	6909
ENSG00000025772	2748	2755	2732	2336	2406	2418	3097	2957	3230	1680	1450	1593	740	768	70.6069	76.8166	64.853	70.1145	68.4741	68.2095	88.2482	80.5057	93.4321	94.3035	81.5575	93.3849	56.6673	65.7566	2586.1	2516.44	-0.0392003	0.739031	0.873101	3239.16	2599.01	0.317785	0.00365079	0.0231013	1673.27	1513.05	0.14619	0.48429	0.687904	TOMM34	20	44942130	44960486	-	2062
ENSG00000010256	3072	3175	3328	2520	2549	3109	2863	2554	2804	916	752	836	1205	1219	50.2958	56.4102	50.34	48.1965	46.2254	55.8842	51.9836	44.3074	51.6835	32.7638	26.9522	31.2282	58.7988	66.5062	3002.59	2870.17	-0.0649138	0.605712	0.790379	2869.17	3017.57	-0.0727645	0.504911	0.696537	1451.03	1756.77	-0.276811	0.400553	0.61307	UQCRC1	3	48599002	48610976	-	3236
ENSG00000072832	2836	2536	3155	2394	2589	2411	3015	2761	2905	1489	1297	1371	1117	1020	25.8035	25.0394	26.5211	25.4449	26.0918	24.0839	30.4224	26.6185	29.7565	29.5975	25.8332	28.4603	30.2898	30.9257	2662.33	2598.65	-0.0350404	0.753226	0.881668	3028.03	2675.72	0.178213	0.0816686	0.219836	1751.24	1557.27	0.168297	0.110791	0.27021	CRMP1	4	5748084	5893058	-	5823
ENSG00000197111	2619	2863	3011	2517	2657	2873	2546	2967	2661	1414	1215	1253	1197	1091	17.5065	20.7677	18.5949	19.6541	19.6724	21.0843	18.8737	21.0149	20.025	20.6492	17.779	19.1094	23.8468	24.3017	2663	2825.58	0.0856619	0.473127	0.697837	2843.35	2676.25	0.0875991	0.402392	0.607554	1736.33	1558.19	0.155161	0.326879	0.543192	PCBP2	12	53452102	53481162	+	7926
ENSG00000198856	3232	3515	3232	2280	2393	2606	2778	2652	2660	1362	1261	1386	807	694	105.896	124.979	97.8362	87.2666	86.8464	93.7436	100.943	92.072	98.1191	97.4932	90.446	103.61	78.8049	75.7733	3139.93	2555.94	-0.296628	0.0218039	0.1229	2819.98	3155.53	-0.161992	0.153649	0.33295	1494.76	1837.35	-0.296526	0.0708095	0.198658	OSTC	4	108650584	108667820	+	1617
ENSG00000138448	3028	2741	3416	3050	3493	2675	3156	2933	2826	886	857	1002	482	312	19.5379	19.1927	20.3639	22.9894	24.9644	18.9498	22.5837	20.053	20.5285	12.4895	12.1051	14.751	9.26917	6.7085	2867.58	3242.16	0.177021	0.185384	0.423896	3106.59	2881.99	0.108086	0.27909	0.487006	941.095	1677.35	-0.832224	0.00105511	0.00790952	ITGAV	2	186590065	186680901	+	8211
ENSG00000089248	2914	2018	3249	2328	2644	2769	3077	3356	3067	1266	1133	1238	857	910	50.0766	37.6331	51.5839	46.734	50.3277	52.2428	58.6418	61.11	59.3365	47.5299	42.6227	48.5396	43.8932	52.1116	2538.96	2716.37	0.0972149	0.506088	0.721584	3306.25	2551.89	0.373271	0.00287644	0.0192104	1499.54	1484.49	0.0139698	0.928498	0.96424	ERP29	12	112013316	112023451	+	3083
ENSG00000079805	2535	2267	2962	2655	2735	2953	2824	2699	2648	1271	1231	1152	1479	1397	9.99081	9.69566	10.7852	12.2234	11.9393	12.7775	12.343	11.2712	11.7491	10.9435	10.6205	10.3587	17.3725	18.3471	2420.94	2930.46	0.275397	0.0156983	0.100476	2847.53	2433.12	0.226603	0.0252744	0.0963995	1885.2	1416.05	0.411905	0.102429	0.256228	DNM2	19	10718079	10833488	+	13443
ENSG00000125868	3134	3379	3027	2204	2263	2668	2740	2784	2882	1405	1351	1456	743	705	43.1166	50.4472	38.4749	35.4211	34.485	40.2986	41.8052	40.5845	44.6378	42.2289	40.688	45.7022	30.4653	32.3208	3003.75	2504.38	-0.262047	0.0568923	0.219169	2930.41	3018.69	-0.0425834	0.714571	0.844432	1527.2	1757.67	-0.201664	0.288886	0.502384	DSTN	20	17569863	17609919	+	3851
ENSG00000167460	3136	2682	3189	2600	2676	2111	3051	3009	3012	1463	1213	1278	621	648	19.2479	17.8636	18.0835	18.6417	18.1926	14.2251	20.7675	19.5693	20.8126	19.6173	16.298	17.8965	11.3598	13.2535	2815.73	2601.19	-0.114453	0.403038	0.63954	3161.79	2829.91	0.159868	0.100284	0.252084	1402.6	1646.92	-0.230536	0.259788	0.470313	TPM4	19	16067021	16103005	+	8632
ENSG00000233927	2233	1834	2495	2062	2561	2754	2586	2995	2981	2130	2036	1801	1070	1120	55.8311	49.7612	57.6339	60.2256	70.9248	75.598	71.7052	79.3469	83.9099	116.347	111.437	102.738	79.7338	93.3155	2044.36	2585.29	0.338591	0.0114671	0.0830164	2981.95	2054.69	0.53701	1.04253e-06	2.79449e-05	2210.98	1195.63	0.88754	4.80424e-08	1.37233e-06	RPS28	19	8321158	8323340	+	2119
ENSG00000187735	2614	2623	2896	2406	2654	2362	2982	3096	3083	1603	1585	1477	763	475	31.3685	34.1578	32.1075	33.7278	35.2768	31.119	39.6853	39.3672	41.6509	42.0252	41.6373	40.4389	27.2887	18.9946	2546.96	2608.77	0.0346458	0.765214	0.888038	3191.96	2559.68	0.318521	0.000950975	0.00811691	1558.39	1490.09	0.0656074	0.813988	0.903915	TCEA1	8	53966552	54022529	-	4415
ENSG00000178913	3463	3164	3327	2637	2593	2844	2697	2584	2549	1132	1173	1109	748	597	67.3789	66.8053	59.8058	59.9357	55.8823	60.7518	58.1951	53.2732	55.8347	48.1178	49.9614	49.2304	43.3754	38.7073	3121.34	2837.29	-0.137549	0.234638	0.479577	2728.82	3137	-0.201038	0.0474926	0.151721	1294.32	1825.92	-0.494759	0.000183409	0.00185111	TAF7	5	141260225	141320821	-	2723
ENSG00000178982	2843	2972	2973	2317	2214	2656	2770	2550	2677	1477	1468	1460	1136	1057	53.8329	61.0693	52.0098	51.2509	46.4354	55.2151	58.1682	51.1631	57.0667	61.0998	60.8503	63.0746	64.1092	66.6951	2759.15	2524.56	-0.128016	0.311477	0.55839	2789.32	2772.9	0.00862271	0.93657	0.970211	1831.4	1614.39	0.181506	0.0818562	0.220377	EIF3K	19	38619082	38636955	+	2798
ENSG00000122378	3835	3382	4105	2201	2252	3800	2476	2500	2447	830	873	889	512	462	31.1628	29.8228	30.818	20.8928	20.2694	33.901	22.3129	21.5257	22.3856	14.7346	15.5293	16.4818	12.3997	12.5101	3537.37	2887.64	-0.292712	0.106442	0.314341	2586.19	3555.17	-0.459224	1.04296e-06	2.79449e-05	968.017	2069.09	-1.09383	6.40899e-15	5.98782e-13	PRXL2A	10	80407829	80437115	+	6520
ENSG00000120800	2894	3227	3568	3446	3240	3675	2627	2238	2005	660	809	697	823	587	15.2959	18.5089	17.423	21.2764	18.9681	21.3252	15.3983	12.5338	11.9304	7.62096	9.36035	8.40507	12.9643	10.3386	3033.86	3642.02	0.263622	0.0339831	0.161442	2393.17	3048.96	-0.349369	0.00446169	0.026911	1011.69	1775.21	-0.812535	6.89325e-05	0.000807324	UTP20	12	101280109	101386616	+	10024
ENSG00000140262	3256	3999	3568	2849	2705	3353	2580	2301	2319	805	871	906	486	404	18.2623	24.3403	18.4891	18.6667	16.805	20.6473	16.0482	13.6752	14.6432	9.86404	10.6944	11.5939	8.12415	7.55092	3408.49	3128.09	-0.123656	0.401338	0.638432	2510.58	3425.33	-0.448063	0.000417403	0.00427617	936.015	1994.88	-1.09005	5.33202e-08	1.51306e-06	TCF12	15	56918623	57299281	+	9446
ENSG00000113328	3882	4009	3585	1891	2004	2822	2405	2573	2481	1343	1115	1301	571	400	66.4314	74.4487	56.6796	37.8019	37.9854	53.0192	45.6423	46.6555	47.7978	50.2091	41.7694	50.7956	29.1223	22.81	3613.33	2353.08	-0.618551	0.000142889	0.00523417	2597.68	3631.33	-0.48303	2.33344e-05	0.000395492	1248.82	2114.23	-0.758457	0.00908885	0.0441986	CCNG1	5	163437569	163446151	+	3096
ENSG00000185721	2702	3497	2894	2559	2580	2700	2507	2348	2479	1095	983	1165	1487	1386	62.8145	88.2213	62.1573	69.4943	66.4347	68.9123	64.6343	57.8386	64.8805	55.6131	50.0258	61.7918	103.028	107.371	2869.46	2754.91	-0.0585192	0.698327	0.849924	2558.05	2883.58	-0.172578	0.203446	0.398714	1785.35	1679.58	0.0873874	0.779998	0.883717	DRG1	22	31399523	31530634	+	2279
ENSG00000104635	2825	2217	3054	3351	3632	2451	3066	2808	2693	788	818	930	922	801	21.5602	18.3613	21.5339	29.8754	30.703	20.5369	25.9502	22.7079	23.1384	13.1386	13.6664	16.1938	20.9718	20.3711	2521.76	3323.48	0.398085	0.015111	0.0979114	2985.37	2534.52	0.23589	0.0341265	0.120257	1213.7	1474.74	-0.282514	0.178828	0.371633	SLC39A14	8	22367249	22434129	+	6942
ENSG00000088930	3108	3041	3098	2549	2675	2706	2757	2535	2503	1049	1009	1174	1148	960	47.9093	50.8697	44.1205	45.9001	45.6734	45.7958	47.1314	41.4059	43.4374	35.3267	34.0484	41.2893	52.7415	49.3127	2901.91	2786.24	-0.0585153	0.607172	0.791441	2717.12	2916.42	-0.102011	0.332082	0.54195	1515.53	1697.75	-0.164904	0.39294	0.605245	XRN2	20	21303304	21389827	+	3437
ENSG00000117394	858	641	739	1735	1447	1330	2867	2744	3415	5356	3978	4500	347	352	9.62268	7.80136	7.65725	22.7307	17.9754	16.3764	35.6592	32.6091	43.1184	131.231	97.6651	115.147	11.5987	13.1553	700.305	1591.41	1.18407	2.82215e-13	1.08723e-09	3153.72	703.855	2.16361	5.03904e-57	2.04547e-53	3607.17	409.532	3.13892	0.000263247	0.00249882	SLC2A1	1	42925375	42959176	-	4724
ENSG00000132155	2915	2885	3185	2673	2890	3046	2384	2510	2236	1123	1084	1031	1204	1102	19.6813	21.138	19.8675	21.0823	21.6129	22.5789	17.8507	17.957	16.9961	16.5647	16.0218	15.882	24.2277	24.7939	2813.81	3022.65	0.103407	0.347271	0.591017	2481.13	2827.88	-0.188586	0.0474095	0.151558	1585.9	1646.18	-0.0549863	0.797349	0.894476	RAF1	3	12583601	12664226	-	7847
ENSG00000107816	2656	1955	3147	2478	2687	3162	2812	2962	2544	1319	1275	1158	1095	995	21.4934	17.1683	23.5284	23.4251	24.0849	28.0929	25.2363	25.3984	23.177	23.319	22.5867	21.3804	26.4096	26.8317	2407.09	2920.83	0.278857	0.0603129	0.226494	2893.4	2419.32	0.257797	0.0380162	0.129897	1635.53	1407.5	0.215587	0.177207	0.36962	LZTS2	10	100996618	101007836	+	6547
ENSG00000122359	2853	2483	3267	2179	2394	2860	2895	2830	2800	1247	1071	1122	1176	1065	17.7557	16.7694	18.7847	15.8416	16.5029	19.5416	19.9811	18.6624	19.6181	16.9547	14.5912	15.9316	21.813	22.0868	2682.22	2606.49	-0.041355	0.748442	0.878633	2970.88	2695.73	0.139923	0.161998	0.344514	1612.55	1568.82	0.0384299	0.837544	0.916477	ANXA11	10	80150889	80205572	-	8513
ENSG00000136271	2625	2615	2757	3032	3040	3036	2865	2518	2563	803	769	741	1413	1458	34.1875	36.9584	33.1737	46.1287	43.8543	43.4108	41.3806	34.7487	37.5794	22.8477	21.9245	22.0184	54.8468	63.2766	2507.41	3202.35	0.35305	0.00168956	0.0256979	2771.15	2519.94	0.137148	0.202416	0.397176	1560.02	1466.96	0.0879534	0.829389	0.912216	DDX56	7	44565417	44575051	-	4068
ENSG00000113810	3750	4734	4418	2223	2657	2813	2143	2063	1664	1156	1184	1125	170	133	23.4927	32.1836	25.571	16.2685	18.4372	19.3478	14.8888	13.6945	11.736	15.8215	16.2375	16.08	3.17411	2.77653	4058.47	2697.61	-0.589048	4.93637e-05	0.00250601	2041.47	4078.51	-0.998212	3.13806e-14	4.43067e-12	947.114	2375.33	-1.32574	0.02119	0.083162	SMC4	3	160399274	160434962	+	8457
ENSG00000106723	3151	3090	3453	2879	2896	3121	2739	2524	2616	865	779	926	601	561	33.9729	36.1531	34.3953	36.2602	34.5846	36.9433	32.7499	28.8349	31.753	20.3745	18.386	22.7785	19.3121	20.1555	3034.9	3125.7	0.0425838	0.695869	0.848715	2747.78	3050.08	-0.15065	0.134819	0.306033	1028.59	1775.49	-0.787206	2.68758e-12	1.72791e-10	SPIN1	9	88388419	88478694	+	4914
ENSG00000075568	2770	3016	3272	2785	2479	3340	2767	2740	2435	1147	1280	1100	607	429	11.302	13.354	12.3342	13.2741	11.2035	14.9617	12.5205	11.846	11.1851	10.2242	11.4328	10.24	7.38136	5.83287	2837.79	3021.92	0.0907711	0.515682	0.728001	2764.41	2851.92	-0.0448416	0.668329	0.814265	1213.52	1660.44	-0.45102	0.0615166	0.180191	TMEM131	2	97756333	97995891	-	12985
ENSG00000116337	2871	1896	3224	2373	2367	2822	2817	2648	2615	1621	1589	1382	939	978	22.2934	15.9766	23.1291	21.5251	20.3583	24.058	24.2585	21.7875	22.8601	27.4989	27.0105	24.484	21.731	25.3064	2476.97	2654.97	0.0998622	0.527039	0.735901	2816.2	2489.62	0.177412	0.192671	0.384569	1781.89	1448.14	0.299362	0.0797797	0.216274	AMPD2	1	109616104	109632051	+	6823
ENSG00000085063	3105	2617	3034	2448	2526	2764	2591	2548	2444	1522	1308	1454	925	850	15.882	14.5261	14.3376	14.6271	14.3112	15.5217	14.6975	13.8098	14.0737	17.0077	14.6459	16.9683	14.1012	14.488	2739.09	2717.59	-0.0113368	0.921283	0.966624	2641.66	2752.89	-0.0595502	0.549423	0.731408	1657.29	1602.07	0.04978	0.683265	0.828053	CD59	11	33703010	33736491	-	10358
ENSG00000105355	2540	2083	2850	2360	2490	2314	2770	2748	2943	1634	1357	1510	1306	1227	47.8391	42.5737	49.5922	51.9237	51.9456	47.8488	57.858	54.8417	62.4026	67.2341	55.9493	64.8868	73.31	77.009	2327.84	2518.66	0.113403	0.349684	0.593143	2950.96	2339.6	0.334536	0.00210232	0.0150774	1973.01	1361.42	0.534262	0.000304484	0.00281697	PLIN3	19	4838341	4867768	-	2813
ENSG00000138434	2463	2317	2614	2790	3107	2568	2258	2446	2183	1807	2092	1897	883	684	13.6184	13.9025	13.3533	18.0207	19.0285	15.5889	13.8459	14.3306	13.5888	21.8278	25.3215	23.931	14.5511	12.6028	2314.35	2976.7	0.363108	0.00315153	0.0383218	2396.31	2325.95	0.0431118	0.648177	0.801253	1949.86	1353.87	0.527085	0.042542	0.138305	ITPRID2	2	181891833	181930738	+	9582
ENSG00000023228	3287	3056	3598	2421	2512	2953	2740	2528	2522	902	863	938	937	843	14.1953	14.3219	14.3557	12.2136	12.0161	14.0012	13.1229	11.5682	12.2618	8.5102	8.15871	9.24227	12.0602	12.1317	3108.14	2767.68	-0.167323	0.152963	0.380979	2715.63	3123.74	-0.202109	0.0408402	0.136445	1274.15	1818.17	-0.514533	0.00568347	0.0308029	NDUFS1	2	206114817	206159603	-	12268
ENSG00000163527	3262	3543	3427	2467	2432	3018	2818	2699	2493	978	1020	1046	501	377	34.4819	40.6427	33.4689	30.4636	28.4755	35.0256	33.0357	30.2312	29.6683	22.5858	23.6033	25.2273	15.784	13.28	3215.34	2779.05	-0.210187	0.116795	0.330304	2789.62	3231.33	-0.211848	0.0525979	0.162828	1043.3	1881.44	-0.849157	0.00051765	0.0043877	STT3B	3	31532638	31637622	+	5012
ENSG00000069329	2880	3498	2929	2232	2123	2422	2780	2669	2776	1288	1288	1451	954	786	15.6771	20.6631	14.7303	14.1929	12.8004	14.4745	16.7823	15.3945	17.012	15.3171	15.3481	18.0206	15.4772	14.2575	2935.83	2381.72	-0.301518	0.0418856	0.183494	2868.09	2950.33	-0.0405248	0.753267	0.86848	1581.67	1718.27	-0.118918	0.463633	0.67119	VPS35	16	46656132	46689518	-	9733
ENSG00000101558	2476	3235	2636	2385	2528	2483	2602	2448	2622	1500	1420	1493	1152	1082	11.0421	15.656	10.8609	12.425	12.4876	12.1573	12.869	11.568	13.1643	14.6144	13.863	15.1912	15.3118	16.0797	2635.14	2598.91	-0.0196849	0.897891	0.955245	2676.32	2648.1	0.0155597	0.910318	0.957243	1848.07	1542.46	0.260653	0.11413	0.275729	VAPA	18	9914002	9960021	+	11880
ENSG00000160679	3318	3018	3480	2358	2920	2809	2140	2513	2186	1064	1086	1041	1075	1033	31.2516	30.8474	30.2827	25.9445	30.4635	29.0473	22.3534	25.0804	23.1798	21.8941	22.3919	22.3706	30.177	32.4223	3070.82	2836.71	-0.1143	0.328627	0.573643	2378.07	3086.24	-0.375941	0.000101713	0.00134597	1507.12	1796.3	-0.254615	0.171264	0.361069	CHTOP	1	153633982	153646306	+	5625
ENSG00000075413	2504	2683	2639	2376	2532	2571	2423	2737	2534	1660	1545	1548	1234	1044	14.9212	17.3497	14.5287	16.5394	16.7122	16.8201	16.0124	17.2818	16.9996	21.6105	20.154	21.046	21.9156	20.7308	2458.2	2627.19	0.0961642	0.423162	0.657342	2677.7	2470.43	0.116544	0.271128	0.477584	1943.18	1438.36	0.434141	5.62686e-05	0.000680086	MARK3	14	103385392	103503831	+	8891
ENSG00000078304	3440	3721	3477	2132	2160	2811	2530	2379	2453	1226	1191	1284	638	565	12.7549	14.972	11.9108	9.2344	8.87097	11.4429	10.4033	9.34667	10.2395	9.93106	9.66706	10.8621	7.05032	6.98093	3345.9	2491.41	-0.425206	0.00317886	0.0384899	2567.13	3362.53	-0.389247	0.000584193	0.00557826	1317.14	1957.85	-0.570555	0.00505532	0.0280984	PPP2R5C	14	101761798	101927989	+	14289
ENSG00000177238	2616	1724	3089	2710	3211	3120	2747	2896	2554	860	940	861	1292	1340	16.3056	11.6611	17.7884	19.7321	22.1687	21.3507	18.9886	19.1269	17.9219	11.7108	12.8261	12.2443	24.0012	27.8325	2299.63	3172.81	0.464057	0.00385952	0.0434426	2852.1	2311.37	0.302861	0.0301459	0.109479	1561.79	1344.44	0.215295	0.538264	0.728578	TRIM72	16	31214021	31231537	+	8500
ENSG00000131238	3100	3087	3172	2597	2580	2854	2827	2596	2608	786	767	960	974	1027	32.28	34.8828	30.5158	31.5899	29.7572	32.6275	32.6461	28.6432	30.5733	17.8806	17.4837	22.8073	30.2275	35.6361	2936.41	2821.6	-0.0573856	0.620602	0.800423	2799.9	2951.08	-0.0757749	0.468057	0.664897	1308.33	1717.97	-0.394182	0.145236	0.324089	PPT1	1	40071461	40097727	-	5088
ENSG00000198752	2544	2292	2890	2584	2390	2593	2957	2637	2482	1409	1424	1236	1244	1238	16.829	16.4535	17.6627	19.9681	17.5121	18.8322	21.6933	18.484	18.4844	20.3629	20.6213	18.6548	24.5263	27.2903	2411.35	2661.49	0.142215	0.221235	0.464114	2814.06	2423.47	0.215383	0.0441436	0.144125	1850.25	1410.47	0.390349	0.0169964	0.0703728	CDC42BPB	14	102932379	103057462	-	8009
ENSG00000163346	2453	1772	2806	2394	2593	3668	3128	3069	2842	1227	1143	1249	789	768	33.7476	26.4553	35.6658	38.4746	39.5138	55.403	47.7251	44.7391	44.0182	36.8789	34.4237	39.2047	32.3514	35.2091	2182.64	3031.08	0.473612	0.00562514	0.0542644	3147.73	2193.73	0.520486	2.36879e-05	0.000400916	1421.01	1276.23	0.155194	0.289898	0.503412	PBXIP1	1	154944076	154956123	-	3851
ENSG00000167615	2723	1923	3081	3430	3561	2916	1968	2650	1723	1313	1587	970	1113	931	22.3013	17.0909	23.3127	32.8156	32.3038	26.2197	17.8748	22.9971	15.8866	23.4928	28.4527	18.1252	27.1674	25.4085	2398.18	3487.18	0.539818	0.0004563	0.0112649	2196.36	2410.38	-0.134212	0.362295	0.570018	1644.35	1402.21	0.229395	0.247128	0.456958	LENG8	19	54448887	54462037	+	6469
ENSG00000130826	2653	2606	3020	3111	3274	2972	2625	2623	2588	850	850	870	966	871	33.4423	35.6482	35.1711	45.8104	45.7129	41.1307	36.6964	35.0351	36.7271	23.4081	23.4555	25.0213	36.2917	36.5869	2589.4	3290.37	0.345597	0.00240725	0.0324405	2730.44	2602.36	0.0692432	0.469557	0.666492	1261.32	1514.85	-0.265717	0.216935	0.41957	DKC1	X	154762742	154777689	+	4203
ENSG00000152558	3338	3476	3644	2010	2153	2833	2535	2413	2595	1398	1297	1377	494	300	38.0568	43.006	38.3834	26.7699	27.1888	35.461	32.0523	29.1507	33.3079	34.821	32.3707	35.8188	16.7859	11.3976	3279.47	2451.96	-0.41934	0.00314253	0.0382758	2631.31	3295.82	-0.324858	0.00203316	0.0147196	1262.78	1918.78	-0.60268	0.105721	0.261516	TMEM123	11	102396332	102470384	-	4647
ENSG00000102172	2385	3044	2707	1923	2329	2084	2541	2778	2761	2021	1572	1685	1065	966	58.4997	81.0239	61.3441	55.0997	63.2754	56.1204	69.1201	72.2009	76.2421	108.298	84.4079	94.2965	77.8548	78.9569	2562.59	2224.35	-0.203938	0.170305	0.40484	2814.66	2575.22	0.128562	0.312161	0.521832	1986.52	1499.88	0.4061	0.0272387	0.0998243	SMS	X	21940573	21994835	+	2160
[truncated: 57,653 more rows]
[truncated: 3 more columns]
