# Supplementary material for: Transcriptomic Profiling Reveals a Role for TREM-1 Activation in Enterovirus D68 Infection-Induced Proinflammatory Responses
Source: Front Immunol. 2021 Nov 23;12:749618. doi: 10.3389/fimmu.2021.749618 (PMC8650217; doi:10.3389/fimmu.2021.749618)
Supplement: Supplementary Data Sheet 2 — DEGs list at 6 hpi. [file DataSheet_2.xlsx]

## Sheet: DEGs at 6 hpi
Gene_id	6 hpi	Mock	log2FoldChange	pvalue	padj	gene_name	gene_chr	gene_start	gene_end	gene_strand	gene_length	gene_biotype	gene_description	tf_family
ENSG00000265972	1370.26	423.942	1.69172	3.19e-27	4.68e-23	TXNIP	1	145992435	145996600	-	3625	protein_coding	thioredoxin interacting protein [Source:HGNC Symbol;Acc:HGNC:16952]	-
ENSG00000113369	743.208	182.733	2.02381	2.17e-23	1.59e-19	ARRDC3	5	91368724	91383359	-	4934	protein_coding	arrestin domain containing 3 [Source:HGNC Symbol;Acc:HGNC:29263]	-
ENSG00000117394	1591.41	700.305	1.18407	2.82e-13	1.09e-09	SLC2A1	1	42925375	42959176	-	4724	protein_coding	solute carrier family 2 member 1 [Source:HGNC Symbol;Acc:HGNC:11005]	-
ENSG00000118523	317.036	115.832	1.45315	2.96e-13	1.09e-09	CTGF	6	131948176	131951373	-	2339	protein_coding	connective tissue growth factor [Source:HGNC Symbol;Acc:HGNC:2500]	-
ENSG00000041982	41319.1	17749.6	1.219	2.32e-12	6.83e-09	TNC	9	115019578	115118257	-	9636	protein_coding	tenascin C [Source:HGNC Symbol;Acc:HGNC:5318]	-
ENSG00000165272	699.754	368.733	0.923182	5.71e-11	1.36e-07	AQP3	9	33441154	33447633	-	2950	protein_coding	aquaporin 3 (Gill blood group) [Source:HGNC Symbol;Acc:HGNC:636]	-
ENSG00000114107	302.401	675.727	-1.15905	6.49e-11	1.36e-07	CEP70	3	138494344	138594538	-	4420	protein_coding	centrosomal protein 70 [Source:HGNC Symbol;Acc:HGNC:29972]	-
ENSG00000187678	3840.35	2002.38	0.939319	1.85e-10	3.39e-07	SPRY4	5	142310427	142326455	-	6565	protein_coding	sprouty RTK signaling antagonist 4 [Source:HGNC Symbol;Acc:HGNC:15533]	-
ENSG00000116191	394.195	718.522	-0.866032	2.16e-10	3.53e-07	RALGPS2	1	178725147	178921841	+	9178	protein_coding	Ral GEF with PH domain and SH3 binding motif 2 [Source:HGNC Symbol;Acc:HGNC:30279]	-
ENSG00000072571	741.425	1628.48	-1.13445	2.5e-10	3.68e-07	HMMR	5	163460203	163491945	+	3936	protein_coding	hyaluronan mediated motility receptor [Source:HGNC Symbol;Acc:HGNC:5012]	-
ENSG00000116584	8211.18	4133.8	0.990032	4.28e-10	5.71e-07	ARHGEF2	1	155946851	156007070	-	9135	protein_coding	Rho/Rac guanine nucleotide exchange factor 2 [Source:HGNC Symbol;Acc:HGNC:682]	-
ENSG00000172062	1190.39	437.422	1.44502	6.85e-10	7.93e-07	SMN1	5	70925030	70953942	+	3097	protein_coding	survival of motor neuron 1, telomeric [Source:HGNC Symbol;Acc:HGNC:11117]	-
ENSG00000134815	1405.15	810.425	0.793519	7.02e-10	7.93e-07	DHX34	19	47349281	47382704	+	5696	protein_coding	DExH-box helicase 34 [Source:HGNC Symbol;Acc:HGNC:16719]	-
ENSG00000223547	489.927	259.73	0.915281	9.81e-10	1.03e-06	ZNF844	19	12064699	12081565	+	6620	protein_coding	zinc finger protein 844 [Source:HGNC Symbol;Acc:HGNC:25932]	zf-C2H2
ENSG00000120738	2492.69	480.52	2.37474	1.13e-09	1.11e-06	EGR1	5	138465490	138469315	+	3138	protein_coding	early growth response 1 [Source:HGNC Symbol;Acc:HGNC:3238]	zf-C2H2
ENSG00000187240	379.679	704.578	-0.892015	1.21e-09	1.11e-06	DYNC2H1	11	103109410	103479863	+	15012	protein_coding	dynein cytoplasmic 2 heavy chain 1 [Source:HGNC Symbol;Acc:HGNC:2962]	-
ENSG00000138316	517.932	199.647	1.37281	1.9e-09	1.64e-06	ADAMTS14	10	70672803	70762441	+	5269	protein_coding	ADAM metallopeptidase with thrombospondin type 1 motif 14 [Source:HGNC Symbol;Acc:HGNC:14899]	-
ENSG00000145901	962.772	520.644	0.886576	2.15e-09	1.75e-06	TNIP1	5	151029945	151093577	-	5793	protein_coding	TNFAIP3 interacting protein 1 [Source:HGNC Symbol;Acc:HGNC:16903]	-
ENSG00000185920	948.852	544.32	0.800891	2.82e-09	2.16e-06	PTCH1	9	95442980	95517057	-	16591	protein_coding	patched 1 [Source:HGNC Symbol;Acc:HGNC:9585]	-
ENSG00000211459	35781.6	18906	0.920382	3e-09	2.16e-06	MT-RNR1	MT	648	1601	+	954	Mt_rRNA	mitochondrially encoded 12S RNA [Source:HGNC Symbol;Acc:HGNC:7470]	-
ENSG00000120756	200.964	405.527	-1.01259	3.09e-09	2.16e-06	PLS1	3	142596387	142713664	+	5294	protein_coding	plastin 1 [Source:HGNC Symbol;Acc:HGNC:9090]	-
ENSG00000197969	509.938	886.299	-0.796905	4.08e-09	2.72e-06	VPS13A	9	77177353	77421541	+	20196	protein_coding	vacuolar protein sorting 13 homolog A [Source:HGNC Symbol;Acc:HGNC:1908]	-
ENSG00000140450	295.121	129.743	1.18587	4.77e-09	3.05e-06	ARRDC4	15	97960698	97973838	+	4072	protein_coding	arrestin domain containing 4 [Source:HGNC Symbol;Acc:HGNC:28087]	-
ENSG00000105771	743.903	411.942	0.851611	5.31e-09	3.14e-06	SMG9	19	43727992	43754990	-	7927	protein_coding	SMG9, nonsense mediated mRNA decay factor [Source:HGNC Symbol;Acc:HGNC:25763]	-
ENSG00000100167	767.332	1261.75	-0.71762	5.35e-09	3.14e-06	2021-09-03	22	41969475	41998221	+	7153	protein_coding	septin 3 [Source:HGNC Symbol;Acc:HGNC:10750]	-
ENSG00000180730	983.223	580.223	0.761231	6.15e-09	3.44e-06	SHISA2	13	26044597	26051031	-	2860	protein_coding	shisa family member 2 [Source:HGNC Symbol;Acc:HGNC:20366]	-
ENSG00000104907	1893.07	1141.74	0.729293	6.32e-09	3.44e-06	TRMT1	19	13104902	13117567	-	3364	protein_coding	tRNA methyltransferase 1 [Source:HGNC Symbol;Acc:HGNC:25980]	-
ENSG00000052749	2882.98	1531.29	0.912592	6.57e-09	3.44e-06	RRP12	10	97356358	97426076	-	8529	protein_coding	ribosomal RNA processing 12 homolog [Source:HGNC Symbol;Acc:HGNC:29100]	-
ENSG00000243244	61.6191	163.944	-1.41032	7.35e-09	3.72e-06	STON1	2	48529383	48598513	+	7709	protein_coding	stonin 1 [Source:HGNC Symbol;Acc:HGNC:17003]	-
ENSG00000164442	1207.67	636.449	0.924408	8.86e-09	4.34e-06	CITED2	6	139371807	139374620	-	2535	protein_coding	Cbp/p300 interacting transactivator with Glu/Asp rich carboxy-terminal domain 2 [Source:HGNC Symbol;Acc:HGNC:1987]	-
ENSG00000145632	3827.65	2430.74	0.655074	1.04e-08	4.91e-06	PLK2	5	58453982	58460260	-	4768	protein_coding	polo like kinase 2 [Source:HGNC Symbol;Acc:HGNC:19699]	-
ENSG00000171163	1063.98	633.504	0.748115	1.09e-08	5.01e-06	ZNF692	1	248850006	248859144	-	3929	protein_coding	zinc finger protein 692 [Source:HGNC Symbol;Acc:HGNC:26049]	zf-C2H2
ENSG00000132434	1138.64	652.855	0.802259	1.57e-08	6.99e-06	LANCL2	7	55365448	55433742	+	5235	protein_coding	LanC like 2 [Source:HGNC Symbol;Acc:HGNC:6509]	-
ENSG00000176102	1180.3	1875.12	-0.667764	2.94e-08	1.27e-05	CSTF3	11	33077188	33162371	-	4513	protein_coding	cleavage stimulation factor subunit 3 [Source:HGNC Symbol;Acc:HGNC:2485]	-
ENSG00000165209	899.464	1494.67	-0.732304	3.4e-08	1.43e-05	STRBP	9	123109500	123268576	-	8097	protein_coding	spermatid perinuclear RNA binding protein [Source:HGNC Symbol;Acc:HGNC:16462]	-
ENSG00000171617	884.526	544.701	0.699132	3.58e-08	1.46e-05	ENC1	5	74627406	74641424	-	5858	protein_coding	ectodermal-neural cortex 1 [Source:HGNC Symbol;Acc:HGNC:3345]	-
ENSG00000168078	767.011	1271.5	-0.72896	4.73e-08	1.88e-05	PBK	8	27809620	27838095	-	2165	protein_coding	PDZ binding kinase [Source:HGNC Symbol;Acc:HGNC:18282]	-
ENSG00000160072	1314.32	735.922	0.836016	5.35e-08	2.02e-05	ATAD3B	1	1471769	1497848	+	7682	protein_coding	ATPase family, AAA domain containing 3B [Source:HGNC Symbol;Acc:HGNC:24007]	-
ENSG00000147883	560.694	215.027	1.38188	5.45e-08	2.02e-05	CDKN2B	9	22002903	22009363	-	4058	protein_coding	cyclin dependent kinase inhibitor 2B [Source:HGNC Symbol;Acc:HGNC:1788]	-
ENSG00000143772	567.19	303.886	0.898928	5.51e-08	2.02e-05	ITPKB	1	226631690	226739323	-	7036	protein_coding	inositol-trisphosphate 3-kinase B [Source:HGNC Symbol;Acc:HGNC:6179]	-
ENSG00000126787	943.813	2097.96	-1.15194	5.83e-08	2.09e-05	DLGAP5	14	55148112	55191678	-	3667	protein_coding	DLG associated protein 5 [Source:HGNC Symbol;Acc:HGNC:16864]	-
ENSG00000138778	489.327	1238.53	-1.33886	6.1e-08	2.11e-05	CENPE	4	103105806	103198409	-	9444	protein_coding	centromere protein E [Source:HGNC Symbol;Acc:HGNC:1856]	-
ENSG00000198919	630.19	1115.46	-0.823001	6.18e-08	2.11e-05	DZIP3	3	108589682	108694846	+	6972	protein_coding	DAZ interacting zinc finger protein 3 [Source:HGNC Symbol;Acc:HGNC:30938]	-
ENSG00000176826	366.765	136.726	1.42166	6.31e-08	2.11e-05	FKBP9P1	7	55681074	55713252	-	3458	transcribed_unprocessed_pseudogene	FK506 binding protein 9 pseudogene 1 [Source:HGNC Symbol;Acc:HGNC:23568]	-
ENSG00000173917	497.787	250.746	0.988794	6.73e-08	2.12e-05	HOXB2	17	48540894	48544989	-	2336	protein_coding	homeobox B2 [Source:HGNC Symbol;Acc:HGNC:5113]	Homeobox
ENSG00000171223	976.434	447.806	1.12411	6.81e-08	2.12e-05	JUNB	19	12791496	12793315	+	1820	protein_coding	JunB proto-oncogene, AP-1 transcription factor subunit [Source:HGNC Symbol;Acc:HGNC:6205]	TF_bZIP
ENSG00000125398	1517.27	812.057	0.901826	6.82e-08	2.12e-05	SOX9	17	72121020	72126420	+	3935	protein_coding	SRY-box 9 [Source:HGNC Symbol;Acc:HGNC:11204]	HMG
ENSG00000088367	499.464	874.781	-0.807931	6.92e-08	2.12e-05	EPB41L1	20	36091504	36232799	+	9674	protein_coding	erythrocyte membrane protein band 4.1 like 1 [Source:HGNC Symbol;Acc:HGNC:3378]	-
ENSG00000198576	751.434	361.948	1.0529	7.25e-08	2.13e-05	ARC	8	142611044	142614472	-	2991	protein_coding	activity regulated cytoskeleton associated protein [Source:HGNC Symbol;Acc:HGNC:648]	-
ENSG00000140400	953.854	531.28	0.843198	7.28e-08	2.13e-05	MAN2C1	15	75355207	75368630	-	9142	protein_coding	mannosidase alpha class 2C member 1 [Source:HGNC Symbol;Acc:HGNC:6827]	-
ENSG00000169213	604.899	974.294	-0.688093	7.39e-08	2.13e-05	RAB3B	1	51907956	51990764	-	12844	protein_coding	RAB3B, member RAS oncogene family [Source:HGNC Symbol;Acc:HGNC:9778]	-
ENSG00000177570	183.963	355.179	-0.948437	8.54e-08	2.37e-05	SAMD12	8	118189455	118622112	-	15378	protein_coding	sterile alpha motif domain containing 12 [Source:HGNC Symbol;Acc:HGNC:31750]	-
ENSG00000138347	249.89	112.571	1.15217	8.55e-08	2.37e-05	MYPN	10	68106117	68212017	+	7060	protein_coding	myopalladin [Source:HGNC Symbol;Acc:HGNC:23246]	-
ENSG00000145703	64.5713	158.12	-1.29024	9.04e-08	2.46e-05	IQGAP2	5	76403249	76708132	+	7904	protein_coding	IQ motif containing GTPase activating protein 2 [Source:HGNC Symbol;Acc:HGNC:6111]	-
ENSG00000163545	299.962	125.179	1.26069	1.08e-07	2.89e-05	NUAK2	1	205302059	205321791	-	3441	protein_coding	NUAK family kinase 2 [Source:HGNC Symbol;Acc:HGNC:29558]	-
ENSG00000104412	506.595	899.491	-0.827429	1.28e-07	3.37e-05	EMC2	8	108443601	108486918	+	3781	protein_coding	ER membrane protein complex subunit 2 [Source:HGNC Symbol;Acc:HGNC:28963]	-
ENSG00000187266	143.742	296.902	-1.04627	1.44e-07	3.66e-05	EPOR	19	11377205	11384342	-	3079	protein_coding	erythropoietin receptor [Source:HGNC Symbol;Acc:HGNC:3416]	-
ENSG00000119669	1850.14	1061.76	0.80053	1.44e-07	3.66e-05	IRF2BPL	14	77024543	77028699	-	4157	protein_coding	interferon regulatory factor 2 binding protein like [Source:HGNC Symbol;Acc:HGNC:14282]	-
ENSG00000119403	2874.95	1892.56	0.60306	1.58e-07	3.94e-05	PHF19	9	120855652	120894896	-	6733	protein_coding	PHD finger protein 19 [Source:HGNC Symbol;Acc:HGNC:24566]	-
ENSG00000159399	1937.26	1036.35	0.901971	1.61e-07	3.95e-05	HK2	2	74833981	74893359	+	6064	protein_coding	hexokinase 2 [Source:HGNC Symbol;Acc:HGNC:4923]	-
ENSG00000110047	3333.72	2129.99	0.646038	1.85e-07	4.45e-05	EHD1	11	64851642	64888296	-	7101	protein_coding	EH domain containing 1 [Source:HGNC Symbol;Acc:HGNC:3242]	-
ENSG00000181085	1757.94	1032.46	0.767268	2.22e-07	5.21e-05	MAPK15	8	143716259	143722458	+	3056	protein_coding	mitogen-activated protein kinase 15 [Source:HGNC Symbol;Acc:HGNC:24667]	-
ENSG00000243716	993.542	615.093	0.692327	2.23e-07	5.21e-05	NPIPB5	16	22479121	22536521	+	10005	protein_coding	nuclear pore complex interacting protein family member B5 [Source:HGNC Symbol;Acc:HGNC:37233]	-
ENSG00000138166	517.118	207.585	1.31659	2.35e-07	5.4e-05	DUSP5	10	110497838	110511544	+	2615	protein_coding	dual specificity phosphatase 5 [Source:HGNC Symbol;Acc:HGNC:3071]	-
ENSG00000205413	148.132	326.837	-1.13941	2.48e-07	5.6e-05	SAMD9	7	93099513	93118023	-	6855	protein_coding	sterile alpha motif domain containing 9 [Source:HGNC Symbol;Acc:HGNC:1348]	-
ENSG00000129474	415.103	211.044	0.973598	2.6e-07	5.79e-05	AJUBA	14	22971174	22982642	-	5979	protein_coding	ajuba LIM protein [Source:HGNC Symbol;Acc:HGNC:20250]	-
ENSG00000141994	1274.22	811.124	0.651161	3.27e-07	7.06e-05	DUS3L	19	5784832	5791238	-	3642	protein_coding	dihydrouridine synthase 3 like [Source:HGNC Symbol;Acc:HGNC:26920]	-
ENSG00000149679	247.625	476.323	-0.942859	3.31e-07	7.06e-05	CABLES2	20	62388632	62407285	-	3785	protein_coding	Cdk5 and Abl enzyme substrate 2 [Source:HGNC Symbol;Acc:HGNC:16143]	-
ENSG00000070081	704.704	1306.11	-0.889585	3.31e-07	7.06e-05	NUCB2	11	17208153	17349980	+	9025	protein_coding	nucleobindin 2 [Source:HGNC Symbol;Acc:HGNC:8044]	-
ENSG00000148843	3800.9	2333.38	0.703628	3.72e-07	7.8e-05	PDCD11	10	103396626	103446292	+	7670	protein_coding	programmed cell death 11 [Source:HGNC Symbol;Acc:HGNC:13408]	-
ENSG00000144791	911.915	576.603	0.66109	3.84e-07	7.94e-05	LIMD1	3	45555394	45686338	+	12673	protein_coding	LIM domains containing 1 [Source:HGNC Symbol;Acc:HGNC:6612]	-
ENSG00000109705	209.872	98.7835	1.08397	3.91e-07	7.97e-05	NKX3-2	4	13540830	13545050	-	2801	protein_coding	NK3 homeobox 2 [Source:HGNC Symbol;Acc:HGNC:951]	Homeobox
ENSG00000146674	367.82	140.899	1.38461	4.08e-07	8.11e-05	IGFBP3	7	45912245	45921874	-	4571	protein_coding	insulin like growth factor binding protein 3 [Source:HGNC Symbol;Acc:HGNC:5472]	-
ENSG00000132510	1993.82	1140.98	0.804743	4.09e-07	8.11e-05	KDM6B	17	7839904	7854796	+	7258	protein_coding	lysine demethylase 6B [Source:HGNC Symbol;Acc:HGNC:29012]	-
ENSG00000116106	966.508	484.92	0.99498	4.27e-07	8.36e-05	EPHA4	2	221418027	221574202	-	7554	protein_coding	EPH receptor A4 [Source:HGNC Symbol;Acc:HGNC:3388]	-
ENSG00000160999	525.064	298.088	0.815694	4.4e-07	8.43e-05	SH2B2	7	102285091	102321711	+	2384	protein_coding	SH2B adaptor protein 2 [Source:HGNC Symbol;Acc:HGNC:17381]	-
ENSG00000082212	717.879	1247.29	-0.796368	4.42e-07	8.43e-05	ME2	18	50878734	50954257	+	16243	protein_coding	malic enzyme 2 [Source:HGNC Symbol;Acc:HGNC:6984]	-
ENSG00000118257	1116.67	693.722	0.686142	4.49e-07	8.45e-05	NRP2	2	205681990	205798133	+	13896	protein_coding	neuropilin 2 [Source:HGNC Symbol;Acc:HGNC:8005]	-
ENSG00000108823	1424.6	879.898	0.694437	4.56e-07	8.47e-05	SGCA	17	50164214	50175931	+	2452	protein_coding	sarcoglycan alpha [Source:HGNC Symbol;Acc:HGNC:10805]	-
ENSG00000133863	621.599	1161.22	-0.901271	4.93e-07	9.05e-05	TEX15	8	30831544	30913003	-	11864	protein_coding	testis expressed 15, meiosis and synapsis associated [Source:HGNC Symbol;Acc:HGNC:11738]	-
ENSG00000165271	1592.79	981.623	0.69769	5.21e-07	9.44e-05	NOL6	9	33461441	33473930	-	5906	protein_coding	nucleolar protein 6 [Source:HGNC Symbol;Acc:HGNC:19910]	-
ENSG00000006062	366.065	168.993	1.11381	5.46e-07	9.78e-05	MAP3K14	17	45263119	45317145	-	5784	protein_coding	mitogen-activated protein kinase kinase kinase 14 [Source:HGNC Symbol;Acc:HGNC:6853]	-
ENSG00000177548	441.315	234.857	0.90907	6.39e-07	0.000113032	RABEP2	16	28904421	28936526	-	4566	protein_coding	rabaptin, RAB GTPase binding effector protein 2 [Source:HGNC Symbol;Acc:HGNC:24817]	-
ENSG00000213626	328.451	604.628	-0.88094	7.29e-07	0.00012744	LBH	2	30231369	30323730	+	4697	protein_coding	limb bud and heart development [Source:HGNC Symbol;Acc:HGNC:29532]	-
ENSG00000163535	577.533	1253.79	-1.11751	7.89e-07	0.000136326	SGO2	2	200510008	200583782	+	6022	protein_coding	shugoshin 2 [Source:HGNC Symbol;Acc:HGNC:30812]	-
ENSG00000005020	318.804	547.165	-0.779144	8.12e-07	0.000137192	SKAP2	7	26667062	26995239	-	5520	protein_coding	src kinase associated phosphoprotein 2 [Source:HGNC Symbol;Acc:HGNC:15687]	-
ENSG00000109320	876.487	374.307	1.22745	8.13e-07	0.000137192	NFKB1	4	102501329	102617302	+	6257	protein_coding	nuclear factor kappa B subunit 1 [Source:HGNC Symbol;Acc:HGNC:7794]	RHD
ENSG00000161996	922.999	508.164	0.860161	9e-07	0.000150214	WDR90	16	649311	667833	+	10534	protein_coding	WD repeat domain 90 [Source:HGNC Symbol;Acc:HGNC:26960]	-
ENSG00000114346	1438.35	2294.39	-0.673358	9.83e-07	0.000162159	ECT2	3	172750682	172821474	+	5499	protein_coding	epithelial cell transforming 2 [Source:HGNC Symbol;Acc:HGNC:3155]	-
ENSG00000189060	3808.06	6542.94	-0.780867	1e-06	0.000163885	H1F0	22	37805093	37807436	+	2344	protein_coding	H1 histone family member 0 [Source:HGNC Symbol;Acc:HGNC:4714]	-
ENSG00000153012	131.282	253.084	-0.946807	1.06e-06	0.000170304	LGI2	4	24998847	25030879	-	6428	protein_coding	leucine rich repeat LGI family member 2 [Source:HGNC Symbol;Acc:HGNC:18710]	-
ENSG00000132382	4960.68	3264.15	0.603642	1.14e-06	0.000180847	MYBBP1A	17	4538897	4555631	-	6203	protein_coding	MYB binding protein 1a [Source:HGNC Symbol;Acc:HGNC:7546]	-
ENSG00000124098	622.838	1089.53	-0.806345	1.14e-06	0.000180847	FAM210B	20	56358915	56368663	+	3577	protein_coding	family with sequence similarity 210 member B [Source:HGNC Symbol;Acc:HGNC:16102]	-
ENSG00000111252	2432.91	1103.65	1.14021	1.18e-06	0.00018396	SH2B3	12	111405948	111451623	+	5682	protein_coding	SH2B adaptor protein 3 [Source:HGNC Symbol;Acc:HGNC:29605]	-
ENSG00000157570	266.801	459.593	-0.785098	1.21e-06	0.000186636	TSPAN18	11	44726465	44932421	+	5871	protein_coding	tetraspanin 18 [Source:HGNC Symbol;Acc:HGNC:20660]	-
ENSG00000014164	894.145	559.948	0.674351	1.28e-06	0.00019546	ZC3H3	8	143437655	143541453	-	3731	protein_coding	zinc finger CCCH-type containing 3 [Source:HGNC Symbol;Acc:HGNC:28972]	-
ENSG00000186153	361.05	661.545	-0.873451	1.32e-06	0.000199804	WWOX	16	78099413	79212667	+	4886	protein_coding	WW domain containing oxidoreductase [Source:HGNC Symbol;Acc:HGNC:12799]	-
ENSG00000185730	597.202	324.374	0.878402	1.35e-06	0.000201648	ZNF696	8	143289676	143298061	+	4012	protein_coding	zinc finger protein 696 [Source:HGNC Symbol;Acc:HGNC:25872]	zf-C2H2
ENSG00000047410	2656.17	4316.33	-0.700234	1.47e-06	0.000217901	TPR	1	186311652	186375693	-	12350	protein_coding	translocated promoter region, nuclear basket protein [Source:HGNC Symbol;Acc:HGNC:12017]	-
ENSG00000168237	222.202	105.232	1.07493	1.51e-06	0.000222329	GLYCTK	3	52287089	52293476	+	3013	protein_coding	glycerate kinase [Source:HGNC Symbol;Acc:HGNC:24247]	-
ENSG00000139168	568.46	908.729	-0.676115	1.55e-06	0.000225173	ZCRB1	12	42312078	42326118	-	2446	protein_coding	zinc finger CCHC-type and RNA binding motif containing 1 [Source:HGNC Symbol;Acc:HGNC:29620]	-
ENSG00000105327	151.423	51.7119	1.54473	1.59e-06	0.000229289	BBC3	19	47220822	47232766	-	3180	protein_coding	BCL2 binding component 3 [Source:HGNC Symbol;Acc:HGNC:17868]	-
ENSG00000168310	294.685	150.102	0.974008	1.61e-06	0.00023022	IRF2	4	184387713	184474580	-	3116	protein_coding	interferon regulatory factor 2 [Source:HGNC Symbol;Acc:HGNC:6117]	IRF
ENSG00000101384	1523.18	735.657	1.04946	1.67e-06	0.000235854	JAG1	20	10637684	10673999	-	9298	protein_coding	jagged 1 [Source:HGNC Symbol;Acc:HGNC:6188]	-
ENSG00000117724	2405.85	4358.17	-0.856947	1.7e-06	0.000237522	CENPF	1	214603195	214664588	+	11690	protein_coding	centromere protein F [Source:HGNC Symbol;Acc:HGNC:1857]	-
ENSG00000023191	1402.76	913.821	0.617875	1.71e-06	0.000237595	RNH1	11	494512	507300	-	7374	protein_coding	ribonuclease/angiogenin inhibitor 1 [Source:HGNC Symbol;Acc:HGNC:10074]	-
ENSG00000096070	1075.77	692.463	0.635309	1.88e-06	0.000257704	BRPF3	6	36196744	36232790	+	6613	protein_coding	bromodomain and PHD finger containing 3 [Source:HGNC Symbol;Acc:HGNC:14256]	-
ENSG00000239306	2092.91	1385.47	0.594774	1.93e-06	0.000262847	RBM14	11	66616582	66627347	+	3937	protein_coding	RNA binding motif protein 14 [Source:HGNC Symbol;Acc:HGNC:14219]	-
ENSG00000146112	1300.53	845.081	0.621657	1.99e-06	0.000268314	PPP1R18	6	30676389	30687895	-	4599	protein_coding	protein phosphatase 1 regulatory subunit 18 [Source:HGNC Symbol;Acc:HGNC:29413]	-
ENSG00000105499	233.692	107.237	1.12166	2.03e-06	0.00026891	PLA2G4C	19	48047843	48110817	-	6613	protein_coding	phospholipase A2 group IVC [Source:HGNC Symbol;Acc:HGNC:9037]	-
ENSG00000101000	208.377	369.061	-0.82465	2.03e-06	0.00026891	PROCR	20	35172073	35216240	+	1696	protein_coding	protein C receptor [Source:HGNC Symbol;Acc:HGNC:9452]	-
ENSG00000118193	804.964	1493.59	-0.891247	2.12e-06	0.000277703	KIF14	1	200551497	200620734	-	7277	protein_coding	kinesin family member 14 [Source:HGNC Symbol;Acc:HGNC:19181]	-
ENSG00000264112	195.104	341.746	-0.807528	2.16e-06	0.000280692	AC015813.1	17	57989039	57994850	-	5812	lincRNA	novel transcript	-
ENSG00000130479	1158.69	722.128	0.68159	2.26e-06	0.000291538	MAP1S	19	17719242	17734516	+	5040	protein_coding	microtubule associated protein 1S [Source:HGNC Symbol;Acc:HGNC:15715]	-
ENSG00000179388	92.1453	24.9252	1.88401	2.29e-06	0.000291915	EGR3	8	22687659	22693302	-	4855	protein_coding	early growth response 3 [Source:HGNC Symbol;Acc:HGNC:3240]	zf-C2H2
ENSG00000131747	5637.42	10371.5	-0.879432	2.36e-06	0.000299467	TOP2A	17	40388516	40417950	-	6437	protein_coding	DNA topoisomerase II alpha [Source:HGNC Symbol;Acc:HGNC:11989]	-
ENSG00000119899	189.804	332.861	-0.809844	2.4e-06	0.000301722	SLC17A5	6	73593379	73654155	-	3604	protein_coding	solute carrier family 17 member 5 [Source:HGNC Symbol;Acc:HGNC:10933]	-
ENSG00000178209	14112.2	8513.67	0.728999	2.44e-06	0.000304344	PLEC	8	143915147	143976734	-	16991	protein_coding	plectin [Source:HGNC Symbol;Acc:HGNC:9069]	-
ENSG00000185262	804.572	417.499	0.945734	2.56e-06	0.000314584	UBALD2	17	76265202	76271299	+	1797	protein_coding	UBA like domain containing 2 [Source:HGNC Symbol;Acc:HGNC:28438]	-
ENSG00000144589	882.804	516.331	0.772773	2.63e-06	0.000314584	STK11IP	2	219597860	219616451	+	5694	protein_coding	serine/threonine kinase 11 interacting protein [Source:HGNC Symbol;Acc:HGNC:19184]	-
ENSG00000152926	150.615	304.307	-1.01258	2.65e-06	0.000314584	ZNF117	7	64971776	65006684	-	10691	protein_coding	zinc finger protein 117 [Source:HGNC Symbol;Acc:HGNC:12897]	zf-C2H2
ENSG00000188807	1398.22	914.111	0.612612	2.65e-06	0.000314584	TMEM201	1	9588922	9614873	+	6966	protein_coding	transmembrane protein 201 [Source:HGNC Symbol;Acc:HGNC:33719]	-
ENSG00000101265	181.879	316.005	-0.797094	2.65e-06	0.000314584	RASSF2	20	4780023	4823645	-	5759	protein_coding	Ras association domain family member 2 [Source:HGNC Symbol;Acc:HGNC:9883]	-
ENSG00000143554	184.925	82.241	1.1646	2.66e-06	0.000314584	SLC27A3	1	153774354	153780157	+	5470	protein_coding	solute carrier family 27 member 3 [Source:HGNC Symbol;Acc:HGNC:10997]	-
ENSG00000242802	1611.69	960.99	0.745566	2.89e-06	0.000339276	AP5Z1	7	4775615	4794395	+	8396	protein_coding	adaptor related protein complex 5 subunit zeta 1 [Source:HGNC Symbol;Acc:HGNC:22197]	-
ENSG00000090470	610.735	376.488	0.696604	2.93e-06	0.000339276	PDCD7	15	65117379	65133836	-	3263	protein_coding	programmed cell death 7 [Source:HGNC Symbol;Acc:HGNC:8767]	-
ENSG00000135372	3905.3	2643.84	0.562738	2.93e-06	0.000339276	NAT10	11	34105602	34147670	+	5242	protein_coding	N-acetyltransferase 10 [Source:HGNC Symbol;Acc:HGNC:29830]	-
ENSG00000170915	86.1669	173.291	-1.0089	3.07e-06	0.000352043	PAQR8	6	52361421	52407777	+	5057	protein_coding	progestin and adipoQ receptor family member 8 [Source:HGNC Symbol;Acc:HGNC:15708]	-
ENSG00000180801	689.77	420.433	0.714793	3.16e-06	0.000359709	ARSJ	4	113900284	113979727	-	5146	protein_coding	arylsulfatase family member J [Source:HGNC Symbol;Acc:HGNC:26286]	-
ENSG00000103249	1139.76	670.284	0.764869	3.18e-06	0.000359709	CLCN7	16	1444934	1475580	-	8119	protein_coding	chloride voltage-gated channel 7 [Source:HGNC Symbol;Acc:HGNC:2025]	-
ENSG00000087087	4538.83	3124.43	0.538571	3.35e-06	0.000375531	SRRT	7	100875111	100888664	+	4850	protein_coding	serrate, RNA effector molecule [Source:HGNC Symbol;Acc:HGNC:24101]	-
ENSG00000104848	80.3897	30.2386	1.40904	3.62e-06	0.000401283	KCNA7	19	49067418	49072941	-	4372	protein_coding	potassium voltage-gated channel subfamily A member 7 [Source:HGNC Symbol;Acc:HGNC:6226]	-
ENSG00000147813	358.933	207.607	0.7903	3.63e-06	0.000401283	NAPRT	8	143574785	143578649	-	3079	protein_coding	nicotinate phosphoribosyltransferase [Source:HGNC Symbol;Acc:HGNC:30450]	-
ENSG00000250251	472.909	264.202	0.838523	3.82e-06	0.000418213	PKD1P6	16	15125242	15154564	-	6015	transcribed_unprocessed_pseudogene	polycystin 1, transient receptor potential channel interacting pseudogene 6 [Source:HGNC Symbol;Acc:HGNC:30070]	-
ENSG00000115355	1741.28	2991.69	-0.780473	3.86e-06	0.000419818	CCDC88A	2	55287842	55419895	-	33942	protein_coding	coiled-coil domain containing 88A [Source:HGNC Symbol;Acc:HGNC:25523]	-
ENSG00000132535	971.306	573.937	0.75801	3.89e-06	0.000419936	DLG4	17	7187169	7219841	-	10317	protein_coding	discs large MAGUK scaffold protein 4 [Source:HGNC Symbol;Acc:HGNC:2903]	-
ENSG00000205746	114.163	41.665	1.44489	4e-06	0.000427799	AC126755.1	16	18334400	18352476	-	6804	transcribed_unprocessed_pseudogene	polycystic kidney disease 1 (autosomal dominant) (PKD1) pseudogene	-
ENSG00000159556	201.7	88.616	1.18366	4.03e-06	0.000427799	ISL2	15	76336724	76342476	+	2221	protein_coding	ISL LIM homeobox 2 [Source:HGNC Symbol;Acc:HGNC:18524]	Homeobox
ENSG00000066279	1850.2	3285.14	-0.827959	4.05e-06	0.000427799	ASPM	1	197084128	197146694	-	10887	protein_coding	abnormal spindle microtubule assembly [Source:HGNC Symbol;Acc:HGNC:19048]	-
ENSG00000132768	1632.77	1083.32	0.591367	4.13e-06	0.000433093	DPH2	1	43970000	43973369	+	2930	protein_coding	DPH2 homolog [Source:HGNC Symbol;Acc:HGNC:3004]	-
ENSG00000138182	431.512	820.337	-0.925892	4.57e-06	0.000475713	KIF20B	10	89701610	89774939	+	6851	protein_coding	kinesin family member 20B [Source:HGNC Symbol;Acc:HGNC:7212]	-
ENSG00000137819	78.4145	161.308	-1.03965	4.62e-06	0.000478003	PAQR5	15	69298947	69407780	+	6224	protein_coding	progestin and adipoQ receptor family member 5 [Source:HGNC Symbol;Acc:HGNC:29645]	-
ENSG00000099954	1323.05	834.879	0.663446	4.66e-06	0.000478247	CECR2	22	17359949	17558149	+	10759	protein_coding	CECR2, histone acetyl-lysine reader [Source:HGNC Symbol;Acc:HGNC:1840]	-
ENSG00000197872	247.573	461.992	-0.898624	4.76e-06	0.000485495	FAM49A	2	16549459	16666331	-	5448	protein_coding	family with sequence similarity 49 member A [Source:HGNC Symbol;Acc:HGNC:25373]	-
ENSG00000180747	181.511	85.2321	1.08913	4.88e-06	0.000494537	SMG1P3	16	21446683	21520444	-	7107	transcribed_unprocessed_pseudogene	SMG1 pseudogene 3 [Source:HGNC Symbol;Acc:HGNC:49860]	-
ENSG00000175920	698.154	369.881	0.914773	5.13e-06	0.000516563	DOK7	4	3463311	3501473	+	4031	protein_coding	docking protein 7 [Source:HGNC Symbol;Acc:HGNC:26594]	-
ENSG00000204673	1947.41	1316.21	0.564745	5.26e-06	0.000525851	AKT1S1	19	49869033	49878459	-	5737	protein_coding	AKT1 substrate 1 [Source:HGNC Symbol;Acc:HGNC:28426]	-
ENSG00000118503	129.098	42.2669	1.6079	5.41e-06	0.000536944	TNFAIP3	6	137867188	137883312	+	5051	protein_coding	TNF alpha induced protein 3 [Source:HGNC Symbol;Acc:HGNC:11896]	-
ENSG00000105676	2337.16	1583.56	0.561251	5.45e-06	0.000536944	ARMC6	19	19033575	19060311	+	4052	protein_coding	armadillo repeat containing 6 [Source:HGNC Symbol;Acc:HGNC:25049]	-
ENSG00000128656	858.51	1359.07	-0.662202	5.62e-06	0.000550404	CHN1	2	174799363	175005369	-	4971	protein_coding	chimerin 1 [Source:HGNC Symbol;Acc:HGNC:1943]	-
ENSG00000181467	889.08	541.269	0.715637	5.84e-06	0.000568056	RAP2B	3	153162270	153170620	+	8351	protein_coding	RAP2B, member of RAS oncogene family [Source:HGNC Symbol;Acc:HGNC:9862]	-
ENSG00000168264	726.594	470.674	0.626041	5.97e-06	0.000575427	IRF2BP2	1	234604269	234609525	-	4724	protein_coding	interferon regulatory factor 2 binding protein 2 [Source:HGNC Symbol;Acc:HGNC:21729]	-
ENSG00000159263	533.032	311.149	0.776748	5.99e-06	0.000575427	SIM2	21	36699133	36749917	+	7652	protein_coding	SIM bHLH transcription factor 2 [Source:HGNC Symbol;Acc:HGNC:10883]	Others
ENSG00000278619	232.317	115.884	1.00004	6.26e-06	0.000597012	MRM1	17	36601572	36608971	+	1857	protein_coding	mitochondrial rRNA methyltransferase 1 [Source:HGNC Symbol;Acc:HGNC:26202]	-
ENSG00000128872	194.47	334.743	-0.782138	6.31e-06	0.000598296	TMOD2	15	51751561	51816368	+	11636	protein_coding	tropomodulin 2 [Source:HGNC Symbol;Acc:HGNC:11872]	-
ENSG00000139718	645.66	387.91	0.734134	6.36e-06	0.000598837	SETD1B	12	121804180	121832584	+	8314	protein_coding	SET domain containing 1B [Source:HGNC Symbol;Acc:HGNC:29187]	-
ENSG00000174514	39.3264	95.1605	-1.27613	6.47e-06	0.000605236	MFSD4A	1	205568885	205602918	+	5790	protein_coding	major facilitator superfamily domain containing 4A [Source:HGNC Symbol;Acc:HGNC:25433]	-
ENSG00000104419	859.127	400.376	1.10064	6.58e-06	0.000608186	NDRG1	8	133237171	133302022	-	9823	protein_coding	N-myc downstream regulated 1 [Source:HGNC Symbol;Acc:HGNC:7679]	-
ENSG00000105576	2990.28	1995.29	0.583333	6.58e-06	0.000608186	TNPO2	19	12699194	12724011	-	7029	protein_coding	transportin 2 [Source:HGNC Symbol;Acc:HGNC:19998]	-
ENSG00000122970	480.467	809.457	-0.751772	6.96e-06	0.000636522	IFT81	12	110124335	110218797	+	7005	protein_coding	intraflagellar transport 81 [Source:HGNC Symbol;Acc:HGNC:14313]	-
ENSG00000111676	2295.01	1561.13	0.555544	6.98e-06	0.000636522	ATN1	12	6924463	6942321	+	4762	protein_coding	atrophin 1 [Source:HGNC Symbol;Acc:HGNC:3033]	-
ENSG00000272031	172.465	85.9797	1.00564	7.17e-06	0.000649725	ANKRD34A	1	145959442	145964582	-	3677	protein_coding	ankyrin repeat domain 34A [Source:HGNC Symbol;Acc:HGNC:27639]	-
ENSG00000133739	256.167	508.914	-0.989484	7.21e-06	0.000649725	LRRCC1	8	85107147	85146076	+	5065	protein_coding	leucine rich repeat and coiled-coil centrosomal protein 1 [Source:HGNC Symbol;Acc:HGNC:29373]	-
ENSG00000090924	1072.94	680.509	0.656458	7.3e-06	0.00065232	PLEKHG2	19	39412585	39428415	+	9200	protein_coding	pleckstrin homology and RhoGEF domain containing G2 [Source:HGNC Symbol;Acc:HGNC:29515]	-
ENSG00000101445	254.398	433.916	-0.770797	7.33e-06	0.00065232	PPP1R16B	20	38805705	38923024	+	6400	protein_coding	protein phosphatase 1 regulatory subunit 16B [Source:HGNC Symbol;Acc:HGNC:15850]	-
ENSG00000210082	270573	153714	0.815776	7.38e-06	0.000652881	MT-RNR2	MT	1671	3229	+	1559	Mt_rRNA	mitochondrially encoded 16S RNA [Source:HGNC Symbol;Acc:HGNC:7471]	-
ENSG00000132005	382.477	230.846	0.727582	7.62e-06	0.000669951	RFX1	19	13961538	14007039	-	5465	protein_coding	regulatory factor X1 [Source:HGNC Symbol;Acc:HGNC:9982]	RFX
ENSG00000106524	510.028	837.278	-0.714251	7.69e-06	0.00067279	ANKMY2	7	16599776	16645817	-	2854	protein_coding	ankyrin repeat and MYND domain containing 2 [Source:HGNC Symbol;Acc:HGNC:25370]	-
ENSG00000138449	417.026	655.238	-0.651472	7.82e-06	0.000679906	SLC40A1	2	189560579	189583758	-	4330	protein_coding	solute carrier family 40 member 1 [Source:HGNC Symbol;Acc:HGNC:10909]	-
ENSG00000106868	397.837	242.874	0.710993	8.13e-06	0.000700157	SUSD1	9	112040785	112175408	-	4183	protein_coding	sushi domain containing 1 [Source:HGNC Symbol;Acc:HGNC:25413]	-
ENSG00000010818	1541.37	1061.21	0.538591	8.15e-06	0.000700157	HIVEP2	6	142751467	142956698	-	10682	protein_coding	human immunodeficiency virus type I enhancer binding protein 2 [Source:HGNC Symbol;Acc:HGNC:4921]	zf-C2H2
ENSG00000107140	336.602	166.994	1.00799	8.21e-06	0.000701296	TESK1	9	35605305	35610041	+	3298	protein_coding	testis associated actin remodelling kinase 1 [Source:HGNC Symbol;Acc:HGNC:11731]	-
ENSG00000163472	354.255	188.483	0.90934	8.47e-06	0.000719539	TMEM79	1	156282935	156293185	+	3067	protein_coding	transmembrane protein 79 [Source:HGNC Symbol;Acc:HGNC:28196]	-
ENSG00000024526	1340.44	2107.57	-0.65246	8.71e-06	0.000735428	DEPDC1	1	68474152	68497221	-	5904	protein_coding	DEP domain containing 1 [Source:HGNC Symbol;Acc:HGNC:22949]	-
ENSG00000165684	1892.04	1211.38	0.642829	9.06e-06	0.000760168	SNAPC4	9	136375577	136400168	-	5045	protein_coding	small nuclear RNA activating complex polypeptide 4 [Source:HGNC Symbol;Acc:HGNC:11137]	MYB
ENSG00000136824	3110.11	5368.76	-0.787449	9.31e-06	0.000774618	SMC2	9	104094260	104141417	+	6468	protein_coding	structural maintenance of chromosomes 2 [Source:HGNC Symbol;Acc:HGNC:14011]	-
ENSG00000119698	428.513	699.451	-0.7059	9.33e-06	0.000774618	PPP4R4	14	94146128	94279735	+	4974	protein_coding	protein phosphatase 4 regulatory subunit 4 [Source:HGNC Symbol;Acc:HGNC:23788]	-
ENSG00000121957	489.74	863.289	-0.816916	9.56e-06	0.000788711	GPSM2	1	108875350	108934545	+	9130	protein_coding	G protein signaling modulator 2 [Source:HGNC Symbol;Acc:HGNC:29501]	-
ENSG00000198189	633.542	993.25	-0.648015	9.8e-06	0.000800891	HSD17B11	4	87336610	87391386	-	2435	protein_coding	hydroxysteroid 17-beta dehydrogenase 11 [Source:HGNC Symbol;Acc:HGNC:22960]	-
ENSG00000100029	2810.5	1938.93	0.535317	9.81e-06	0.000800891	PES1	22	30576625	30607083	-	4557	protein_coding	pescadillo ribosomal biogenesis factor 1 [Source:HGNC Symbol;Acc:HGNC:8848]	-
ENSG00000171714	158.152	286.604	-0.856542	1e-05	0.000811096	ANO5	11	21799934	22283357	+	7547	protein_coding	anoctamin 5 [Source:HGNC Symbol;Acc:HGNC:27337]	-
ENSG00000055483	1556.44	1009.73	0.623978	1.01e-05	0.000811096	USP36	17	78787381	78841441	-	9235	protein_coding	ubiquitin specific peptidase 36 [Source:HGNC Symbol;Acc:HGNC:20062]	-
ENSG00000163322	155.647	273.178	-0.810418	1.01e-05	0.000811096	ABRAXAS1	4	83459517	83523348	-	7777	protein_coding	abraxas 1, BRCA1 A complex subunit [Source:HGNC Symbol;Acc:HGNC:25829]	-
ENSG00000137221	1054.35	669.328	0.655102	1.03e-05	0.000821662	TJAP1	6	43477523	43506556	+	6741	protein_coding	tight junction associated protein 1 [Source:HGNC Symbol;Acc:HGNC:17949]	-
ENSG00000164941	1063.66	1747.84	-0.716128	1.04e-05	0.000821662	INTS8	8	94813311	94881746	+	7866	protein_coding	integrator complex subunit 8 [Source:HGNC Symbol;Acc:HGNC:26048]	-
ENSG00000066557	752.056	1258.47	-0.74207	1.04e-05	0.000821662	LRRC40	1	70144805	70205620	-	2884	protein_coding	leucine rich repeat containing 40 [Source:HGNC Symbol;Acc:HGNC:26004]	-
ENSG00000140691	425.002	245.39	0.790521	1.05e-05	0.0008222	ARMC5	16	31458080	31467166	+	5545	protein_coding	armadillo repeat containing 5 [Source:HGNC Symbol;Acc:HGNC:25781]	-
ENSG00000067082	1557.64	911.544	0.772875	1.06e-05	0.000830919	KLF6	10	3775996	3785281	-	6139	protein_coding	Kruppel like factor 6 [Source:HGNC Symbol;Acc:HGNC:2235]	zf-C2H2
ENSG00000138834	1682.9	1084.47	0.63339	1.08e-05	0.000837487	MAPK8IP3	16	1706183	1770317	+	10285	protein_coding	mitogen-activated protein kinase 8 interacting protein 3 [Source:HGNC Symbol;Acc:HGNC:6884]	-
ENSG00000212123	319.095	188.871	0.754859	1.12e-05	0.000866186	PRR22	19	5782960	5784765	-	1806	protein_coding	proline rich 22 [Source:HGNC Symbol;Acc:HGNC:28354]	-
ENSG00000120093	432.333	269.274	0.681682	1.13e-05	0.000866186	HOXB3	17	48548870	48604912	-	7456	protein_coding	homeobox B3 [Source:HGNC Symbol;Acc:HGNC:5114]	Homeobox
ENSG00000159069	2132.85	1426.77	0.57958	1.14e-05	0.000875428	FBXW5	9	136940435	136944696	-	3252	protein_coding	F-box and WD repeat domain containing 5 [Source:HGNC Symbol;Acc:HGNC:13613]	-
ENSG00000185033	285.323	143.605	0.990451	1.17e-05	0.000893444	SEMA4B	15	90160604	90229679	+	7006	protein_coding	semaphorin 4B [Source:HGNC Symbol;Acc:HGNC:10730]	-
ENSG00000214655	1035.72	623.642	0.730841	1.21e-05	0.000910117	ZSWIM8	10	73785582	73801797	+	7953	protein_coding	zinc finger SWIM-type containing 8 [Source:HGNC Symbol;Acc:HGNC:23528]	-
ENSG00000122257	1139.77	1781.89	-0.644257	1.21e-05	0.000910117	RBBP6	16	24537693	24572863	+	10475	protein_coding	RB binding protein 6, ubiquitin ligase [Source:HGNC Symbol;Acc:HGNC:9889]	-
ENSG00000120068	57.7948	123.103	-1.08948	1.23e-05	0.000922414	HOXB8	17	48611377	48614939	-	2051	protein_coding	homeobox B8 [Source:HGNC Symbol;Acc:HGNC:5119]	Homeobox
ENSG00000185745	313.75	620.949	-0.98364	1.26e-05	0.000938039	IFIT1	10	89392546	89406486	+	4613	protein_coding	interferon induced protein with tetratricopeptide repeats 1 [Source:HGNC Symbol;Acc:HGNC:5407]	-
ENSG00000116791	815.737	1246.51	-0.611332	1.31e-05	0.000970671	CRYZ	1	74705482	74733408	-	4085	protein_coding	crystallin zeta [Source:HGNC Symbol;Acc:HGNC:2419]	-
ENSG00000103257	6152.02	3278.83	0.907788	1.32e-05	0.000970671	SLC7A5	16	87830023	87869488	-	4745	protein_coding	solute carrier family 7 member 5 [Source:HGNC Symbol;Acc:HGNC:11063]	-
ENSG00000141447	534.901	811.015	-0.60008	1.32e-05	0.000970671	OSBPL1A	18	24162044	24397880	-	8030	protein_coding	oxysterol binding protein like 1A [Source:HGNC Symbol;Acc:HGNC:16398]	-
ENSG00000272333	1297.1	815.653	0.668431	1.34e-05	0.000982604	KMT2B	19	35718019	35738878	+	10279	protein_coding	lysine methyltransferase 2B [Source:HGNC Symbol;Acc:HGNC:15840]	-
ENSG00000164056	1779	1211.47	0.553981	1.37e-05	0.000997459	SPRY1	4	123396795	123403760	+	3963	protein_coding	sprouty RTK signaling antagonist 1 [Source:HGNC Symbol;Acc:HGNC:11269]	-
ENSG00000179406	270.075	149.43	0.85171	1.4e-05	0.00101189	LINC00174	7	66376044	66493566	-	11354	processed_transcript	long intergenic non-protein coding RNA 174 [Source:HGNC Symbol;Acc:HGNC:27788]	-
ENSG00000104859	1358.64	911.86	0.574992	1.44e-05	0.00103412	CLASRP	19	45039040	45070956	+	4931	protein_coding	CLK4 associating serine/arginine rich protein [Source:HGNC Symbol;Acc:HGNC:17731]	-
ENSG00000173890	70.8663	149.303	-1.07226	1.49e-05	0.00107099	GPR160	3	170037929	170085403	+	4458	protein_coding	G protein-coupled receptor 160 [Source:HGNC Symbol;Acc:HGNC:23693]	-
ENSG00000150990	2235.14	1485.43	0.588996	1.51e-05	0.00107958	DHX37	12	124946825	124989122	-	6618	protein_coding	DEAH-box helicase 37 [Source:HGNC Symbol;Acc:HGNC:17210]	-
ENSG00000114784	1028.75	652.382	0.656201	1.52e-05	0.00107984	EIF1B	3	40309684	40312424	+	1912	protein_coding	eukaryotic translation initiation factor 1B [Source:HGNC Symbol;Acc:HGNC:30792]	-
ENSG00000183808	1232.37	840.205	0.552144	1.55e-05	0.00109753	RBM12B	8	93729356	93741017	-	7618	protein_coding	RNA binding motif protein 12B [Source:HGNC Symbol;Acc:HGNC:32310]	-
ENSG00000150764	281.409	503.101	-0.837268	1.56e-05	0.00109976	DIXDC1	11	111927144	112022584	+	8509	protein_coding	DIX domain containing 1 [Source:HGNC Symbol;Acc:HGNC:23695]	-
ENSG00000164683	4216.69	3072.09	0.456818	1.6e-05	0.00112261	HEY1	8	79764010	79767863	-	3232	protein_coding	hes related family bHLH transcription factor with YRPW motif 1 [Source:HGNC Symbol;Acc:HGNC:4880]	bHLH
ENSG00000106049	416.875	663.738	-0.670158	1.61e-05	0.00112332	HIBADH	7	27525442	27662995	-	2323	protein_coding	3-hydroxyisobutyrate dehydrogenase [Source:HGNC Symbol;Acc:HGNC:4907]	-
ENSG00000008277	395.516	658.399	-0.734767	1.69e-05	0.00117433	ADAM22	7	87934143	88202889	+	12199	protein_coding	ADAM metallopeptidase domain 22 [Source:HGNC Symbol;Acc:HGNC:201]	-
ENSG00000124243	199.759	343.007	-0.779596	1.72e-05	0.00118534	BCAS4	20	50794894	50882676	+	7583	protein_coding	breast carcinoma amplified sequence 4 [Source:HGNC Symbol;Acc:HGNC:14367]	-
ENSG00000186106	794.731	1161.38	-0.54684	1.76e-05	0.00121123	ANKRD46	8	100509752	100559784	-	5820	protein_coding	ankyrin repeat domain 46 [Source:HGNC Symbol;Acc:HGNC:27229]	-
ENSG00000121966	1506.59	975.651	0.627102	1.79e-05	0.00122127	CXCR4	2	136114349	136118165	-	2224	protein_coding	C-X-C motif chemokine receptor 4 [Source:HGNC Symbol;Acc:HGNC:2561]	-
ENSG00000130723	7057.35	4687.3	0.590209	1.8e-05	0.00122235	PRRC2B	9	131373636	131500197	+	12390	protein_coding	proline rich coiled-coil 2B [Source:HGNC Symbol;Acc:HGNC:28121]	-
ENSG00000125703	271.61	467.715	-0.782823	1.81e-05	0.00122795	ATG4C	1	62784135	62865513	+	3110	protein_coding	autophagy related 4C cysteine peptidase [Source:HGNC Symbol;Acc:HGNC:16040]	-
ENSG00000136161	444.309	284.265	0.645317	1.9e-05	0.0012795	RCBTB2	13	48488959	48533256	-	3545	protein_coding	RCC1 and BTB domain containing protein 2 [Source:HGNC Symbol;Acc:HGNC:1914]	-
ENSG00000182325	976.144	585.867	0.735712	1.96e-05	0.00130924	FBXL6	8	144355431	144359376	-	3375	protein_coding	F-box and leucine rich repeat protein 6 [Source:HGNC Symbol;Acc:HGNC:13603]	-
ENSG00000105281	3442.61	1760.03	0.967718	1.96e-05	0.00130924	SLC1A5	19	46774883	46788594	-	3332	protein_coding	solute carrier family 1 member 5 [Source:HGNC Symbol;Acc:HGNC:10943]	-
ENSG00000143850	1879.49	1302.75	0.528355	2.01e-05	0.00133566	PLEKHA6	1	204218851	204377665	-	8251	protein_coding	pleckstrin homology domain containing A6 [Source:HGNC Symbol;Acc:HGNC:17053]	-
ENSG00000179943	505.018	294.978	0.773817	2.02e-05	0.00133566	FIZ1	19	55591371	55601970	-	6790	protein_coding	FLT3 interacting zinc finger 1 [Source:HGNC Symbol;Acc:HGNC:25917]	zf-C2H2
ENSG00000173548	452.11	277.247	0.70374	2.04e-05	0.00134109	SNX33	15	75647906	75662301	+	8008	protein_coding	sorting nexin 33 [Source:HGNC Symbol;Acc:HGNC:28468]	-
ENSG00000129534	432.652	730.475	-0.754442	2.13e-05	0.00139666	MIS18BP1	14	45203190	45253540	-	6250	protein_coding	MIS18 binding protein 1 [Source:HGNC Symbol;Acc:HGNC:20190]	-
ENSG00000160888	818.376	417.018	0.971764	2.17e-05	0.00141789	IER2	19	13150415	13154908	+	3072	protein_coding	immediate early response 2 [Source:HGNC Symbol;Acc:HGNC:28871]	-
ENSG00000071655	1926.71	1192.98	0.69094	2.19e-05	0.00142069	MBD3	19	1573596	1592801	-	7845	protein_coding	methyl-CpG binding domain protein 3 [Source:HGNC Symbol;Acc:HGNC:6918]	MBD
ENSG00000253366	6.80983	43.1563	-2.67348	2.22e-05	0.00143744	AC139272.1	5	70751184	70795914	+	640	unprocessed_pseudogene	glucuronidase, beta (GUSB) pseudogene	-
ENSG00000198130	591.393	910.351	-0.621652	2.33e-05	0.00150036	HIBCH	2	190189735	190344193	-	7438	protein_coding	3-hydroxyisobutyryl-CoA hydrolase [Source:HGNC Symbol;Acc:HGNC:4908]	-
ENSG00000117650	488.318	813.083	-0.734504	2.35e-05	0.00150647	NEK2	1	211658657	211675630	-	3095	protein_coding	NIMA related kinase 2 [Source:HGNC Symbol;Acc:HGNC:7745]	-
ENSG00000205133	207.568	351.379	-0.758144	2.48e-05	0.00157805	TRIQK	8	92883530	93017673	-	6724	protein_coding	triple QxxK/R motif containing [Source:HGNC Symbol;Acc:HGNC:27828]	-
ENSG00000142611	157.391	270.337	-0.780437	2.48e-05	0.00157805	PRDM16	1	3069168	3438621	+	9767	protein_coding	PR/SET domain 16 [Source:HGNC Symbol;Acc:HGNC:14000]	zf-C2H2
ENSG00000143228	1228.1	1987.79	-0.694238	2.5e-05	0.00158265	NUF2	1	163266576	163355764	+	3362	protein_coding	NUF2, NDC80 kinetochore complex component [Source:HGNC Symbol;Acc:HGNC:14621]	-
ENSG00000159216	2075.39	1358.75	0.611248	2.53e-05	0.00159598	RUNX1	21	34787801	36004667	-	15574	protein_coding	runt related transcription factor 1 [Source:HGNC Symbol;Acc:HGNC:10471]	Runt
ENSG00000138160	1411.57	2284.12	-0.693924	2.56e-05	0.00160477	KIF11	10	92593286	92655395	+	4860	protein_coding	kinesin family member 11 [Source:HGNC Symbol;Acc:HGNC:6388]	-
ENSG00000108797	487.308	286.377	0.76498	2.61e-05	0.00162995	CNTNAP1	17	42682613	42699814	+	6045	protein_coding	contactin associated protein 1 [Source:HGNC Symbol;Acc:HGNC:8011]	-
ENSG00000149150	466.432	256.465	0.863186	2.62e-05	0.00163321	SLC43A1	11	57484534	57515786	-	3532	protein_coding	solute carrier family 43 member 1 [Source:HGNC Symbol;Acc:HGNC:9225]	-
ENSG00000164542	201.663	330.036	-0.709994	2.64e-05	0.00163392	KIAA0895	7	36324221	36390125	-	6728	protein_coding	KIAA0895 [Source:HGNC Symbol;Acc:HGNC:22206]	-
ENSG00000204789	15.4235	53.3996	-1.79077	2.71e-05	0.00167389	ZNF204P	6	27357825	27360221	-	2397	processed_pseudogene	zinc finger protein 204, pseudogene [Source:HGNC Symbol;Acc:HGNC:12995]	-
ENSG00000166166	1782.6	1180.57	0.594039	2.79e-05	0.00171082	TRMT61A	14	103529184	103537073	+	3229	protein_coding	tRNA methyltransferase 61A [Source:HGNC Symbol;Acc:HGNC:23790]	-
ENSG00000038427	1616.95	2472.31	-0.612388	2.8e-05	0.00171082	VCAN	5	83471465	83582303	+	14831	protein_coding	versican [Source:HGNC Symbol;Acc:HGNC:2464]	-
ENSG00000162636	283.104	477.517	-0.754365	2.86e-05	0.00174024	FAM102B	1	108560089	108644900	+	9355	protein_coding	family with sequence similarity 102 member B [Source:HGNC Symbol;Acc:HGNC:27637]	-
ENSG00000087008	659.932	438.96	0.588449	2.91e-05	0.00176627	ACOX3	4	8366282	8440723	-	3846	protein_coding	acyl-CoA oxidase 3, pristanoyl [Source:HGNC Symbol;Acc:HGNC:121]	-
ENSG00000108055	1705.85	2650.7	-0.635553	2.97e-05	0.00179648	SMC3	10	110567691	110604636	+	4275	protein_coding	structural maintenance of chromosomes 3 [Source:HGNC Symbol;Acc:HGNC:2468]	-
ENSG00000083812	297.961	177.786	0.743267	2.98e-05	0.00179648	ZNF324	19	58467045	58475436	+	5664	protein_coding	zinc finger protein 324 [Source:HGNC Symbol;Acc:HGNC:14096]	zf-C2H2
ENSG00000010278	671.121	1045.19	-0.63843	3.06e-05	0.00183169	CD9	12	6199715	6238271	+	4165	protein_coding	CD9 molecule [Source:HGNC Symbol;Acc:HGNC:1709]	-
ENSG00000112742	769.429	1362.21	-0.823377	3.09e-05	0.00184217	TTK	6	80003887	80042527	+	4579	protein_coding	TTK protein kinase [Source:HGNC Symbol;Acc:HGNC:12401]	-
ENSG00000135547	244.603	130.442	0.908114	3.1e-05	0.00184217	HEY2	6	125747664	125761269	+	2741	protein_coding	hes related family bHLH transcription factor with YRPW motif 2 [Source:HGNC Symbol;Acc:HGNC:4881]	bHLH
ENSG00000105538	741.001	481.113	0.622342	3.13e-05	0.00185165	RASIP1	19	48720587	48740721	-	4149	protein_coding	Ras interacting protein 1 [Source:HGNC Symbol;Acc:HGNC:24716]	-
ENSG00000185163	1114.67	776.057	0.521928	3.15e-05	0.00185534	DDX51	12	132136594	132144335	-	6365	protein_coding	DEAD-box helicase 51 [Source:HGNC Symbol;Acc:HGNC:20082]	-
ENSG00000147251	154.823	265.818	-0.77894	3.16e-05	0.00185534	DOCK11	X	118495898	118686163	+	6721	protein_coding	dedicator of cytokinesis 11 [Source:HGNC Symbol;Acc:HGNC:23483]	-
ENSG00000147853	307.523	483.273	-0.651755	3.24e-05	0.00189548	AK3	9	4709559	4742043	-	4483	protein_coding	adenylate kinase 3 [Source:HGNC Symbol;Acc:HGNC:17376]	-
ENSG00000064763	315.073	495.249	-0.65143	3.31e-05	0.00193059	FAR2	12	29149103	29340980	+	5411	protein_coding	fatty acyl-CoA reductase 2 [Source:HGNC Symbol;Acc:HGNC:25531]	-
ENSG00000226210	385.313	238.545	0.69261	3.35e-05	0.00194297	WASH8P	12	14522	32015	-	1817	unprocessed_pseudogene	WAS protein family homolog 8, pseudogene [Source:HGNC Symbol;Acc:HGNC:53913]	-
ENSG00000040341	750.713	1202.56	-0.67916	3.38e-05	0.00195217	STAU2	8	73420369	73747708	-	8998	protein_coding	staufen double-stranded RNA binding protein 2 [Source:HGNC Symbol;Acc:HGNC:11371]	-
ENSG00000106688	25.3791	67.6976	-1.41679	3.39e-05	0.00195217	SLC1A1	9	4490444	4587469	+	3998	protein_coding	solute carrier family 1 member 1 [Source:HGNC Symbol;Acc:HGNC:10939]	-
ENSG00000102924	125.02	221.759	-0.825691	3.43e-05	0.0019629	CBLN1	16	49277917	49281831	-	2594	protein_coding	cerebellin 1 precursor [Source:HGNC Symbol;Acc:HGNC:1543]	-
ENSG00000174791	544.959	323.475	0.750615	3.43e-05	0.0019629	RIN1	11	66330242	66336840	-	5469	protein_coding	Ras and Rab interactor 1 [Source:HGNC Symbol;Acc:HGNC:18749]	-
ENSG00000071575	2438.79	1700.54	0.519948	3.51e-05	0.00199871	TRIB2	2	12716889	12742734	+	4588	protein_coding	tribbles pseudokinase 2 [Source:HGNC Symbol;Acc:HGNC:30809]	-
ENSG00000205269	61.2727	138.922	-1.17951	3.57e-05	0.00201879	TMEM170B	6	11538278	11583524	+	8362	protein_coding	transmembrane protein 170B [Source:HGNC Symbol;Acc:HGNC:34244]	-
ENSG00000100196	264.972	463.991	-0.807127	3.57e-05	0.00201879	KDELR3	22	38468062	38483447	+	1929	protein_coding	KDEL endoplasmic reticulum protein retention receptor 3 [Source:HGNC Symbol;Acc:HGNC:6306]	-
ENSG00000125503	1343.22	854.299	0.652118	3.59e-05	0.00201879	PPP1R12C	19	55090913	55117559	-	7726	protein_coding	protein phosphatase 1 regulatory subunit 12C [Source:HGNC Symbol;Acc:HGNC:14947]	-
ENSG00000160299	1647.98	1144.02	0.526296	3.61e-05	0.00202131	PCNT	21	46324122	46445769	+	11660	protein_coding	pericentrin [Source:HGNC Symbol;Acc:HGNC:16068]	-
ENSG00000133103	425.747	700.318	-0.717079	3.62e-05	0.00202131	COG6	13	39655627	39791665	+	8051	protein_coding	component of oligomeric golgi complex 6 [Source:HGNC Symbol;Acc:HGNC:18621]	-
ENSG00000149557	222.593	359.448	-0.690931	3.65e-05	0.00202972	FEZ1	11	125442881	125592568	-	9324	protein_coding	fasciculation and elongation protein zeta 1 [Source:HGNC Symbol;Acc:HGNC:3659]	-
ENSG00000149532	3436.89	2434.98	0.496966	3.66e-05	0.00202972	CPSF7	11	61402641	61430031	-	6036	protein_coding	cleavage and polyadenylation specific factor 7 [Source:HGNC Symbol;Acc:HGNC:30098]	-
ENSG00000218739	999.047	1665.91	-0.737202	3.68e-05	0.00202972	CEBPZOS	2	37196488	37216193	+	4698	protein_coding	CEBPZ opposite strand [Source:HGNC Symbol;Acc:HGNC:49288]	-
ENSG00000073008	1123.48	699.327	0.68344	3.71e-05	0.00204092	PVR	19	44643798	44663583	+	3519	protein_coding	poliovirus receptor [Source:HGNC Symbol;Acc:HGNC:9705]	-
ENSG00000124767	3421.28	5385.43	-0.654363	3.76e-05	0.00204435	GLO1	6	38675925	38703141	-	2352	protein_coding	glyoxalase I [Source:HGNC Symbol;Acc:HGNC:4323]	-
ENSG00000101216	1068.26	724.375	0.559819	3.76e-05	0.00204435	GMEB2	20	63587602	63627041	-	4707	protein_coding	glucocorticoid modulatory element binding protein 2 [Source:HGNC Symbol;Acc:HGNC:4371]	SAND
ENSG00000198157	301.091	496.998	-0.722046	3.76e-05	0.00204435	HMGN5	X	81113701	81201942	-	2416	protein_coding	high mobility group nucleosome binding domain 5 [Source:HGNC Symbol;Acc:HGNC:8013]	-
ENSG00000164985	901.64	1290.24	-0.51694	3.9e-05	0.00211497	PSIP1	9	15464066	15511019	-	6768	protein_coding	PC4 and SFRS1 interacting protein 1 [Source:HGNC Symbol;Acc:HGNC:9527]	-
ENSG00000099869	291.875	171.314	0.766414	4.06e-05	0.00219281	IGF2-AS	11	2140501	2148666	+	2869	antisense	IGF2 antisense RNA [Source:HGNC Symbol;Acc:HGNC:14062]	-
ENSG00000100526	452.224	816.933	-0.852048	4.08e-05	0.00219333	CDKN3	14	54396849	54420218	+	1836	protein_coding	cyclin dependent kinase inhibitor 3 [Source:HGNC Symbol;Acc:HGNC:1791]	-
ENSG00000112304	229.425	368.581	-0.683511	4.09e-05	0.00219333	ACOT13	6	24667035	24705065	+	4394	protein_coding	acyl-CoA thioesterase 13 [Source:HGNC Symbol;Acc:HGNC:20999]	-
ENSG00000198113	1197.92	677.97	0.820334	4.24e-05	0.0022651	TOR4A	9	137277749	137282641	+	4148	protein_coding	torsin family 4 member A [Source:HGNC Symbol;Acc:HGNC:25981]	-
ENSG00000171119	57.2136	117.209	-1.03436	4.29e-05	0.00228316	NRTN	19	5823802	5828324	+	1109	protein_coding	neurturin [Source:HGNC Symbol;Acc:HGNC:8007]	-
ENSG00000168488	2963.69	1982.85	0.579548	4.48e-05	0.00237321	ATXN2L	16	28823035	28837237	+	6508	protein_coding	ataxin 2 like [Source:HGNC Symbol;Acc:HGNC:31326]	-
ENSG00000249242	20.4104	59.4367	-1.54154	4.51e-05	0.00237367	TMEM150C	4	82483170	82562357	-	3671	protein_coding	transmembrane protein 150C [Source:HGNC Symbol;Acc:HGNC:37263]	-
ENSG00000161681	134.152	230.579	-0.781478	4.51e-05	0.00237367	SHANK1	19	50661827	50719450	-	7567	protein_coding	SH3 and multiple ankyrin repeat domains 1 [Source:HGNC Symbol;Acc:HGNC:15474]	-
ENSG00000141867	1940.45	1386.64	0.48457	4.53e-05	0.0023787	BRD4	19	15235519	15332545	-	12093	protein_coding	bromodomain containing 4 [Source:HGNC Symbol;Acc:HGNC:13575]	-
ENSG00000134982	1033.9	1631.69	-0.657809	4.55e-05	0.0023791	APC	5	112707498	112846239	+	12440	protein_coding	APC, WNT signaling pathway regulator [Source:HGNC Symbol;Acc:HGNC:583]	-
ENSG00000156973	258.769	417.36	-0.688547	4.66e-05	0.0024248	PDE6D	2	231732425	231786272	-	2850	protein_coding	phosphodiesterase 6D [Source:HGNC Symbol;Acc:HGNC:8788]	-
ENSG00000164638	659.63	957.068	-0.536858	4.67e-05	0.0024248	SLC29A4	7	5274369	5306870	+	5811	protein_coding	solute carrier family 29 member 4 [Source:HGNC Symbol;Acc:HGNC:23097]	-
ENSG00000100749	1317.69	2001.9	-0.602919	4.72e-05	0.00243478	VRK1	14	96797304	96931722	+	2744	protein_coding	vaccinia related kinase 1 [Source:HGNC Symbol;Acc:HGNC:12718]	-
ENSG00000221968	1344.78	790.522	0.766114	4.72e-05	0.00243478	FADS3	11	61873519	61892051	-	6283	protein_coding	fatty acid desaturase 3 [Source:HGNC Symbol;Acc:HGNC:3576]	-
ENSG00000132024	954.304	619.473	0.623178	4.81e-05	0.00247236	CC2D1A	19	13906201	13930879	+	5039	protein_coding	coiled-coil and C2 domain containing 1A [Source:HGNC Symbol;Acc:HGNC:30237]	-
ENSG00000100726	1114.75	673.618	0.72578	4.88e-05	0.00249966	TELO2	16	1493344	1510457	+	4239	protein_coding	telomere maintenance 2 [Source:HGNC Symbol;Acc:HGNC:29099]	-
ENSG00000134686	4763.03	2928.67	0.701518	4.91e-05	0.00250598	PHC2	1	33323623	33431052	-	4975	protein_coding	polyhomeotic homolog 2 [Source:HGNC Symbol;Acc:HGNC:3183]	-
ENSG00000113810	2697.61	4058.47	-0.589048	4.94e-05	0.00250601	SMC4	3	160399274	160434962	+	8457	protein_coding	structural maintenance of chromosomes 4 [Source:HGNC Symbol;Acc:HGNC:14013]	-
ENSG00000108854	695.157	383.936	0.856968	4.95e-05	0.00250601	SMURF2	17	64542295	64662068	-	6961	protein_coding	SMAD specific E3 ubiquitin protein ligase 2 [Source:HGNC Symbol;Acc:HGNC:16809]	-
ENSG00000147202	250.025	424.656	-0.762678	4.99e-05	0.00252049	DIAPH2	X	96684663	97604997	+	9550	protein_coding	diaphanous related formin 2 [Source:HGNC Symbol;Acc:HGNC:2877]	-
ENSG00000179008	104.318	206.832	-0.985994	5.02e-05	0.00252327	C14orf39	14	60396469	60515543	-	3464	protein_coding	chromosome 14 open reading frame 39 [Source:HGNC Symbol;Acc:HGNC:19849]	-
ENSG00000234327	270.309	460.702	-0.769293	5.03e-05	0.00252327	AC012146.1	17	5111468	5115004	+	2006	processed_transcript	uncharacterized LOC101928000 [Source:NCBI gene;Acc:101928000]	-
ENSG00000185650	2333.18	1453.74	0.682358	5.1e-05	0.00254981	ZFP36L1	14	68787660	68796253	-	5160	protein_coding	ZFP36 ring finger protein like 1 [Source:HGNC Symbol;Acc:HGNC:1107]	Others
ENSG00000151835	2102.92	3102.67	-0.560844	5.2e-05	0.00258795	SACS	13	23328826	23433740	-	15918	protein_coding	sacsin molecular chaperone [Source:HGNC Symbol;Acc:HGNC:10519]	-
ENSG00000182175	680.135	430.684	0.658391	5.22e-05	0.00259102	RGMA	15	93035273	93089204	-	13221	protein_coding	repulsive guidance molecule BMP co-receptor a [Source:HGNC Symbol;Acc:HGNC:30308]	-
ENSG00000157657	157.701	277.898	-0.81786	5.3e-05	0.00262293	ZNF618	9	113876282	114056591	+	10384	protein_coding	zinc finger protein 618 [Source:HGNC Symbol;Acc:HGNC:29416]	zf-C2H2
ENSG00000128159	1285.12	860.308	0.578476	5.36e-05	0.00264304	TUBGCP6	22	50217689	50244992	-	7689	protein_coding	tubulin gamma complex associated protein 6 [Source:HGNC Symbol;Acc:HGNC:18127]	-
ENSG00000109881	373.762	584.11	-0.643243	5.49e-05	0.00268936	CCDC34	11	27330827	27363868	-	3733	protein_coding	coiled-coil domain containing 34 [Source:HGNC Symbol;Acc:HGNC:25079]	-
ENSG00000047230	309.543	470.333	-0.603642	5.5e-05	0.00268936	CTPS2	X	16588003	16712936	-	5510	protein_coding	CTP synthase 2 [Source:HGNC Symbol;Acc:HGNC:2520]	-
ENSG00000160741	924.499	625.86	0.56208	5.51e-05	0.00268936	CRTC2	1	153947669	153958625	-	3612	protein_coding	CREB regulated transcription coactivator 2 [Source:HGNC Symbol;Acc:HGNC:27301]	-
ENSG00000123104	144.264	248.52	-0.78361	5.62e-05	0.00273401	ITPR2	12	26336515	26833198	-	12750	protein_coding	inositol 1,4,5-trisphosphate receptor type 2 [Source:HGNC Symbol;Acc:HGNC:6181]	-
ENSG00000110427	68.1387	136.943	-1.00986	5.83e-05	0.00282084	KIAA1549L	11	33376466	33674102	+	13012	protein_coding	KIAA1549 like [Source:HGNC Symbol;Acc:HGNC:24836]	-
ENSG00000267317	95.5334	44.5839	1.10163	5.84e-05	0.00282084	AC027307.2	19	1457670	1458580	-	911	antisense	novel transcript, antisense to APC2	-
ENSG00000140983	2409.46	1733.2	0.475115	5.86e-05	0.00282084	RHOT2	16	668086	674174	+	5174	protein_coding	ras homolog family member T2 [Source:HGNC Symbol;Acc:HGNC:21169]	-
ENSG00000111203	436.977	276.446	0.659939	5.91e-05	0.00283376	ITFG2	12	2812622	2859791	+	6250	protein_coding	integrin alpha FG-GAP repeat containing 2 [Source:HGNC Symbol;Acc:HGNC:30879]	-
ENSG00000108960	448.428	672.693	-0.584662	5.92e-05	0.00283376	MMD	17	55392613	55421992	-	3270	protein_coding	monocyte to macrophage differentiation associated [Source:HGNC Symbol;Acc:HGNC:7153]	-
ENSG00000088826	755.267	404.69	0.899805	6.05e-05	0.00288343	SMOX	20	4120980	4187747	+	2946	protein_coding	spermine oxidase [Source:HGNC Symbol;Acc:HGNC:15862]	-
ENSG00000086544	209.714	122.016	0.78207	6.09e-05	0.00288824	ITPKC	19	40717103	40740860	+	3385	protein_coding	inositol-trisphosphate 3-kinase C [Source:HGNC Symbol;Acc:HGNC:14897]	-
ENSG00000196358	420.503	643.801	-0.614594	6.1e-05	0.00288824	NTNG2	9	132161676	132244534	+	7845	protein_coding	netrin G2 [Source:HGNC Symbol;Acc:HGNC:14288]	-
ENSG00000151338	205.484	352.294	-0.776266	6.26e-05	0.00295518	MIPOL1	14	37197913	37552361	+	20250	protein_coding	mirror-image polydactyly 1 [Source:HGNC Symbol;Acc:HGNC:21460]	-
ENSG00000188566	895.758	572.892	0.643969	6.35e-05	0.0029873	NDOR1	9	137205685	137217009	+	2836	protein_coding	NADPH dependent diflavin oxidoreductase 1 [Source:HGNC Symbol;Acc:HGNC:29838]	-
ENSG00000232860	97.7697	36.3516	1.41821	6.43e-05	0.00301574	SMG7-AS1	1	183460874	183472265	-	3383	processed_transcript	SMG7 antisense RNA 1 [Source:HGNC Symbol;Acc:HGNC:24518]	-
ENSG00000257122	131.286	59.7257	1.13914	6.48e-05	0.00303024	RRN3P3	16	22418672	22437715	-	3366	transcribed_unprocessed_pseudogene	RRN3 homolog, RNA polymerase I transcription factor pseudogene 3 [Source:HGNC Symbol;Acc:HGNC:37620]	-
ENSG00000159840	2234.54	1327.62	0.750712	6.63e-05	0.00309064	ZYX	7	143381080	143391111	+	3482	protein_coding	zyxin [Source:HGNC Symbol;Acc:HGNC:13200]	-
ENSG00000119771	1960.95	1388.49	0.497772	6.65e-05	0.00309064	KLHL29	2	23385217	23708611	+	11071	protein_coding	kelch like family member 29 [Source:HGNC Symbol;Acc:HGNC:29404]	-
ENSG00000099821	2395.68	1718.88	0.478724	6.68e-05	0.00309305	POLRMT	19	617224	633604	-	5124	protein_coding	RNA polymerase mitochondrial [Source:HGNC Symbol;Acc:HGNC:9200]	-
ENSG00000215146	338.257	559.172	-0.724044	6.7e-05	0.00309305	BX322639.1	10	42331866	42367974	-	7208	transcribed_unprocessed_pseudogene	zinc finger protein 91 pseudogene [Source:NCBI gene;Acc:441666]	-
ENSG00000110042	421.201	238.605	0.817445	6.8e-05	0.0031318	DTX4	11	59171430	59208587	+	6072	protein_coding	deltex E3 ubiquitin ligase 4 [Source:HGNC Symbol;Acc:HGNC:29151]	-
ENSG00000138835	1970.11	1361.87	0.532343	6.87e-05	0.00315315	RGS3	9	113444731	113597743	+	13793	protein_coding	regulator of G protein signaling 3 [Source:HGNC Symbol;Acc:HGNC:9999]	-
ENSG00000112308	2280.2	1492.36	0.611157	6.9e-05	0.00315746	C6orf62	6	24704861	24720836	-	4134	protein_coding	chromosome 6 open reading frame 62 [Source:HGNC Symbol;Acc:HGNC:20998]	-
ENSG00000102038	1656.47	2362.82	-0.512093	7.04e-05	0.00321329	SMARCA1	X	129446501	129523500	-	4363	protein_coding	SWI/SNF related, matrix associated, actin dependent regulator of chromatin, subfamily a, member 1 [Source:HGNC Symbol;Acc:HGNC:11097]	-
ENSG00000168334	91.7575	38.9335	1.23484	7.1e-05	0.00321951	XIRP1	3	39183210	39192596	-	6467	protein_coding	xin actin binding repeat containing 1 [Source:HGNC Symbol;Acc:HGNC:14301]	-
ENSG00000137936	2349.96	1571.31	0.580332	7.1e-05	0.00321951	BCAR3	1	93561786	93847150	-	6866	protein_coding	BCAR3, NSP family adaptor protein [Source:HGNC Symbol;Acc:HGNC:973]	-
ENSG00000099326	459.454	295.842	0.633693	7.2e-05	0.00325434	MZF1	19	58561931	58573575	-	6691	protein_coding	myeloid zinc finger 1 [Source:HGNC Symbol;Acc:HGNC:13108]	zf-C2H2
ENSG00000104957	704.477	479.61	0.554252	7.25e-05	0.00326653	CCDC130	19	13731760	13763296	+	3307	protein_coding	coiled-coil domain containing 130 [Source:HGNC Symbol;Acc:HGNC:28118]	-
ENSG00000139915	82.5401	161.309	-0.964044	7.28e-05	0.00326929	MDGA2	14	46840092	47674954	-	7753	protein_coding	MAM domain containing glycosylphosphatidylinositol anchor 2 [Source:HGNC Symbol;Acc:HGNC:19835]	-
ENSG00000084774	3381.74	2283.37	0.566279	7.3e-05	0.00326929	CAD	2	27217390	27243943	+	8422	protein_coding	carbamoyl-phosphate synthetase 2, aspartate transcarbamylase, and dihydroorotase [Source:HGNC Symbol;Acc:HGNC:1424]	-
ENSG00000132541	375.029	583.474	-0.636452	7.32e-05	0.00326929	RIDA	8	98102344	98117241	-	1567	protein_coding	reactive intermediate imine deaminase A homolog [Source:HGNC Symbol;Acc:HGNC:16897]	-
ENSG00000177951	575.748	380.106	0.598325	7.45e-05	0.00331027	BET1L	11	167784	207428	-	3868	protein_coding	Bet1 golgi vesicular membrane trafficking protein like [Source:HGNC Symbol;Acc:HGNC:19348]	-
ENSG00000106608	657.732	452.8	0.538671	7.46e-05	0.00331027	URGCP	7	43875894	43926411	-	7830	protein_coding	upregulator of cell proliferation [Source:HGNC Symbol;Acc:HGNC:30890]	-
ENSG00000166886	551.255	291.499	0.91775	7.52e-05	0.00332803	NAB2	12	57088894	57095476	+	3010	protein_coding	NGFI-A binding protein 2 [Source:HGNC Symbol;Acc:HGNC:7627]	-
ENSG00000169136	322.392	194.811	0.727016	7.74e-05	0.00341477	ATF5	19	49928702	49933935	+	2954	protein_coding	activating transcription factor 5 [Source:HGNC Symbol;Acc:HGNC:790]	TF_bZIP
ENSG00000147894	254.916	399.058	-0.646651	7.79e-05	0.00342287	C9orf72	9	27546545	27573866	-	6332	protein_coding	chromosome 9 open reading frame 72 [Source:HGNC Symbol;Acc:HGNC:28337]	-
ENSG00000076248	2634.81	1716.16	0.618128	7.81e-05	0.00342287	UNG	12	109097574	109110992	+	2567	protein_coding	uracil DNA glycosylase [Source:HGNC Symbol;Acc:HGNC:12572]	-
ENSG00000082516	974.595	691.563	0.49506	7.83e-05	0.00342338	GEMIN5	5	154887416	154938209	-	5637	protein_coding	gem nuclear organelle associated protein 5 [Source:HGNC Symbol;Acc:HGNC:20043]	-
ENSG00000079150	147.529	273.272	-0.886845	7.85e-05	0.00342338	FKBP7	2	178463664	178478600	-	3080	protein_coding	FK506 binding protein 7 [Source:HGNC Symbol;Acc:HGNC:3723]	-
ENSG00000166068	604.168	399.594	0.596022	7.91e-05	0.00343792	SPRED1	15	38252326	38357249	+	8260	protein_coding	sprouty related EVH1 domain containing 1 [Source:HGNC Symbol;Acc:HGNC:20249]	-
ENSG00000170265	1133.7	755.723	0.584694	7.99e-05	0.00346187	ZNF282	7	149195485	149226248	+	3832	protein_coding	zinc finger protein 282 [Source:HGNC Symbol;Acc:HGNC:13076]	zf-C2H2
ENSG00000085224	906.921	1406.19	-0.632323	8.11e-05	0.0035033	ATRX	X	77504878	77786233	-	19266	protein_coding	ATRX, chromatin remodeler [Source:HGNC Symbol;Acc:HGNC:886]	-
ENSG00000169047	865.541	553.678	0.643214	8.34e-05	0.00359452	IRS1	2	226731317	226799759	-	9953	protein_coding	insulin receptor substrate 1 [Source:HGNC Symbol;Acc:HGNC:6125]	-
ENSG00000126461	1798.6	1137.28	0.660676	8.47e-05	0.00363619	SCAF1	19	49642125	49658642	+	4548	protein_coding	SR-related CTD associated factor 1 [Source:HGNC Symbol;Acc:HGNC:30403]	-
ENSG00000169679	2168.68	3434.21	-0.662883	8.53e-05	0.00364291	BUB1	2	110637698	110678114	-	6032	protein_coding	BUB1 mitotic checkpoint serine/threonine kinase [Source:HGNC Symbol;Acc:HGNC:1148]	-
ENSG00000127666	296.932	166.894	0.829137	8.53e-05	0.00364291	TICAM1	19	4815932	4831704	-	2676	protein_coding	toll like receptor adaptor molecule 1 [Source:HGNC Symbol;Acc:HGNC:18348]	-
ENSG00000113739	12517.2	7401.42	0.757997	8.62e-05	0.0036702	STC2	5	173314713	173329503	-	6128	protein_coding	stanniocalcin 2 [Source:HGNC Symbol;Acc:HGNC:11374]	-
ENSG00000008710	2396.85	1367.71	0.808832	8.76e-05	0.00372044	PKD1	16	2088710	2135898	-	18532	protein_coding	polycystin 1, transient receptor potential channel interacting [Source:HGNC Symbol;Acc:HGNC:9008]	-
ENSG00000197714	148.227	76.4404	0.954915	8.94e-05	0.00377761	ZNF460	19	57280051	57293569	+	3505	protein_coding	zinc finger protein 460 [Source:HGNC Symbol;Acc:HGNC:21628]	zf-C2H2
ENSG00000258366	120.432	58.9326	1.02697	8.95e-05	0.00377761	RTEL1	20	63657810	63696253	+	6440	protein_coding	regulator of telomere elongation helicase 1 [Source:HGNC Symbol;Acc:HGNC:15888]	-
ENSG00000111052	278.747	436.101	-0.644368	9.06e-05	0.00381264	LIN7A	12	80792520	80937925	-	6795	protein_coding	lin-7 homolog A, crumbs cell polarity complex component [Source:HGNC Symbol;Acc:HGNC:17787]	-
ENSG00000197321	2155.38	1502.59	0.520059	9.1e-05	0.00381733	SVIL	10	29457338	29736781	-	9937	protein_coding	supervillin [Source:HGNC Symbol;Acc:HGNC:11480]	-
ENSG00000122483	298.34	535.476	-0.842538	9.15e-05	0.0038276	CCDC18	1	93179919	93278730	+	5633	protein_coding	coiled-coil domain containing 18 [Source:HGNC Symbol;Acc:HGNC:30370]	-
ENSG00000142039	1111.66	781.736	0.507361	9.51e-05	0.0039689	CCDC97	19	41310189	41324883	+	3821	protein_coding	coiled-coil domain containing 97 [Source:HGNC Symbol;Acc:HGNC:28289]	-
ENSG00000177426	1041.53	692.335	0.589361	9.55e-05	0.00397315	TGIF1	18	3411608	3459978	+	8222	protein_coding	TGFB induced factor homeobox 1 [Source:HGNC Symbol;Acc:HGNC:11776]	Homeobox
ENSG00000213339	564.861	359.124	0.651693	9.58e-05	0.00397315	QTRT1	19	10701430	10713437	+	3430	protein_coding	queuine tRNA-ribosyltransferase catalytic subunit 1 [Source:HGNC Symbol;Acc:HGNC:23797]	-
ENSG00000103326	1489.83	923.217	0.689575	9.65e-05	0.00398297	CAPN15	16	527717	554636	+	7987	protein_coding	calpain 15 [Source:HGNC Symbol;Acc:HGNC:11182]	Others
ENSG00000144674	762.302	1206.68	-0.661991	9.66e-05	0.00398297	GOLGA4	3	37243177	37366751	+	10737	protein_coding	golgin A4 [Source:HGNC Symbol;Acc:HGNC:4427]	-
ENSG00000151422	369.887	562.535	-0.604174	9.68e-05	0.00398297	FER	5	108747822	109196841	+	13614	protein_coding	FER tyrosine kinase [Source:HGNC Symbol;Acc:HGNC:3655]	-
ENSG00000214706	1641.33	1135.56	0.531196	9.73e-05	0.00399313	IFRD2	3	50287732	50292918	-	3712	protein_coding	interferon related developmental regulator 2 [Source:HGNC Symbol;Acc:HGNC:5457]	-
ENSG00000119471	1040.13	1540.22	-0.565985	9.76e-05	0.00399402	HSDL2	9	112379937	112472410	+	3455	protein_coding	hydroxysteroid dehydrogenase like 2 [Source:HGNC Symbol;Acc:HGNC:18572]	-
ENSG00000105443	1157.89	800.358	0.5323	9.93e-05	0.00405125	CYTH2	19	48469032	48482314	+	9509	protein_coding	cytohesin 2 [Source:HGNC Symbol;Acc:HGNC:9502]	-
ENSG00000131771	112.79	198.024	-0.811872	0.000100456	0.00408088	PPP1R1B	17	39626740	39636626	+	4554	protein_coding	protein phosphatase 1 regulatory inhibitor subunit 1B [Source:HGNC Symbol;Acc:HGNC:9287]	-
ENSG00000140682	148.524	77.8156	0.935021	0.00010057	0.00408088	TGFB1I1	16	31471585	31477960	+	5403	protein_coding	transforming growth factor beta 1 induced transcript 1 [Source:HGNC Symbol;Acc:HGNC:11767]	-
ENSG00000133812	300.596	460.91	-0.615828	0.000100917	0.00408368	SBF2	11	9778667	10294207	-	16767	protein_coding	SET binding factor 2 [Source:HGNC Symbol;Acc:HGNC:2135]	-
ENSG00000196155	1302.39	741.122	0.812678	0.000104964	0.00423575	PLEKHG4	16	67277510	67289499	+	7328	protein_coding	pleckstrin homology and RhoGEF domain containing G4 [Source:HGNC Symbol;Acc:HGNC:24501]	-
ENSG00000143324	1137.73	1681.4	-0.563119	0.000105709	0.00425414	XPR1	1	180632004	180890251	+	8903	protein_coding	xenotropic and polytropic retrovirus receptor 1 [Source:HGNC Symbol;Acc:HGNC:12827]	-
ENSG00000089159	3297.44	2218.23	0.571747	0.000106486	0.0042737	PXN	12	120210439	120265771	-	7460	protein_coding	paxillin [Source:HGNC Symbol;Acc:HGNC:9718]	-
ENSG00000169180	2421.78	1756.05	0.463463	0.00010905	0.00436467	XPO6	16	28097979	28211920	-	7065	protein_coding	exportin 6 [Source:HGNC Symbol;Acc:HGNC:19733]	-
ENSG00000114841	230.332	132.521	0.797517	0.000109392	0.00436647	DNAH1	3	52316319	52400491	+	13872	protein_coding	dynein axonemal heavy chain 1 [Source:HGNC Symbol;Acc:HGNC:2940]	-
ENSG00000140470	385.967	233.212	0.725916	0.000110503	0.00439886	ADAMTS17	15	99971589	100342005	-	8242	protein_coding	ADAM metallopeptidase with thrombospondin type 1 motif 17 [Source:HGNC Symbol;Acc:HGNC:17109]	-
ENSG00000184005	170.511	316.933	-0.892101	0.000112195	0.00445414	ST6GALNAC3	1	76074719	76634601	+	7237	protein_coding	ST6 N-acetylgalactosaminide alpha-2,6-sialyltransferase 3 [Source:HGNC Symbol;Acc:HGNC:19343]	-
ENSG00000111077	789.139	541.636	0.542373	0.000113715	0.00450233	TNS2	12	53046969	53064372	+	8093	protein_coding	tensin 2 [Source:HGNC Symbol;Acc:HGNC:19737]	-
ENSG00000138180	882.179	1404.65	-0.670392	0.000114561	0.00452362	CEP55	10	93496632	93529092	+	3271	protein_coding	centrosomal protein 55 [Source:HGNC Symbol;Acc:HGNC:1161]	-
ENSG00000141002	1616.54	1184.56	0.448538	0.0001149	0.00452483	TCF25	16	89873570	89913627	+	7967	protein_coding	transcription factor 25 [Source:HGNC Symbol;Acc:HGNC:29181]	Others
ENSG00000055332	1627.83	2269.67	-0.479339	0.000116187	0.00456328	EIF2AK2	2	37099210	37157065	-	10753	protein_coding	eukaryotic translation initiation factor 2 alpha kinase 2 [Source:HGNC Symbol;Acc:HGNC:9437]	-
ENSG00000130304	621.395	401.345	0.629117	0.00011664	0.00456384	SLC27A1	19	17468769	17506168	+	8249	protein_coding	solute carrier family 27 member 1 [Source:HGNC Symbol;Acc:HGNC:10995]	-
ENSG00000143067	738.794	390.809	0.918159	0.000116822	0.00456384	ZNF697	1	119619422	119647773	-	5041	protein_coding	zinc finger protein 697 [Source:HGNC Symbol;Acc:HGNC:32034]	zf-C2H2
ENSG00000128342	461.702	83.4954	2.46672	0.000117154	0.00456466	LIF	22	30240447	30246851	-	3969	protein_coding	LIF, interleukin 6 family cytokine [Source:HGNC Symbol;Acc:HGNC:6596]	-
ENSG00000168461	805.323	1177.59	-0.548463	0.000119378	0.00462553	RAB31	18	9708165	9862551	+	5586	protein_coding	RAB31, member RAS oncogene family [Source:HGNC Symbol;Acc:HGNC:9771]	-
ENSG00000141956	506.418	331.391	0.611147	0.00011983	0.00462553	PRDM15	21	41798225	41879482	-	13004	protein_coding	PR/SET domain 15 [Source:HGNC Symbol;Acc:HGNC:13999]	zf-C2H2
ENSG00000116991	1874.89	1281.4	0.549082	0.000119965	0.00462553	SIPA1L2	1	232397965	232561558	-	7641	protein_coding	signal induced proliferation associated 1 like 2 [Source:HGNC Symbol;Acc:HGNC:23800]	-
ENSG00000038382	2810.65	1800.28	0.64252	0.000119976	0.00462553	TRIO	5	14143702	14532128	+	17500	protein_coding	trio Rho guanine nucleotide exchange factor [Source:HGNC Symbol;Acc:HGNC:12303]	-
ENSG00000130749	1108.33	717.96	0.625448	0.000122159	0.00469735	ZC3H4	19	47064187	47113752	-	6502	protein_coding	zinc finger CCCH-type containing 4 [Source:HGNC Symbol;Acc:HGNC:17808]	-
ENSG00000132481	626.143	376.462	0.733054	0.000124058	0.00475795	TRIM47	17	75874161	75878575	-	3142	protein_coding	tripartite motif containing 47 [Source:HGNC Symbol;Acc:HGNC:19020]	-
ENSG00000114767	1344.62	975.956	0.462215	0.000125058	0.00477839	RRP9	3	51933430	51941941	-	1578	protein_coding	ribosomal RNA processing 9, U3 small nucleolar RNA binding protein [Source:HGNC Symbol;Acc:HGNC:16829]	-
ENSG00000063244	5925.77	3932.79	0.591248	0.000125242	0.00477839	U2AF2	19	55654146	55674715	+	4115	protein_coding	U2 small nuclear RNA auxiliary factor 2 [Source:HGNC Symbol;Acc:HGNC:23156]	-
ENSG00000196074	65.9579	140.269	-1.08575	0.00012596	0.00479334	SYCP2	20	59863563	59933655	-	6466	protein_coding	synaptonemal complex protein 2 [Source:HGNC Symbol;Acc:HGNC:11490]	-
ENSG00000106829	1603.45	1161.35	0.465226	0.000126491	0.00480109	TLE4	9	79571773	79726882	+	8187	protein_coding	transducin like enhancer of split 4 [Source:HGNC Symbol;Acc:HGNC:11840]	-
ENSG00000142207	1898.77	1313.77	0.53083	0.000127549	0.0048288	URB1	21	32311018	32393026	-	11461	protein_coding	URB1 ribosome biogenesis 1 homolog (S. cerevisiae) [Source:HGNC Symbol;Acc:HGNC:17344]	-
ENSG00000141384	379.582	240.673	0.657479	0.000128499	0.00484454	TAF4B	18	26225936	26391685	+	5395	protein_coding	TATA-box binding protein associated factor 4b [Source:HGNC Symbol;Acc:HGNC:11538]	-
ENSG00000153443	894.099	577.292	0.630276	0.000128625	0.00484454	UBALD1	16	4608883	4615027	-	3619	protein_coding	UBA like domain containing 1 [Source:HGNC Symbol;Acc:HGNC:29576]	-
ENSG00000080824	50124.1	72334.8	-0.529174	0.000133171	0.00500292	HSP90AA1	14	102080738	102139699	-	5248	protein_coding	heat shock protein 90 alpha family class A member 1 [Source:HGNC Symbol;Acc:HGNC:5253]	-
ENSG00000109736	1366.01	930.227	0.553689	0.00013511	0.00505352	MFSD10	4	2930561	2934859	-	3159	protein_coding	major facilitator superfamily domain containing 10 [Source:HGNC Symbol;Acc:HGNC:16894]	-
ENSG00000077044	2648.31	1474.4	0.844776	0.000135439	0.00505352	DGKD	2	233354507	233472104	+	9771	protein_coding	diacylglycerol kinase delta [Source:HGNC Symbol;Acc:HGNC:2851]	-
ENSG00000162694	731.158	1015.9	-0.474393	0.000135712	0.00505352	EXTL2	1	100872372	100895998	-	4834	protein_coding	exostosin like glycosyltransferase 2 [Source:HGNC Symbol;Acc:HGNC:3516]	-
ENSG00000142156	3399	2478.76	0.455268	0.000136257	0.00505352	COL6A1	21	45981737	46005050	+	5343	protein_coding	collagen type VI alpha 1 chain [Source:HGNC Symbol;Acc:HGNC:2211]	-
ENSG00000203867	686.037	458.126	0.581183	0.000136435	0.00505352	RBM20	10	110644397	110839469	+	8162	protein_coding	RNA binding motif protein 20 [Source:HGNC Symbol;Acc:HGNC:27424]	-
ENSG00000177283	697.612	439.746	0.664351	0.000136794	0.00505352	FZD8	10	35638249	35642278	-	4030	protein_coding	frizzled class receptor 8 [Source:HGNC Symbol;Acc:HGNC:4046]	-
ENSG00000173230	1130.41	1706.24	-0.593476	0.000136926	0.00505352	GOLGB1	3	121663199	121749767	-	11865	protein_coding	golgin B1 [Source:HGNC Symbol;Acc:HGNC:4429]	-
ENSG00000116005	923.294	1488.02	-0.688296	0.000138013	0.0050809	PCYOX1	2	70257386	70281191	+	5870	protein_coding	prenylcysteine oxidase 1 [Source:HGNC Symbol;Acc:HGNC:20588]	-
ENSG00000087266	1405.67	930.35	0.594766	0.00013892	0.00510148	SH3BP2	4	2793023	2841098	+	13968	protein_coding	SH3 domain binding protein 2 [Source:HGNC Symbol;Acc:HGNC:10825]	-
ENSG00000113328	2353.08	3613.33	-0.618551	0.000142889	0.00523417	CCNG1	5	163437569	163446151	+	3096	protein_coding	cyclin G1 [Source:HGNC Symbol;Acc:HGNC:1592]	-
ENSG00000156587	671.962	984.837	-0.551089	0.000145294	0.00530901	UBE2L6	11	57551656	57568284	-	2197	protein_coding	ubiquitin conjugating enzyme E2 L6 [Source:HGNC Symbol;Acc:HGNC:12490]	-
ENSG00000103197	1249.43	897.255	0.477277	0.000145996	0.00531258	TSC2	16	2047465	2089487	+	19626	protein_coding	TSC complex subunit 2 [Source:HGNC Symbol;Acc:HGNC:12363]	-
ENSG00000087074	1609.57	898.107	0.841426	0.000146115	0.00531258	PPP1R15A	19	48872392	48876057	+	3093	protein_coding	protein phosphatase 1 regulatory subunit 15A [Source:HGNC Symbol;Acc:HGNC:14375]	-
ENSG00000185442	912.147	636.047	0.519742	0.000149079	0.00540524	FAM174B	15	92617443	92809884	-	4657	protein_coding	family with sequence similarity 174 member B [Source:HGNC Symbol;Acc:HGNC:34339]	-
ENSG00000167394	435.751	293.472	0.569758	0.000149399	0.00540524	ZNF668	16	31060843	31074320	-	3935	protein_coding	zinc finger protein 668 [Source:HGNC Symbol;Acc:HGNC:25821]	zf-C2H2
ENSG00000246763	168.074	92.5766	0.857128	0.000150122	0.00541805	RGMB-AS1	5	98769618	98773469	-	2344	antisense	RGMB antisense RNA 1 [Source:HGNC Symbol;Acc:HGNC:48666]	-
ENSG00000133805	323.818	211.86	0.612081	0.000150704	0.00542571	AMPD3	11	10308313	10507579	+	6793	protein_coding	adenosine monophosphate deaminase 3 [Source:HGNC Symbol;Acc:HGNC:470]	-
ENSG00000205758	248.624	403.449	-0.696935	0.000154101	0.00553444	CRYZL1	21	33589341	33643926	-	6177	protein_coding	crystallin zeta like 1 [Source:HGNC Symbol;Acc:HGNC:2420]	-
ENSG00000077097	1624.28	2327.14	-0.518448	0.000154662	0.00554105	TOP2B	3	25597905	25664907	-	6044	protein_coding	DNA topoisomerase II beta [Source:HGNC Symbol;Acc:HGNC:11990]	-
ENSG00000198521	591.726	925.668	-0.644891	0.000156586	0.00559635	ZNF43	19	21804949	21852125	-	8649	protein_coding	zinc finger protein 43 [Source:HGNC Symbol;Acc:HGNC:13109]	zf-C2H2
ENSG00000007545	417.957	252.465	0.725736	0.000158245	0.00560459	CRAMP1	16	1612325	1677908	+	8373	protein_coding	cramped chromatin regulator homolog 1 [Source:HGNC Symbol;Acc:HGNC:14122]	-
ENSG00000167395	1053.33	645.743	0.705118	0.000158258	0.00560459	ZNF646	16	31074422	31084196	+	8635	protein_coding	zinc finger protein 646 [Source:HGNC Symbol;Acc:HGNC:29004]	zf-C2H2
ENSG00000099860	224.944	123.947	0.860478	0.000158339	0.00560459	GADD45B	19	2476122	2478259	+	2138	protein_coding	growth arrest and DNA damage inducible beta [Source:HGNC Symbol;Acc:HGNC:4096]	-
ENSG00000085365	758.75	1147.62	-0.59638	0.000158343	0.00560459	SCAMP1	5	78360583	78479071	+	5106	protein_coding	secretory carrier membrane protein 1 [Source:HGNC Symbol;Acc:HGNC:10563]	-
ENSG00000164011	285.789	180.003	0.667404	0.000159241	0.00562281	ZNF691	1	42846573	42852477	+	2036	protein_coding	zinc finger protein 691 [Source:HGNC Symbol;Acc:HGNC:28028]	zf-C2H2
ENSG00000204580	2163.02	1398.82	0.628427	0.00016177	0.00569842	DDR1	6	30876421	30900156	+	9122	protein_coding	discoidin domain receptor tyrosine kinase 1 [Source:HGNC Symbol;Acc:HGNC:2730]	-
ENSG00000181027	656.808	402.143	0.706241	0.000162324	0.00570424	FKRP	19	46746046	46776988	+	5081	protein_coding	fukutin related protein [Source:HGNC Symbol;Acc:HGNC:17997]	-
ENSG00000204381	203.963	317.282	-0.636863	0.000163758	0.00574093	LAYN	11	111540280	111561745	+	3144	protein_coding	layilin [Source:HGNC Symbol;Acc:HGNC:29471]	-
ENSG00000141314	21.2791	60.3324	-1.50994	0.000164685	0.00575966	RHBDL3	17	32266176	32324661	+	5404	protein_coding	rhomboid like 3 [Source:HGNC Symbol;Acc:HGNC:16502]	-
ENSG00000166949	1416.84	903.755	0.648281	0.000165353	0.00576929	SMAD3	15	67063763	67195195	+	9113	protein_coding	SMAD family member 3 [Source:HGNC Symbol;Acc:HGNC:6769]	MH1
ENSG00000158545	1717.53	1215.79	0.497913	0.000167077	0.00581564	ZC3H18	16	88570381	88631966	+	8648	protein_coding	zinc finger CCCH-type containing 18 [Source:HGNC Symbol;Acc:HGNC:25091]	-
ENSG00000126903	245.437	144.48	0.762277	0.000174507	0.00605015	SLC10A3	X	154487306	154490690	-	2247	protein_coding	solute carrier family 10 member 3 [Source:HGNC Symbol;Acc:HGNC:22979]	-
ENSG00000070047	1350.47	956.669	0.496951	0.000174639	0.00605015	PHRF1	11	576486	612222	+	5769	protein_coding	PHD and ring finger domains 1 [Source:HGNC Symbol;Acc:HGNC:24351]	-
ENSG00000135631	724.468	472.207	0.616272	0.000175052	0.00605021	RAB11FIP5	2	73073382	73156721	-	7058	protein_coding	RAB11 family interacting protein 5 [Source:HGNC Symbol;Acc:HGNC:24845]	-
ENSG00000169758	12.587	40.5502	-1.68299	0.000175744	0.00605986	TMEM266	15	76059837	76229121	+	5265	protein_coding	transmembrane protein 266 [Source:HGNC Symbol;Acc:HGNC:26763]	-
ENSG00000156030	1764.34	1270.63	0.473226	0.000177037	0.00607941	ELMSAN1	14	73715122	73790285	-	13484	protein_coding	ELM2 and Myb/SANT domain containing 1 [Source:HGNC Symbol;Acc:HGNC:19853]	-
ENSG00000104691	703.962	483.324	0.542844	0.000177139	0.00607941	UBXN8	8	30732247	30767006	+	3217	protein_coding	UBX domain protein 8 [Source:HGNC Symbol;Acc:HGNC:30307]	-
ENSG00000159267	616.833	431.235	0.516197	0.000178883	0.0061241	HLCS	21	36750888	36990236	-	7889	protein_coding	holocarboxylase synthetase [Source:HGNC Symbol;Acc:HGNC:4976]	-
ENSG00000106397	2469.44	1798.73	0.456918	0.000179274	0.0061241	PLOD3	7	101205977	101218420	-	5671	protein_coding	procollagen-lysine,2-oxoglutarate 5-dioxygenase 3 [Source:HGNC Symbol;Acc:HGNC:9083]	-
ENSG00000169760	21.7076	57.4316	-1.39902	0.000181073	0.00617117	NLGN1	3	173396284	174286644	+	10148	protein_coding	neuroligin 1 [Source:HGNC Symbol;Acc:HGNC:14291]	-
ENSG00000136108	2971.55	4598.28	-0.62965	0.000182574	0.00620794	CKAP2	13	52455429	52476628	+	4547	protein_coding	cytoskeleton associated protein 2 [Source:HGNC Symbol;Acc:HGNC:1990]	-
ENSG00000136205	3188.61	2258.27	0.4974	0.000184965	0.00627473	TNS3	7	47275154	47582558	-	11797	protein_coding	tensin 3 [Source:HGNC Symbol;Acc:HGNC:21616]	-
ENSG00000188060	79.3239	148.752	-0.90741	0.000185786	0.00628806	RAB42	1	28592200	28595443	+	2200	protein_coding	RAB42, member RAS oncogene family [Source:HGNC Symbol;Acc:HGNC:28702]	-
ENSG00000087269	1791.35	1290.02	0.473145	0.000186427	0.00629522	NOP14	4	2937933	2963385	-	3538	protein_coding	NOP14 nucleolar protein [Source:HGNC Symbol;Acc:HGNC:16821]	-
ENSG00000148841	535.168	295.597	0.855705	0.000191275	0.00644412	ITPRIP	10	104309698	104338448	-	7279	protein_coding	inositol 1,4,5-trisphosphate receptor interacting protein [Source:HGNC Symbol;Acc:HGNC:29370]	-
ENSG00000121297	314.141	199.663	0.654522	0.000192575	0.00646564	TSHZ3	19	31274945	31349547	-	5817	protein_coding	teashirt zinc finger homeobox 3 [Source:HGNC Symbol;Acc:HGNC:30700]	zf-C2H2
ENSG00000198464	441.296	787.122	-0.833897	0.000193078	0.00646564	ZNF480	19	52297177	52325922	+	4836	protein_coding	zinc finger protein 480 [Source:HGNC Symbol;Acc:HGNC:23305]	zf-C2H2
ENSG00000100345	5809.87	4257.08	0.448491	0.000193234	0.00646564	MYH9	22	36281277	36388067	-	9012	protein_coding	myosin heavy chain 9 [Source:HGNC Symbol;Acc:HGNC:7579]	-
ENSG00000143742	3595.3	4873.38	-0.438659	0.00019464	0.00647015	SRP9	1	225777813	225790466	+	1728	protein_coding	signal recognition particle 9 [Source:HGNC Symbol;Acc:HGNC:11304]	-
ENSG00000135299	155.125	252.319	-0.702601	0.000194722	0.00647015	ANKRD6	6	89433170	89633834	+	8329	protein_coding	ankyrin repeat domain 6 [Source:HGNC Symbol;Acc:HGNC:17280]	-
ENSG00000111321	743.997	526.081	0.499429	0.000195029	0.00647015	LTBR	12	6375045	6391571	+	6280	protein_coding	lymphotoxin beta receptor [Source:HGNC Symbol;Acc:HGNC:6718]	-
ENSG00000054654	458.706	676.013	-0.559836	0.000195131	0.00647015	SYNE2	14	63852983	64226433	+	31374	protein_coding	spectrin repeat containing nuclear envelope protein 2 [Source:HGNC Symbol;Acc:HGNC:17084]	-
ENSG00000162004	125.766	64.1958	0.970092	0.000198069	0.00655279	CCDC78	16	722582	726954	-	4147	protein_coding	coiled-coil domain containing 78 [Source:HGNC Symbol;Acc:HGNC:14153]	-
ENSG00000154639	89.4136	156.19	-0.805389	0.000199811	0.00659557	CXADR	21	17512382	17593579	+	6682	protein_coding	CXADR, Ig-like cell adhesion molecule [Source:HGNC Symbol;Acc:HGNC:2559]	-
ENSG00000185519	44.8499	92.9615	-1.0508	0.000200794	0.00661313	FAM131C	1	16057769	16073632	-	1701	protein_coding	family with sequence similarity 131 member C [Source:HGNC Symbol;Acc:HGNC:26717]	-
ENSG00000158402	394.846	669.614	-0.760664	0.000202788	0.00666317	CDC25C	5	138285265	138338355	-	3338	protein_coding	cell division cycle 25C [Source:HGNC Symbol;Acc:HGNC:1727]	-
ENSG00000127528	119.175	58.255	1.03087	0.00020322	0.00666317	KLF2	19	16324817	16327874	+	2018	protein_coding	Kruppel like factor 2 [Source:HGNC Symbol;Acc:HGNC:6347]	zf-C2H2
ENSG00000243927	374.922	608.37	-0.697118	0.000203993	0.00666537	MRPS6	21	34073224	34143034	+	4299	protein_coding	mitochondrial ribosomal protein S6 [Source:HGNC Symbol;Acc:HGNC:14051]	-
ENSG00000102893	617.05	941.517	-0.608928	0.000204366	0.00666537	PHKB	16	47461123	47701523	+	11822	protein_coding	phosphorylase kinase regulatory subunit beta [Source:HGNC Symbol;Acc:HGNC:8927]	-
ENSG00000080986	767.259	1212.58	-0.659519	0.000204648	0.00666537	NDC80	18	2571511	2616635	+	3600	protein_coding	NDC80, kinetochore complex component [Source:HGNC Symbol;Acc:HGNC:16909]	-
ENSG00000138246	580.589	848.679	-0.546927	0.000205961	0.00669327	DNAJC13	3	132417526	132539032	+	9606	protein_coding	DnaJ heat shock protein family (Hsp40) member C13 [Source:HGNC Symbol;Acc:HGNC:30343]	-
ENSG00000108349	2458.42	1786.64	0.460218	0.000207214	0.0067167	CASC3	17	40140318	40172183	+	6380	protein_coding	CASC3, exon junction complex subunit [Source:HGNC Symbol;Acc:HGNC:17040]	-
ENSG00000105642	79.6255	160.514	-1.00967	0.00020771	0.0067167	KCNN1	19	17951293	18000080	+	3981	protein_coding	potassium calcium-activated channel subfamily N member 1 [Source:HGNC Symbol;Acc:HGNC:6290]	-
ENSG00000163328	504.751	771.628	-0.612045	0.000208375	0.0067167	GPR155	2	174431571	174487094	-	7769	protein_coding	G protein-coupled receptor 155 [Source:HGNC Symbol;Acc:HGNC:22951]	-
ENSG00000175894	57.8437	22.6069	1.3486	0.000208511	0.0067167	TSPEAR	21	44497892	44711580	-	4471	protein_coding	thrombospondin type laminin G domain and EAR repeats [Source:HGNC Symbol;Acc:HGNC:1268]	-
ENSG00000197977	323.191	512.489	-0.664029	0.000212411	0.00682736	ELOVL2	6	10980759	11044314	-	3997	protein_coding	ELOVL fatty acid elongase 2 [Source:HGNC Symbol;Acc:HGNC:14416]	-
ENSG00000156171	353.897	559.291	-0.659371	0.000214625	0.00687716	DRAM2	1	111117333	111140216	-	3138	protein_coding	DNA damage regulated autophagy modulator 2 [Source:HGNC Symbol;Acc:HGNC:28769]	-
ENSG00000064933	814.258	1230.66	-0.595265	0.000214951	0.00687716	PMS1	2	189784085	189877629	+	5454	protein_coding	PMS1 homolog 1, mismatch repair system component [Source:HGNC Symbol;Acc:HGNC:9121]	HMG
ENSG00000158417	3917.03	5708.57	-0.543224	0.000215365	0.00687716	EIF5B	2	99337353	99401326	+	7883	protein_coding	eukaryotic translation initiation factor 5B [Source:HGNC Symbol;Acc:HGNC:30793]	-
ENSG00000011258	493.483	695.959	-0.495685	0.00021852	0.00696278	MBTD1	17	51177425	51260163	-	7201	protein_coding	mbt domain containing 1 [Source:HGNC Symbol;Acc:HGNC:19866]	-
ENSG00000115423	15.2928	47.5793	-1.63062	0.000219272	0.00697163	DNAH6	2	84516455	84819589	+	13514	protein_coding	dynein axonemal heavy chain 6 [Source:HGNC Symbol;Acc:HGNC:2951]	-
ENSG00000132361	2246.96	1569.69	0.517071	0.000219805	0.00697346	CLUH	17	2689386	2712663	-	6900	protein_coding	clustered mitochondria homolog [Source:HGNC Symbol;Acc:HGNC:29094]	-
ENSG00000170876	2225.49	1634.51	0.445373	0.000221587	0.00701484	TMEM43	3	14124940	14143679	+	3572	protein_coding	transmembrane protein 43 [Source:HGNC Symbol;Acc:HGNC:28472]	-
ENSG00000075461	35.07	80.3042	-1.19357	0.000222827	0.00703241	CACNG4	17	66964910	67033398	+	3380	protein_coding	calcium voltage-gated channel auxiliary subunit gamma 4 [Source:HGNC Symbol;Acc:HGNC:1408]	-
ENSG00000125676	1376.2	1929.59	-0.487263	0.000223099	0.00703241	THOC2	X	123600561	123733056	-	10277	protein_coding	THO complex 2 [Source:HGNC Symbol;Acc:HGNC:19073]	-
ENSG00000129187	2056.27	1485.97	0.468681	0.000224542	0.00706274	DCTD	4	182890060	182917936	-	3466	protein_coding	dCMP deaminase [Source:HGNC Symbol;Acc:HGNC:2710]	-
ENSG00000162298	777.311	546.942	0.507504	0.000226831	0.00709756	SYVN1	11	65121780	65134533	-	5496	protein_coding	synoviolin 1 [Source:HGNC Symbol;Acc:HGNC:20738]	-
ENSG00000137198	245.76	402.007	-0.708563	0.000227258	0.00709756	GMPR	6	16238580	16295549	+	2232	protein_coding	guanosine monophosphate reductase [Source:HGNC Symbol;Acc:HGNC:4376]	-
ENSG00000215421	338.816	216.11	0.649498	0.00022727	0.00709756	ZNF407	18	74597870	75065671	+	12190	protein_coding	zinc finger protein 407 [Source:HGNC Symbol;Acc:HGNC:19904]	zf-C2H2
ENSG00000185022	423.164	197.924	1.09616	0.000227582	0.00709756	MAFF	22	38200767	38216511	+	5615	protein_coding	MAF bZIP transcription factor F [Source:HGNC Symbol;Acc:HGNC:6780]	TF_bZIP
ENSG00000179051	5146.2	3557.72	0.532342	0.000232884	0.00724753	RCC2	1	17406760	17439724	-	4126	protein_coding	regulator of chromosome condensation 2 [Source:HGNC Symbol;Acc:HGNC:30297]	-
ENSG00000105137	632.721	407.061	0.635544	0.000234033	0.00726611	SYDE1	19	15107403	15114988	+	3965	protein_coding	synapse defective Rho GTPase homolog 1 [Source:HGNC Symbol;Acc:HGNC:25824]	-
ENSG00000171227	61.4291	115.93	-0.915992	0.00023447	0.00726611	TMEM37	2	119429901	119438520	+	2292	protein_coding	transmembrane protein 37 [Source:HGNC Symbol;Acc:HGNC:18216]	-
ENSG00000231925	606.515	396.913	0.61159	0.000235308	0.00727672	TAPBP	6	33299694	33314387	-	5056	protein_coding	TAP binding protein [Source:HGNC Symbol;Acc:HGNC:11566]	-
ENSG00000171425	360.672	223.726	0.686836	0.000237221	0.00729894	ZNF581	19	55635459	55645622	+	1736	protein_coding	zinc finger protein 581 [Source:HGNC Symbol;Acc:HGNC:25017]	zf-C2H2
ENSG00000148384	976.999	676.87	0.52869	0.000237392	0.00729894	INPP5E	9	136428619	136439823	-	6490	protein_coding	inositol polyphosphate-5-phosphatase E [Source:HGNC Symbol;Acc:HGNC:21474]	-
ENSG00000204231	712.53	473.898	0.587133	0.000237583	0.00729894	RXRB	6	33193588	33200688	-	3920	protein_coding	retinoid X receptor beta [Source:HGNC Symbol;Acc:HGNC:10478]	RXR-like
ENSG00000198796	725.622	512.914	0.500615	0.000238014	0.00729894	ALPK2	18	58481247	58628957	-	9431	protein_coding	alpha kinase 2 [Source:HGNC Symbol;Acc:HGNC:20565]	-
ENSG00000130827	761.144	507.169	0.585126	0.000241276	0.00736788	PLXNA3	X	154458281	154477779	+	11710	protein_coding	plexin A3 [Source:HGNC Symbol;Acc:HGNC:9101]	-
ENSG00000197136	1538.03	1100.86	0.48192	0.000241658	0.00736788	PCNX3	11	65615773	65637439	+	7972	protein_coding	pecanex 3 [Source:HGNC Symbol;Acc:HGNC:18760]	-
ENSG00000167658	45703	35127.4	0.379679	0.000241767	0.00736788	EEF2	19	3976056	3985469	-	4027	protein_coding	eukaryotic translation elongation factor 2 [Source:HGNC Symbol;Acc:HGNC:3214]	-
ENSG00000135127	527.181	342.747	0.619793	0.00024281	0.0073755	BICDL1	12	119989869	120094494	+	5484	protein_coding	BICD family like cargo adaptor 1 [Source:HGNC Symbol;Acc:HGNC:28095]	-
ENSG00000011405	1045.54	1520	-0.539395	0.000243652	0.0073755	PIK3C2A	11	17077730	17207983	-	9204	protein_coding	phosphatidylinositol-4-phosphate 3-kinase catalytic subunit type 2 alpha [Source:HGNC Symbol;Acc:HGNC:8971]	-
ENSG00000167964	148.204	286.568	-0.95089	0.000243787	0.0073755	RAB26	16	2140803	2154165	+	2488	protein_coding	RAB26, member RAS oncogene family [Source:HGNC Symbol;Acc:HGNC:14259]	-
ENSG00000172482	86.6362	39.7312	1.12182	0.000244026	0.0073755	AGXT	2	240868479	240880502	+	4459	protein_coding	alanine--glyoxylate and serine--pyruvate aminotransferase [Source:HGNC Symbol;Acc:HGNC:341]	-
ENSG00000130159	655.101	455.097	0.52543	0.000248174	0.00748547	ECSIT	19	11505916	11529174	-	2370	protein_coding	ECSIT signalling integrator [Source:HGNC Symbol;Acc:HGNC:29548]	-
ENSG00000109911	120.953	210.335	-0.796069	0.000251361	0.00756608	ELP4	11	31509700	31790328	+	27306	protein_coding	elongator acetyltransferase complex subunit 4 [Source:HGNC Symbol;Acc:HGNC:1171]	-
ENSG00000145358	413.93	682.813	-0.721749	0.000252296	0.00757869	DDIT4L	4	100185870	100190782	-	2994	protein_coding	DNA damage inducible transcript 4 like [Source:HGNC Symbol;Acc:HGNC:30555]	-
ENSG00000176533	156.437	280.629	-0.843438	0.000255387	0.00765587	GNG7	19	2511219	2702709	-	4561	protein_coding	G protein subunit gamma 7 [Source:HGNC Symbol;Acc:HGNC:4410]	-
ENSG00000177943	282.334	155.423	0.858421	0.000256116	0.0076621	MAMDC4	9	136850943	136860799	+	5469	protein_coding	MAM domain containing 4 [Source:HGNC Symbol;Acc:HGNC:24083]	-
ENSG00000163755	189.084	304.405	-0.685267	0.000259611	0.00775087	HPS3	3	149129584	149173732	+	6256	protein_coding	HPS3, biogenesis of lysosomal organelles complex 2 subunit 1 [Source:HGNC Symbol;Acc:HGNC:15597]	-
ENSG00000079974	470.724	321.949	0.547032	0.00026058	0.00776401	RABL2B	22	50767501	50783663	-	5870	protein_coding	RAB, member of RAS oncogene family like 2B [Source:HGNC Symbol;Acc:HGNC:9800]	-
ENSG00000188522	735.824	394.892	0.897288	0.000262125	0.00779424	FAM83G	17	18968789	19004804	-	7876	protein_coding	family with sequence similarity 83 member G [Source:HGNC Symbol;Acc:HGNC:32554]	-
ENSG00000135636	1141.19	796.516	0.518484	0.000263736	0.00781843	DYSF	2	71453722	71686768	+	8386	protein_coding	dysferlin [Source:HGNC Symbol;Acc:HGNC:3097]	-
ENSG00000166598	19800.9	28456.5	-0.52316	0.000264003	0.00781843	HSP90B1	12	103930107	103953645	+	4695	protein_coding	heat shock protein 90 beta family member 1 [Source:HGNC Symbol;Acc:HGNC:12028]	-
ENSG00000149257	4794.96	3546.17	0.435167	0.00026602	0.00786231	SERPINH1	11	75562056	75572783	+	6281	protein_coding	serpin family H member 1 [Source:HGNC Symbol;Acc:HGNC:1546]	-
ENSG00000146858	464.139	299.149	0.632471	0.000267377	0.00788655	ZC3HAV1L	7	139025706	139036029	-	1753	protein_coding	zinc finger CCCH-type containing, antiviral 1 like [Source:HGNC Symbol;Acc:HGNC:22423]	-
ENSG00000268388	203.605	310.953	-0.609861	0.000270575	0.00796489	FENDRR	16	86474529	86509099	-	6795	lincRNA	FOXF1 adjacent non-coding developmental regulatory RNA [Source:HGNC Symbol;Acc:HGNC:43894]	-
ENSG00000113763	161.573	256.59	-0.667337	0.000271255	0.00796893	UNC5A	5	176810477	176880898	+	4359	protein_coding	unc-5 netrin receptor A [Source:HGNC Symbol;Acc:HGNC:12567]	-
ENSG00000140564	1527.43	1017.54	0.585461	0.000273718	0.00802524	FURIN	15	90868592	90883458	+	4728	protein_coding	furin, paired basic amino acid cleaving enzyme [Source:HGNC Symbol;Acc:HGNC:8568]	-
ENSG00000106605	587.293	874.734	-0.573779	0.000274702	0.00802573	BLVRA	7	43758680	43807342	+	1821	protein_coding	biliverdin reductase A [Source:HGNC Symbol;Acc:HGNC:1062]	-
ENSG00000186522	1293.31	1800.83	-0.477263	0.000274828	0.00802573	2021-09-10	2	109542982	109614206	-	4131	protein_coding	septin 10 [Source:HGNC Symbol;Acc:HGNC:14349]	-
ENSG00000140104	348.224	226.667	0.618688	0.000277474	0.0080788	CLBA1	14	104985775	105010482	+	5225	protein_coding	clathrin binding box of aftiphilin containing 1 [Source:HGNC Symbol;Acc:HGNC:20126]	-
ENSG00000058262	7934.84	5723.36	0.4712	0.000277745	0.0080788	SEC61A1	3	128051641	128071683	+	4697	protein_coding	Sec61 translocon alpha 1 subunit [Source:HGNC Symbol;Acc:HGNC:18276]	-
ENSG00000106733	35.1221	75.3288	-1.09952	0.000280711	0.00814894	NMRK1	9	75060573	75088217	-	3865	protein_coding	nicotinamide riboside kinase 1 [Source:HGNC Symbol;Acc:HGNC:26057]	-
ENSG00000178605	798.985	532.603	0.584787	0.000283649	0.00821799	GTPBP6	X	304529	318819	-	2964	protein_coding	GTP binding protein 6 (putative) [Source:HGNC Symbol;Acc:HGNC:30189]	-
ENSG00000182093	237.606	410.635	-0.787538	0.00028571	0.00826139	WRB	21	39377698	39428528	+	8721	protein_coding	tryptophan rich basic protein [Source:HGNC Symbol;Acc:HGNC:12790]	-
ENSG00000215041	1744.42	1238.2	0.4939	0.000295398	0.00847512	NEURL4	17	7315628	7329393	-	6170	protein_coding	neuralized E3 ubiquitin protein ligase 4 [Source:HGNC Symbol;Acc:HGNC:34410]	-
ENSG00000244879	347.493	498.303	-0.519841	0.00029595	0.00847512	GABPB1-AS1	15	50354959	50372202	+	17179	antisense	GABPB1 antisense RNA 1 [Source:HGNC Symbol;Acc:HGNC:44157]	-
ENSG00000012211	251.345	154.986	0.695526	0.000296277	0.00847512	PRICKLE3	X	49175264	49186528	-	3194	protein_coding	prickle planar cell polarity protein 3 [Source:HGNC Symbol;Acc:HGNC:6645]	-
ENSG00000100302	19.512	54.9226	-1.49033	0.000296409	0.00847512	RASD2	22	35540868	35554001	+	3412	protein_coding	RASD family member 2 [Source:HGNC Symbol;Acc:HGNC:18229]	-
ENSG00000275395	397.316	243.698	0.703819	0.000296758	0.00847512	FCGBP	19	39863323	39934626	-	12961	protein_coding	Fc fragment of IgG binding protein [Source:HGNC Symbol;Acc:HGNC:13572]	-
ENSG00000244509	476.415	713.865	-0.582367	0.000297228	0.00847512	APOBEC3C	22	39014083	39020352	+	2818	protein_coding	apolipoprotein B mRNA editing enzyme catalytic subunit 3C [Source:HGNC Symbol;Acc:HGNC:17353]	-
ENSG00000103264	712.534	473.938	0.587637	0.000297338	0.00847512	FBXO31	16	87326987	87392142	-	6897	protein_coding	F-box protein 31 [Source:HGNC Symbol;Acc:HGNC:16510]	-
ENSG00000163565	880.24	1327.37	-0.592107	0.000297717	0.00847512	IFI16	1	158999968	159055155	+	5294	protein_coding	interferon gamma inducible protein 16 [Source:HGNC Symbol;Acc:HGNC:5395]	-
ENSG00000097007	2937.42	2213.97	0.407884	0.00029925	0.00849963	ABL1	9	130713946	130887675	+	6276	protein_coding	ABL proto-oncogene 1, non-receptor tyrosine kinase [Source:HGNC Symbol;Acc:HGNC:76]	-
ENSG00000095951	242.269	141.842	0.773472	0.000299735	0.00849963	HIVEP1	6	12008762	12164999	+	10979	protein_coding	human immunodeficiency virus type I enhancer binding protein 1 [Source:HGNC Symbol;Acc:HGNC:4920]	zf-C2H2
ENSG00000127914	1087.12	1698.45	-0.643205	0.000303299	0.00858412	AKAP9	7	91940867	92110673	+	18210	protein_coding	A-kinase anchoring protein 9 [Source:HGNC Symbol;Acc:HGNC:379]	-
ENSG00000025770	1488.8	1066.03	0.481607	0.000307704	0.00869205	NCAPH2	22	50508216	50523472	+	3159	protein_coding	non-SMC condensin II complex subunit H2 [Source:HGNC Symbol;Acc:HGNC:25071]	-
ENSG00000181873	393.056	253.839	0.629501	0.00030891	0.0087062	IBA57	1	228165815	228182257	+	10219	protein_coding	IBA57, iron-sulfur cluster assembly [Source:HGNC Symbol;Acc:HGNC:27302]	-
ENSG00000236397	118.669	59.0288	1.00365	0.00030939	0.0087062	DDX11L2	2	113599036	113601261	-	1398	unprocessed_pseudogene	DEAD/H-box helicase 11 like 2 [Source:HGNC Symbol;Acc:HGNC:37103]	-
ENSG00000073536	918.249	649.425	0.499372	0.000311015	0.00873052	NLE1	17	35128753	35142315	-	5463	protein_coding	notchless homolog 1 [Source:HGNC Symbol;Acc:HGNC:19889]	-
ENSG00000100297	3894.15	2772.66	0.490012	0.000311443	0.00873052	MCM5	22	35400063	35425430	+	7338	protein_coding	minichromosome maintenance complex component 5 [Source:HGNC Symbol;Acc:HGNC:6948]	-
ENSG00000174695	2542.43	3332.69	-0.390437	0.000313318	0.00876063	TMEM167A	5	83052846	83077863	-	4908	protein_coding	transmembrane protein 167A [Source:HGNC Symbol;Acc:HGNC:28330]	-
ENSG00000082641	4528.75	3155.51	0.521017	0.00031371	0.00876063	NFE2L1	17	48048329	48061487	+	5825	protein_coding	nuclear factor, erythroid 2 like 1 [Source:HGNC Symbol;Acc:HGNC:7781]	TF_bZIP
ENSG00000077152	1274.88	1938.98	-0.604552	0.000316072	0.00880984	UBE2T	1	202331657	202341980	-	1652	protein_coding	ubiquitin conjugating enzyme E2 T [Source:HGNC Symbol;Acc:HGNC:25009]	-
ENSG00000205250	1361.86	950.691	0.518374	0.000318385	0.0088575	E2F4	16	67192169	67198918	+	3582	protein_coding	E2F transcription factor 4 [Source:HGNC Symbol;Acc:HGNC:3118]	E2F
ENSG00000196345	93.1068	45.4788	1.03191	0.000319476	0.00887104	ZKSCAN7	3	44555193	44594173	+	4208	protein_coding	zinc finger with KRAB and SCAN domains 7 [Source:HGNC Symbol;Acc:HGNC:12955]	zf-C2H2
ENSG00000198695	14540.2	21138.3	-0.539806	0.000321269	0.00888941	MT-ND6	MT	14149	14673	-	525	protein_coding	mitochondrially encoded NADH:ubiquinone oxidoreductase core subunit 6 [Source:HGNC Symbol;Acc:HGNC:7462]	-
ENSG00000170270	340.96	492.936	-0.531449	0.000321348	0.00888941	GON7	14	93202894	93207094	-	1154	protein_coding	GON7, KEOPS complex subunit [Source:HGNC Symbol;Acc:HGNC:20356]	-
ENSG00000180440	63.0243	120.951	-0.937702	0.000322626	0.00890799	SERTM1	13	36673912	36697839	+	3207	protein_coding	serine rich and transmembrane domain containing 1 [Source:HGNC Symbol;Acc:HGNC:33792]	-
ENSG00000125740	109.466	46.9028	1.22168	0.000326325	0.00899324	FOSB	19	45467995	45475179	+	5553	protein_coding	FosB proto-oncogene, AP-1 transcription factor subunit [Source:HGNC Symbol;Acc:HGNC:3797]	TF_bZIP
ENSG00000128564	3101.28	853.701	1.86095	0.000327331	0.00900405	VGF	7	101162509	101165593	-	2704	protein_coding	VGF nerve growth factor inducible [Source:HGNC Symbol;Acc:HGNC:12684]	-
ENSG00000122863	587.594	359.507	0.707736	0.000330672	0.00907894	CHST3	10	71964365	72013564	+	6970	protein_coding	carbohydrate sulfotransferase 3 [Source:HGNC Symbol;Acc:HGNC:1971]	-
ENSG00000154511	223.9	358.742	-0.678039	0.000331536	0.00908569	FAM69A	1	92832737	92961522	-	3091	protein_coding	family with sequence similarity 69 member A [Source:HGNC Symbol;Acc:HGNC:32213]	-
ENSG00000181638	321.198	188.537	0.765835	0.000332544	0.00908949	ZFP41	8	143246821	143262705	+	6910	protein_coding	ZFP41 zinc finger protein [Source:HGNC Symbol;Acc:HGNC:26786]	zf-C2H2
ENSG00000197822	110.506	184.083	-0.735795	0.000332912	0.00908949	OCLN	5	69492292	69558104	+	6761	protein_coding	occludin [Source:HGNC Symbol;Acc:HGNC:8104]	-
ENSG00000196453	435.794	284.243	0.616148	0.00033533	0.00913852	ZNF777	7	149431363	149461123	-	3233	protein_coding	zinc finger protein 777 [Source:HGNC Symbol;Acc:HGNC:22213]	zf-C2H2
ENSG00000163516	690.175	439.687	0.649772	0.000339005	0.00921674	ANKZF1	2	219229757	219236669	+	6119	protein_coding	ankyrin repeat and zinc finger domain containing 1 [Source:HGNC Symbol;Acc:HGNC:25527]	-
ENSG00000068323	1084.34	719.317	0.591909	0.000340584	0.00921674	TFE3	X	49028726	49043486	-	4283	protein_coding	transcription factor binding to IGHM enhancer 3 [Source:HGNC Symbol;Acc:HGNC:11752]	bHLH
ENSG00000140939	632.521	451.497	0.486248	0.000341194	0.00921674	NOL3	16	67170154	67175735	+	2992	protein_coding	nucleolar protein 3 [Source:HGNC Symbol;Acc:HGNC:7869]	-
ENSG00000136367	282.762	179.211	0.655585	0.000341198	0.00921674	ZFHX2	14	23520855	23556192	-	10128	protein_coding	zinc finger homeobox 2 [Source:HGNC Symbol;Acc:HGNC:20152]	Homeobox
ENSG00000103769	1672.35	2306.2	-0.463327	0.000341337	0.00921674	RAB11A	15	65726054	65891991	+	5682	protein_coding	RAB11A, member RAS oncogene family [Source:HGNC Symbol;Acc:HGNC:9760]	-
ENSG00000100036	264.518	165.731	0.673246	0.000344661	0.00928942	SLC35E4	22	30635652	30669016	+	5531	protein_coding	solute carrier family 35 member E4 [Source:HGNC Symbol;Acc:HGNC:17058]	-
ENSG00000132016	403.8	241.94	0.736683	0.000346106	0.00931126	C19orf57	19	13882348	13906452	-	3840	protein_coding	chromosome 19 open reading frame 57 [Source:HGNC Symbol;Acc:HGNC:28153]	-
ENSG00000156103	469.211	673.95	-0.521678	0.000348129	0.00933105	MMP16	8	88032009	88328025	-	12115	protein_coding	matrix metallopeptidase 16 [Source:HGNC Symbol;Acc:HGNC:7162]	-
ENSG00000170074	29.013	69.7245	-1.26013	0.00034849	0.00933105	FAM153A	5	177707981	177783398	-	8528	protein_coding	family with sequence similarity 153 member A [Source:HGNC Symbol;Acc:HGNC:29940]	-
ENSG00000148343	1011.62	674.97	0.582774	0.000348888	0.00933105	MIGA2	9	129036621	129072082	+	6302	protein_coding	mitoguardin 2 [Source:HGNC Symbol;Acc:HGNC:23621]	-
ENSG00000108773	1497.07	1099.32	0.445613	0.000349382	0.00933105	KAT2A	17	42113108	42121358	-	3769	protein_coding	lysine acetyltransferase 2A [Source:HGNC Symbol;Acc:HGNC:4201]	-
ENSG00000111879	132.243	220.478	-0.735311	0.000351113	0.00936024	FAM184A	6	118959763	119149387	-	7791	protein_coding	family with sequence similarity 184 member A [Source:HGNC Symbol;Acc:HGNC:20991]	-
ENSG00000244026	174.72	103.804	0.751479	0.000358674	0.00948987	FAM86DP	3	75421552	75435110	-	3626	transcribed_unprocessed_pseudogene	family with sequence similarity 86 member D, pseudogene [Source:HGNC Symbol;Acc:HGNC:32659]	-
ENSG00000109065	809.689	528.55	0.614474	0.000358745	0.00948987	NAT9	17	74770547	74776367	-	4049	protein_coding	N-acetyltransferase 9 (putative) [Source:HGNC Symbol;Acc:HGNC:23133]	-
ENSG00000135090	413.267	595.098	-0.525229	0.000359163	0.00948987	TAOK3	12	118149801	118372945	-	10570	protein_coding	TAO kinase 3 [Source:HGNC Symbol;Acc:HGNC:18133]	-
ENSG00000112787	2743.25	1904.54	0.52616	0.000359648	0.00948987	FBRSL1	12	132489551	132585188	+	9378	protein_coding	fibrosin like 1 [Source:HGNC Symbol;Acc:HGNC:29308]	-
ENSG00000139318	12948.8	8384.9	0.626971	0.000360585	0.00948987	DUSP6	12	89347232	89353271	-	4632	protein_coding	dual specificity phosphatase 6 [Source:HGNC Symbol;Acc:HGNC:3072]	-
ENSG00000167962	1617.1	1140.26	0.503471	0.000360696	0.00948987	ZNF598	16	1997654	2009823	-	4701	protein_coding	zinc finger protein 598 [Source:HGNC Symbol;Acc:HGNC:28079]	-
ENSG00000237004	178.845	104.532	0.772237	0.00036086	0.00948987	ZNRF2P1	7	32728569	32753744	+	982	transcribed_processed_pseudogene	zinc and ring finger 2 pseudogene 1 [Source:HGNC Symbol;Acc:HGNC:42792]	-
ENSG00000125912	2891.23	2004.15	0.528378	0.000361144	0.00948987	NCLN	19	3185563	3209575	+	4175	protein_coding	nicalin [Source:HGNC Symbol;Acc:HGNC:26923]	-
ENSG00000224411	174.228	301.524	-0.78989	0.00036362	0.00952855	HSP90AA2P	11	27888838	27891033	-	2196	processed_pseudogene	heat shock protein 90 alpha family class A member 2, pseudogene [Source:HGNC Symbol;Acc:HGNC:5256]	-
ENSG00000176244	126.049	203.431	-0.690079	0.000363913	0.00952855	ACBD7	10	15077523	15088776	-	1498	protein_coding	acyl-CoA binding domain containing 7 [Source:HGNC Symbol;Acc:HGNC:17715]	-
ENSG00000164211	787.928	1206.19	-0.613926	0.000368335	0.00959838	STARD4	5	111496033	111512590	-	5684	protein_coding	StAR related lipid transfer domain containing 4 [Source:HGNC Symbol;Acc:HGNC:18058]	-
ENSG00000134250	4694.57	3359.33	0.482594	0.0003685	0.00959838	NOTCH2	1	119911553	120069626	-	16807	protein_coding	notch 2 [Source:HGNC Symbol;Acc:HGNC:7882]	-
ENSG00000069399	169.081	80.3314	1.0706	0.00036854	0.00959838	BCL3	19	44747705	44760044	+	3242	protein_coding	B cell CLL/lymphoma 3 [Source:HGNC Symbol;Acc:HGNC:998]	-
ENSG00000127507	260.35	151.433	0.780632	0.000373513	0.00971069	ADGRE2	19	14732393	14778541	-	8622	protein_coding	adhesion G protein-coupled receptor E2 [Source:HGNC Symbol;Acc:HGNC:3337]	-
ENSG00000128694	263.865	403.26	-0.611347	0.000375857	0.00975436	OSGEPL1	2	189746660	189763227	-	3583	protein_coding	O-sialoglycoprotein endopeptidase like 1 [Source:HGNC Symbol;Acc:HGNC:23075]	-
ENSG00000183765	493.907	685.045	-0.471966	0.000376907	0.00976435	CHEK2	22	28687743	28742422	-	4493	protein_coding	checkpoint kinase 2 [Source:HGNC Symbol;Acc:HGNC:16627]	-
ENSG00000103335	2581.73	1703.36	0.599547	0.000378369	0.00978497	PIEZO1	16	88715338	88785220	-	11292	protein_coding	piezo type mechanosensitive ion channel component 1 [Source:HGNC Symbol;Acc:HGNC:28993]	-
ENSG00000181649	1025.66	604.627	0.761904	0.000381476	0.00984799	PHLDA2	11	2928273	2929455	-	955	protein_coding	pleckstrin homology like domain family A member 2 [Source:HGNC Symbol;Acc:HGNC:12385]	-
ENSG00000169851	5245.8	3653.5	0.52181	0.000383813	0.00989093	PCDH7	4	30720415	31146805	+	12249	protein_coding	protocadherin 7 [Source:HGNC Symbol;Acc:HGNC:8659]	-
ENSG00000090615	1853.61	1357.97	0.448403	0.000386374	0.00993949	GOLGA3	12	132768909	132828858	-	10549	protein_coding	golgin A3 [Source:HGNC Symbol;Acc:HGNC:4426]	-
ENSG00000170396	277.383	432.189	-0.63832	0.000387444	0.00994959	ZNF804A	2	184598366	184939492	+	4694	protein_coding	zinc finger protein 804A [Source:HGNC Symbol;Acc:HGNC:21711]	-
ENSG00000185950	189.885	85.6419	1.14908	0.000388241	0.00995266	IRS2	13	109752698	109786568	-	8138	protein_coding	insulin receptor substrate 2 [Source:HGNC Symbol;Acc:HGNC:6126]	-
ENSG00000114315	141.49	59.0049	1.25966	0.000393134	0.0100605	HES1	3	194136145	194138732	+	2062	protein_coding	hes family bHLH transcription factor 1 [Source:HGNC Symbol;Acc:HGNC:5192]	bHLH
ENSG00000196576	5054.29	3806.34	0.408981	0.000393853	0.0100614	PLXNB2	22	50274979	50307627	-	7257	protein_coding	plexin B2 [Source:HGNC Symbol;Acc:HGNC:9104]	-
ENSG00000117020	903.721	1248.79	-0.46661	0.000395131	0.0100765	AKT3	1	243488233	243851079	-	9475	protein_coding	AKT serine/threonine kinase 3 [Source:HGNC Symbol;Acc:HGNC:393]	-
ENSG00000166444	697.921	476.042	0.550846	0.000403715	0.0102776	ST5	11	8693351	8910951	-	14262	protein_coding	suppression of tumorigenicity 5 [Source:HGNC Symbol;Acc:HGNC:11350]	-
ENSG00000074755	1617.26	1183.61	0.449891	0.00040457	0.0102815	ZZEF1	17	4004445	4143020	-	15878	protein_coding	zinc finger ZZ-type and EF-hand domain containing 1 [Source:HGNC Symbol;Acc:HGNC:29027]	-
ENSG00000164951	3035.79	2224.93	0.448325	0.00040686	0.0103219	PDP1	8	93857807	93926066	+	5603	protein_coding	pyruvate dehyrogenase phosphatase catalytic subunit 1 [Source:HGNC Symbol;Acc:HGNC:9279]	-
ENSG00000272734	164.157	94.0486	0.801235	0.000408926	0.0103564	ADIRF-AS1	10	86965345	86971311	-	5748	processed_transcript	ADIRF antisense RNA 1 [Source:HGNC Symbol;Acc:HGNC:45127]	-
ENSG00000090020	737.267	476.256	0.629738	0.000411067	0.0103927	SLC9A1	1	27098815	27166981	-	5974	protein_coding	solute carrier family 9 member A1 [Source:HGNC Symbol;Acc:HGNC:11071]	-
ENSG00000101665	189.342	82.7688	1.19282	0.000415402	0.0104843	SMAD7	18	48919853	48952052	-	5033	protein_coding	SMAD family member 7 [Source:HGNC Symbol;Acc:HGNC:6773]	MH1
ENSG00000107859	746.025	529.345	0.494123	0.000417266	0.0105132	PITX3	10	102230186	102241474	-	1391	protein_coding	paired like homeodomain 3 [Source:HGNC Symbol;Acc:HGNC:9006]	Homeobox
ENSG00000163872	1491.07	1050.39	0.504825	0.000419677	0.0105559	YEATS2	3	183697818	183812625	+	10212	protein_coding	YEATS domain containing 2 [Source:HGNC Symbol;Acc:HGNC:25489]	-
ENSG00000181104	225.809	335.86	-0.573248	0.00042187	0.0105929	F2R	5	76716043	76735781	+	4066	protein_coding	coagulation factor II thrombin receptor [Source:HGNC Symbol;Acc:HGNC:3537]	-
ENSG00000196116	480.586	682.038	-0.504194	0.000423376	0.0106126	TDRD7	9	97411950	97496125	+	4320	protein_coding	tudor domain containing 7 [Source:HGNC Symbol;Acc:HGNC:30831]	-
ENSG00000087258	208.619	316.345	-0.601814	0.000427029	0.0106859	GNAO1	16	56191347	56357457	+	13697	protein_coding	G protein subunit alpha o1 [Source:HGNC Symbol;Acc:HGNC:4389]	-
ENSG00000100258	1151.83	800.628	0.523968	0.000435673	0.0108818	LMF2	22	50502949	50507691	-	3054	protein_coding	lipase maturation factor 2 [Source:HGNC Symbol;Acc:HGNC:25096]	-
ENSG00000204525	1686.54	1252.92	0.428433	0.000436339	0.0108818	HLA-C	6	31268749	31272130	-	2507	protein_coding	major histocompatibility complex, class I, C [Source:HGNC Symbol;Acc:HGNC:4933]	-
ENSG00000178773	1351.2	893.942	0.595111	0.000441458	0.0109809	CPNE7	16	89575768	89597246	+	3048	protein_coding	copine 7 [Source:HGNC Symbol;Acc:HGNC:2320]	-
ENSG00000134871	4376.34	2874.12	0.606312	0.000441808	0.0109809	COL4A2	13	110305812	110513209	+	19293	protein_coding	collagen type IV alpha 2 chain [Source:HGNC Symbol;Acc:HGNC:2203]	-
ENSG00000198022	43.0238	88.9992	-1.04589	0.000443064	0.0109935	SAGE2P	X	135673591	135686151	-	2126	unprocessed_pseudogene	sarcoma antigen 2, pseudogene [Source:HGNC Symbol;Acc:HGNC:51337]	-
ENSG00000197702	1324.45	967.698	0.452737	0.000451746	0.01119	PARVA	11	12377185	12535356	+	12849	protein_coding	parvin alpha [Source:HGNC Symbol;Acc:HGNC:14652]	-
ENSG00000184445	1738.17	2395.08	-0.462247	0.000452531	0.0111906	KNTC1	12	122527246	122626396	+	11325	protein_coding	kinetochore associated 1 [Source:HGNC Symbol;Acc:HGNC:17255]	-
ENSG00000167615	3487.18	2398.18	0.539818	0.0004563	0.0112649	LENG8	19	54448887	54462037	+	6469	protein_coding	leukocyte receptor cluster member 8 [Source:HGNC Symbol;Acc:HGNC:15500]	-
ENSG00000174628	58.6113	110.347	-0.910011	0.000458133	0.0112911	IQCK	16	19716456	19858467	+	4993	protein_coding	IQ motif containing K [Source:HGNC Symbol;Acc:HGNC:28556]	-
ENSG00000178252	4158.3	2831.73	0.554027	0.000464963	0.0114403	WDR6	3	49007062	49015953	+	5304	protein_coding	WD repeat domain 6 [Source:HGNC Symbol;Acc:HGNC:12758]	-
ENSG00000079313	827.995	575.263	0.524312	0.000468738	0.0115139	REXO1	19	1815246	1848463	-	5561	protein_coding	RNA exonuclease 1 homolog [Source:HGNC Symbol;Acc:HGNC:24616]	-
ENSG00000198952	5313.51	4021.72	0.401714	0.000473024	0.0115998	SMG5	1	156249224	156282825	-	5304	protein_coding	SMG5, nonsense mediated mRNA decay factor [Source:HGNC Symbol;Acc:HGNC:24644]	-
ENSG00000105928	593.079	829.46	-0.483452	0.000474503	0.0116139	GSDME	7	24698351	24758113	-	8843	protein_coding	gasdermin E [Source:HGNC Symbol;Acc:HGNC:2810]	-
ENSG00000186862	263.261	422.013	-0.681042	0.000475581	0.0116139	PDZD7	10	101007683	101032295	-	6609	protein_coding	PDZ domain containing 7 [Source:HGNC Symbol;Acc:HGNC:26257]	-
ENSG00000160957	3433.72	2367.65	0.536062	0.000475975	0.0116139	RECQL4	8	144511288	144517845	-	4236	protein_coding	RecQ like helicase 4 [Source:HGNC Symbol;Acc:HGNC:9949]	-
ENSG00000170312	2166.46	2915.66	-0.428213	0.000479375	0.0116775	CDK1	10	60778331	60794852	+	3931	protein_coding	cyclin dependent kinase 1 [Source:HGNC Symbol;Acc:HGNC:1722]	-
ENSG00000101246	1665.53	1084.89	0.617861	0.00048297	0.0117099	ARFRP1	20	63698642	63708025	-	7627	protein_coding	ADP ribosylation factor related protein 1 [Source:HGNC Symbol;Acc:HGNC:662]	-
ENSG00000071794	1537.08	2117.01	-0.46159	0.000483176	0.0117099	HLTF	3	149030127	149086554	-	6024	protein_coding	helicase like transcription factor [Source:HGNC Symbol;Acc:HGNC:11099]	-
ENSG00000144395	293.913	485.142	-0.721636	0.000483518	0.0117099	CCDC150	2	196639554	196763490	+	9683	protein_coding	coiled-coil domain containing 150 [Source:HGNC Symbol;Acc:HGNC:26834]	-
ENSG00000120162	107.89	191.571	-0.826526	0.000483894	0.0117099	MOB3B	9	27325209	27529781	-	7087	protein_coding	MOB kinase activator 3B [Source:HGNC Symbol;Acc:HGNC:23825]	-
ENSG00000099917	1200.11	882.773	0.443173	0.000485309	0.0117189	MED15	22	20495913	20587632	+	10374	protein_coding	mediator complex subunit 15 [Source:HGNC Symbol;Acc:HGNC:14248]	-
ENSG00000135625	111.396	46.0342	1.27276	0.000485862	0.0117189	EGR4	2	73290929	73293705	-	2377	protein_coding	early growth response 4 [Source:HGNC Symbol;Acc:HGNC:3241]	zf-C2H2
ENSG00000113448	1713.85	1159.97	0.563317	0.000488074	0.011753	PDE4D	5	58969038	60522120	-	16308	protein_coding	phosphodiesterase 4D [Source:HGNC Symbol;Acc:HGNC:8783]	-
ENSG00000103168	1159.53	793.097	0.547085	0.000490515	0.0117924	TAF1C	16	84177847	84187070	-	5577	protein_coding	TATA-box binding protein associated factor, RNA polymerase I subunit C [Source:HGNC Symbol;Acc:HGNC:11534]	-
ENSG00000107731	1711.27	993.153	0.784531	0.000491941	0.0118074	UNC5B	10	71212570	71302864	+	6841	protein_coding	unc-5 netrin receptor B [Source:HGNC Symbol;Acc:HGNC:12568]	-
ENSG00000164039	583.001	844.458	-0.533992	0.00049658	0.0118824	BDH2	4	103079435	103099883	-	3383	protein_coding	3-hydroxybutyrate dehydrogenase 2 [Source:HGNC Symbol;Acc:HGNC:32389]	-
ENSG00000172732	639.991	428.585	0.577248	0.000497013	0.0118824	MUS81	11	65857126	65867653	+	5476	protein_coding	MUS81 structure-specific endonuclease subunit [Source:HGNC Symbol;Acc:HGNC:29814]	-
ENSG00000240065	85.1686	154.211	-0.857614	0.000497491	0.0118824	PSMB9	6	32844136	32859585	+	3072	protein_coding	proteasome subunit beta 9 [Source:HGNC Symbol;Acc:HGNC:9546]	-
ENSG00000088305	673.591	979.195	-0.539441	0.000508035	0.0121145	DNMT3B	20	32762385	32809356	+	4630	protein_coding	DNA methyltransferase 3 beta [Source:HGNC Symbol;Acc:HGNC:2979]	-
ENSG00000186111	1123.81	776.379	0.532796	0.000510095	0.0121439	PIP5K1C	19	3630183	3700479	-	6963	protein_coding	phosphatidylinositol-4-phosphate 5-kinase type 1 gamma [Source:HGNC Symbol;Acc:HGNC:8996]	-
ENSG00000128591	6205.37	4330.75	0.518714	0.000512308	0.0121768	FLNC	7	128830377	128859274	+	9280	protein_coding	filamin C [Source:HGNC Symbol;Acc:HGNC:3756]	-
ENSG00000128973	767.991	474.387	0.693798	0.000513971	0.01219	CLN6	15	68206992	68257211	-	7345	protein_coding	CLN6, transmembrane ER protein [Source:HGNC Symbol;Acc:HGNC:2077]	-
ENSG00000146830	1453.66	941.014	0.626754	0.000514965	0.01219	GIGYF1	7	100679507	100694037	-	6917	protein_coding	GRB10 interacting GYF protein 1 [Source:HGNC Symbol;Acc:HGNC:9126]	-
ENSG00000106789	326.777	488.258	-0.579241	0.000516024	0.01219	CORO2A	9	98120975	98192640	-	5717	protein_coding	coronin 2A [Source:HGNC Symbol;Acc:HGNC:2255]	-
ENSG00000115902	1713.26	1032.46	0.730415	0.00051618	0.01219	SLC1A4	2	64988477	65023865	+	6939	protein_coding	solute carrier family 1 member 4 [Source:HGNC Symbol;Acc:HGNC:10942]	-
ENSG00000073331	170.268	293.706	-0.784871	0.000518249	0.0122192	ALPK1	4	112285509	112442620	+	12325	protein_coding	alpha kinase 1 [Source:HGNC Symbol;Acc:HGNC:20917]	-
ENSG00000108312	2756.56	2053.77	0.42433	0.000519353	0.0122256	UBTF	17	44205033	44221626	-	6993	protein_coding	upstream binding transcription factor [Source:HGNC Symbol;Acc:HGNC:12511]	HMG
ENSG00000171094	57.0529	17.439	1.70058	0.000525234	0.0123443	ALK	2	29192774	29921566	-	7362	protein_coding	ALK receptor tyrosine kinase [Source:HGNC Symbol;Acc:HGNC:427]	-
ENSG00000181026	1420.75	963.959	0.559295	0.000532082	0.0124852	AEN	15	88621296	88632282	+	6018	protein_coding	apoptosis enhancing nuclease [Source:HGNC Symbol;Acc:HGNC:25722]	-
ENSG00000141425	1493.2	1996.55	-0.418992	0.000536251	0.012563	RPRD1A	18	35984387	36067576	-	8442	protein_coding	regulation of nuclear pre-mRNA domain containing 1A [Source:HGNC Symbol;Acc:HGNC:25560]	-
ENSG00000117280	964.948	1285.19	-0.413258	0.000542451	0.012688	RAB29	1	205767986	205775460	-	3882	protein_coding	RAB29, member RAS oncogene family [Source:HGNC Symbol;Acc:HGNC:9789]	-
ENSG00000187164	824.779	1150.92	-0.480153	0.000544181	0.0127082	SHTN1	10	116881482	117126586	-	8247	protein_coding	shootin 1 [Source:HGNC Symbol;Acc:HGNC:29319]	-
ENSG00000091986	227.71	350.86	-0.623689	0.000548576	0.0127905	CCDC80	3	112596794	112649530	-	13071	protein_coding	coiled-coil domain containing 80 [Source:HGNC Symbol;Acc:HGNC:30649]	-
ENSG00000068028	768.365	546.514	0.490972	0.000554027	0.0128971	RASSF1	3	50329782	50340980	-	3683	protein_coding	Ras association domain family member 1 [Source:HGNC Symbol;Acc:HGNC:9882]	-
ENSG00000131459	692.21	958.322	-0.46916	0.00056009	0.0130084	GFPT2	5	180300690	180353387	-	4780	protein_coding	glutamine-fructose-6-phosphate transaminase 2 [Source:HGNC Symbol;Acc:HGNC:4242]	-
ENSG00000141401	393.562	598.435	-0.603925	0.000561287	0.0130084	IMPA2	18	11981025	12030883	+	3825	protein_coding	inositol monophosphatase 2 [Source:HGNC Symbol;Acc:HGNC:6051]	-
ENSG00000075651	115.329	189.856	-0.717384	0.000563347	0.0130084	PLD1	3	171600405	171810950	-	12859	protein_coding	phospholipase D1 [Source:HGNC Symbol;Acc:HGNC:9067]	-
ENSG00000170175	5403.9	4101.28	0.398046	0.000563809	0.0130084	CHRNB1	17	7445061	7457707	+	4329	protein_coding	cholinergic receptor nicotinic beta 1 subunit [Source:HGNC Symbol;Acc:HGNC:1961]	-
ENSG00000152253	332.758	493.513	-0.567258	0.000563978	0.0130084	SPC25	2	168834132	168913371	-	1841	protein_coding	SPC25, NDC80 kinetochore complex component [Source:HGNC Symbol;Acc:HGNC:24031]	-
ENSG00000144579	1124.46	795.774	0.498069	0.000564758	0.0130084	CTDSP1	2	218398256	218405941	+	4727	protein_coding	CTD small phosphatase 1 [Source:HGNC Symbol;Acc:HGNC:21614]	-
ENSG00000164692	8951.37	6320.96	0.501897	0.000565005	0.0130084	COL1A2	7	94394561	94431232	+	11156	protein_coding	collagen type I alpha 2 chain [Source:HGNC Symbol;Acc:HGNC:2198]	-
ENSG00000163507	1074.75	1588.92	-0.563514	0.000567952	0.0130558	CIP2A	3	108549869	108589644	-	4579	protein_coding	cell proliferation regulating inhibitor of protein phosphatase 2A [Source:HGNC Symbol;Acc:HGNC:29302]	-
ENSG00000133026	3314.78	4337.27	-0.387864	0.000569272	0.0130657	MYH10	17	8474205	8630761	-	9011	protein_coding	myosin heavy chain 10 [Source:HGNC Symbol;Acc:HGNC:7568]	-
ENSG00000182307	3340.16	2520.25	0.406152	0.00057224	0.0131133	C8orf33	8	145052378	145066685	+	4440	protein_coding	chromosome 8 open reading frame 33 [Source:HGNC Symbol;Acc:HGNC:26104]	-
ENSG00000146278	292.997	193.336	0.600179	0.000573638	0.0131202	PNRC1	6	89080751	89085160	+	2992	protein_coding	proline rich nuclear receptor coactivator 1 [Source:HGNC Symbol;Acc:HGNC:17278]	-
ENSG00000126858	186.68	297.545	-0.670434	0.00057475	0.0131202	RHOT1	17	32142454	32253374	+	6446	protein_coding	ras homolog family member T1 [Source:HGNC Symbol;Acc:HGNC:21168]	-
ENSG00000197056	336.326	508.318	-0.594813	0.000575221	0.0131202	ZMYM1	1	35032172	35115859	+	5220	protein_coding	zinc finger MYM-type containing 1 [Source:HGNC Symbol;Acc:HGNC:26253]	-
ENSG00000134986	411.472	666.222	-0.694378	0.000581167	0.0132149	NREP	5	111662621	111997464	-	9337	protein_coding	neuronal regeneration related protein [Source:HGNC Symbol;Acc:HGNC:16834]	-
ENSG00000146063	2078.39	1367.8	0.603067	0.000581528	0.0132149	TRIM41	5	181222499	181235809	+	12803	protein_coding	tripartite motif containing 41 [Source:HGNC Symbol;Acc:HGNC:19013]	-
ENSG00000122550	729.601	1040.65	-0.511702	0.000582577	0.0132149	KLHL7	7	23105758	23177914	+	7066	protein_coding	kelch like family member 7 [Source:HGNC Symbol;Acc:HGNC:15646]	-
ENSG00000163697	974.375	1353.14	-0.473232	0.000583015	0.0132149	APBB2	4	40810027	41216714	-	12956	protein_coding	amyloid beta precursor protein binding family B member 2 [Source:HGNC Symbol;Acc:HGNC:582]	-
ENSG00000141570	664.081	419.394	0.6613	0.000583871	0.0132149	CBX8	17	79792132	79801683	-	4164	protein_coding	chromobox 8 [Source:HGNC Symbol;Acc:HGNC:15962]	-
ENSG00000165868	453.273	633.94	-0.484162	0.000587954	0.0132843	HSPA12A	10	116671192	116850236	-	11834	protein_coding	heat shock protein family A (Hsp70) member 12A [Source:HGNC Symbol;Acc:HGNC:19022]	-
ENSG00000115947	416.429	637.038	-0.612215	0.000588743	0.0132843	ORC4	2	147930397	148021604	-	8915	protein_coding	origin recognition complex subunit 4 [Source:HGNC Symbol;Acc:HGNC:8490]	-
ENSG00000001617	266.481	415.737	-0.642585	0.00059269	0.0133528	SEMA3F	3	50155045	50189075	+	4826	protein_coding	semaphorin 3F [Source:HGNC Symbol;Acc:HGNC:10728]	-
ENSG00000137364	351.258	515.054	-0.551017	0.000595232	0.0133895	TPMT	6	18128311	18155074	-	3181	protein_coding	thiopurine S-methyltransferase [Source:HGNC Symbol;Acc:HGNC:12014]	-
ENSG00000090060	4429.31	6104.34	-0.462638	0.000598522	0.013443	PAPOLA	14	96501433	96567111	+	12766	protein_coding	poly(A) polymerase alpha [Source:HGNC Symbol;Acc:HGNC:14981]	-
ENSG00000087253	131.379	213.477	-0.699392	0.000601792	0.0134957	LPCAT2	16	55508998	55586670	+	7439	protein_coding	lysophosphatidylcholine acyltransferase 2 [Source:HGNC Symbol;Acc:HGNC:26032]	-
ENSG00000172932	680.801	489.562	0.475175	0.000607013	0.0135726	ANKRD13D	11	67288547	67302485	+	6643	protein_coding	ankyrin repeat domain 13D [Source:HGNC Symbol;Acc:HGNC:27880]	-
ENSG00000108448	280.633	161.408	0.79726	0.000607231	0.0135726	TRIM16L	17	18697998	18736118	+	4329	protein_coding	tripartite motif containing 16 like [Source:HGNC Symbol;Acc:HGNC:32670]	-
ENSG00000198794	472.574	724.962	-0.618057	0.000607992	0.0135726	SCAMP5	15	74957219	75021496	+	4873	protein_coding	secretory carrier membrane protein 5 [Source:HGNC Symbol;Acc:HGNC:30386]	-
ENSG00000215190	169.319	102.285	0.725523	0.000617961	0.0137625	LINC00680	6	57946074	57961501	-	2969	transcribed_unprocessed_pseudogene	long intergenic non-protein coding RNA 680 [Source:HGNC Symbol;Acc:HGNC:44417]	-
ENSG00000139687	1949.21	2712.14	-0.476254	0.000619866	0.0137625	RB1	13	48303726	48599436	+	6452	protein_coding	RB transcriptional corepressor 1 [Source:HGNC Symbol;Acc:HGNC:9884]	-
ENSG00000229953	124.335	59.1495	1.06757	0.000619977	0.0137625	AL590666.2	1	156646507	156661424	-	758	antisense	novel transcript	-
ENSG00000163029	1071.83	1631.79	-0.605814	0.000620245	0.0137625	SMC6	2	17663812	17800242	-	9824	protein_coding	structural maintenance of chromosomes 6 [Source:HGNC Symbol;Acc:HGNC:20466]	-
ENSG00000148154	3345.14	2045.69	0.709514	0.000622316	0.0137876	UGCG	9	111896766	111935369	+	4615	protein_coding	UDP-glucose ceramide glucosyltransferase [Source:HGNC Symbol;Acc:HGNC:12524]	-
ENSG00000125430	375.918	256.157	0.552325	0.000624518	0.0138156	HS3ST3B1	17	14301083	14349404	+	5367	protein_coding	heparan sulfate-glucosamine 3-sulfotransferase 3B1 [Source:HGNC Symbol;Acc:HGNC:5198]	-
ENSG00000140545	2153.14	1418.45	0.601756	0.000630988	0.0139377	MFGE8	15	88898683	88913411	-	6837	protein_coding	milk fat globule-EGF factor 8 protein [Source:HGNC Symbol;Acc:HGNC:7036]	-
ENSG00000186501	1102.27	793.149	0.474597	0.000638556	0.0140837	TMEM222	1	27322145	27336400	+	4476	protein_coding	transmembrane protein 222 [Source:HGNC Symbol;Acc:HGNC:25363]	-
ENSG00000184009	19298.3	14765.9	0.386241	0.000640505	0.0141055	ACTG1	17	81509971	81523847	-	2993	protein_coding	actin gamma 1 [Source:HGNC Symbol;Acc:HGNC:144]	-
ENSG00000136826	228.22	104.24	1.12979	0.000642534	0.014129	KLF4	9	107484852	107490482	-	3659	protein_coding	Kruppel like factor 4 [Source:HGNC Symbol;Acc:HGNC:6348]	zf-C2H2
ENSG00000148396	3895.78	2897.18	0.427047	0.000643722	0.014134	SEC16A	9	136440096	136483759	-	9975	protein_coding	SEC16 homolog A, endoplasmic reticulum export factor [Source:HGNC Symbol;Acc:HGNC:29006]	-
ENSG00000104856	545.8	134.143	2.02426	0.000644743	0.0141353	RELB	19	45001430	45038198	+	3035	protein_coding	RELB proto-oncogene, NF-kB subunit [Source:HGNC Symbol;Acc:HGNC:9956]	RHD
ENSG00000164896	912.832	666.817	0.452377	0.000645823	0.0141378	FASTK	7	151076593	151080866	-	3805	protein_coding	Fas activated serine/threonine kinase [Source:HGNC Symbol;Acc:HGNC:24676]	-
ENSG00000173039	1357.34	965.753	0.490511	0.000651598	0.014243	RELA	11	65653596	65663094	-	5464	protein_coding	RELA proto-oncogene, NF-kB subunit [Source:HGNC Symbol;Acc:HGNC:9955]	RHD
ENSG00000280433	22.1773	53.374	-1.26527	0.000652809	0.0142483	FP565260.6	21	5155499	5165472	-	5411	protein_coding	trafficking protein particle complex subunit 10-like [Source:NCBI gene;Acc:102724200]	-
ENSG00000053438	6827.7	9118.26	-0.417335	0.00065488	0.0142723	NNAT	20	37521206	37523693	+	1332	protein_coding	neuronatin [Source:HGNC Symbol;Acc:HGNC:7860]	-
ENSG00000163795	452.374	291.616	0.632157	0.000657386	0.0143057	ZNF513	2	27377231	27380790	-	2365	protein_coding	zinc finger protein 513 [Source:HGNC Symbol;Acc:HGNC:26498]	zf-C2H2
ENSG00000133895	1298.21	967.587	0.423618	0.000658386	0.0143063	MEN1	11	64803510	64811294	-	4246	protein_coding	menin 1 [Source:HGNC Symbol;Acc:HGNC:7010]	-
ENSG00000087299	453.299	631.411	-0.478522	0.000660267	0.0143259	L2HGDH	14	50237563	50312548	-	6879	protein_coding	L-2-hydroxyglutarate dehydrogenase [Source:HGNC Symbol;Acc:HGNC:20499]	-
ENSG00000126950	81.3331	140.517	-0.790185	0.000664605	0.0143988	TMEM35A	X	101078720	101096364	+	2571	protein_coding	transmembrane protein 35A [Source:HGNC Symbol;Acc:HGNC:25864]	-
ENSG00000136273	836.887	611.861	0.452182	0.000666866	0.0144221	HUS1	7	47963288	47979553	-	4103	protein_coding	HUS1 checkpoint clamp component [Source:HGNC Symbol;Acc:HGNC:5309]	-
ENSG00000122417	463.168	674.987	-0.542429	0.000667646	0.0144221	ODF2L	1	86346824	86396342	-	10898	protein_coding	outer dense fiber of sperm tails 2 like [Source:HGNC Symbol;Acc:HGNC:29225]	-
ENSG00000138768	1527.49	2199.79	-0.525788	0.000670219	0.0144565	USO1	4	75724593	75814286	+	4588	protein_coding	USO1 vesicle transport factor [Source:HGNC Symbol;Acc:HGNC:30904]	-
ENSG00000260822	140.235	234.604	-0.740511	0.000672101	0.0144758	AC004656.1	X	24545516	24550466	+	4951	sense_overlapping	novel transcript, overlapping to PDK3	-
ENSG00000163840	731.014	526.973	0.472138	0.000674186	0.0144994	DTX3L	3	122564238	122575203	+	5868	protein_coding	deltex E3 ubiquitin ligase 3L [Source:HGNC Symbol;Acc:HGNC:30323]	-
ENSG00000100442	772.655	1095.25	-0.502775	0.000676838	0.0145352	FKBP3	14	45115600	45135319	-	2262	protein_coding	FK506 binding protein 3 [Source:HGNC Symbol;Acc:HGNC:3719]	-
ENSG00000143643	248.419	396.882	-0.674645	0.000682919	0.0146335	TTC13	1	230906243	230978875	-	4212	protein_coding	tetratricopeptide repeat domain 13 [Source:HGNC Symbol;Acc:HGNC:26204]	-
ENSG00000140905	249.094	402.164	-0.689802	0.00068341	0.0146335	GCSH	16	81081938	81096425	-	3677	protein_coding	glycine cleavage system protein H [Source:HGNC Symbol;Acc:HGNC:4208]	-
ENSG00000167723	835.03	533.015	0.647095	0.000686049	0.0146687	TRPV3	17	3510502	3557995	-	9780	protein_coding	transient receptor potential cation channel subfamily V member 3 [Source:HGNC Symbol;Acc:HGNC:18084]	-
ENSG00000185800	763.845	469.124	0.701868	0.000689708	0.0147204	DMWD	19	45782947	45792802	-	5658	protein_coding	DM1 locus, WD repeat containing [Source:HGNC Symbol;Acc:HGNC:2936]	-
ENSG00000179151	1120.28	807.464	0.471588	0.000690473	0.0147204	EDC3	15	74630558	74696292	-	5103	protein_coding	enhancer of mRNA decapping 3 [Source:HGNC Symbol;Acc:HGNC:26114]	-
ENSG00000136630	408.125	254.347	0.680799	0.000693438	0.014748	HLX	1	220879400	220885059	+	5660	protein_coding	H2.0 like homeobox [Source:HGNC Symbol;Acc:HGNC:4978]	Homeobox
ENSG00000162783	1373.13	905.506	0.600039	0.000693776	0.014748	IER5	1	181088712	181092899	+	4188	protein_coding	immediate early response 5 [Source:HGNC Symbol;Acc:HGNC:5393]	-
ENSG00000135049	522.601	731.961	-0.4858	0.000695786	0.0147529	AGTPBP1	9	85546539	85742029	-	4939	protein_coding	ATP/GTP binding protein 1 [Source:HGNC Symbol;Acc:HGNC:17258]	-
ENSG00000115568	614.638	440.097	0.48156	0.000697704	0.0147529	ZNF142	2	218637916	218659655	-	6994	protein_coding	zinc finger protein 142 [Source:HGNC Symbol;Acc:HGNC:12927]	zf-C2H2
ENSG00000055163	334.951	481.034	-0.521731	0.000698154	0.0147529	CYFIP2	5	157266079	157395595	+	10498	protein_coding	cytoplasmic FMR1 interacting protein 2 [Source:HGNC Symbol;Acc:HGNC:13760]	-
ENSG00000175061	8482.8	6247.31	0.441187	0.000698602	0.0147529	LRRC75A-AS1	17	16438822	16478678	+	3759	processed_transcript	LRRC75A antisense RNA 1 [Source:HGNC Symbol;Acc:HGNC:28619]	-
ENSG00000174136	1017.04	747.953	0.443867	0.000699027	0.0147529	RGMB	5	98768650	98798643	+	6671	protein_coding	repulsive guidance molecule BMP co-receptor b [Source:HGNC Symbol;Acc:HGNC:26896]	-
ENSG00000168758	1885.33	1309.56	0.525162	0.000710684	0.0149629	SEMA4C	2	96859716	96870757	-	6157	protein_coding	semaphorin 4C [Source:HGNC Symbol;Acc:HGNC:10731]	-
ENSG00000087085	474.1	281.862	0.748731	0.000711014	0.0149629	ACHE	7	100889994	100896974	-	3783	protein_coding	acetylcholinesterase (Cartwright blood group) [Source:HGNC Symbol;Acc:HGNC:108]	-
ENSG00000164877	728.623	480.022	0.60136	0.000712068	0.0149636	MICALL2	7	1428465	1459502	-	8843	protein_coding	MICAL like 2 [Source:HGNC Symbol;Acc:HGNC:29672]	-
ENSG00000158863	731.849	497.826	0.555097	0.000714488	0.014993	FAM160B2	8	22089159	22104898	+	8278	protein_coding	family with sequence similarity 160 member B2 [Source:HGNC Symbol;Acc:HGNC:16492]	-
ENSG00000134602	2694.55	3535.44	-0.391705	0.000716196	0.0150074	STK26	X	132023265	132075943	+	3354	protein_coding	serine/threonine kinase 26 [Source:HGNC Symbol;Acc:HGNC:18174]	-
ENSG00000050555	501.908	342.214	0.55103	0.000718715	0.0150388	LAMC3	9	131009082	131094473	+	7594	protein_coding	laminin subunit gamma 3 [Source:HGNC Symbol;Acc:HGNC:6494]	-
ENSG00000175928	70.4116	126.386	-0.84183	0.00072087	0.0150624	LRRN1	3	3799437	3847703	+	4264	protein_coding	leucine rich repeat neuronal 1 [Source:HGNC Symbol;Acc:HGNC:20980]	-
ENSG00000198535	34.1566	10.9409	1.64149	0.000735209	0.0153402	C2CD4A	15	62066977	62070917	+	3445	protein_coding	C2 calcium dependent domain containing 4A [Source:HGNC Symbol;Acc:HGNC:33627]	-
ENSG00000168003	5444.86	3209.93	0.762261	0.000738745	0.0153822	SLC3A2	11	62856102	62888875	+	5178	protein_coding	solute carrier family 3 member 2 [Source:HGNC Symbol;Acc:HGNC:11026]	-
ENSG00000067992	193.353	298.946	-0.627664	0.000739765	0.0153822	PDK3	X	24465221	24541862	+	4951	protein_coding	pyruvate dehydrogenase kinase 3 [Source:HGNC Symbol;Acc:HGNC:8811]	-
ENSG00000198920	737.608	521.313	0.501181	0.000742226	0.0153822	KIAA0753	17	6578148	6640927	-	6299	protein_coding	KIAA0753 [Source:HGNC Symbol;Acc:HGNC:29110]	-
ENSG00000149182	1290.44	918.613	0.489626	0.000742263	0.0153822	ARFGAP2	11	47164299	47177125	-	5918	protein_coding	ADP ribosylation factor GTPase activating protein 2 [Source:HGNC Symbol;Acc:HGNC:13504]	-
ENSG00000173065	442.2	309.746	0.514138	0.000742457	0.0153822	FAM222B	17	28755978	28855232	-	5514	protein_coding	family with sequence similarity 222 member B [Source:HGNC Symbol;Acc:HGNC:25563]	-
ENSG00000185324	956.065	671.995	0.507845	0.000745565	0.0154203	CDK10	16	89680737	89696364	+	6791	protein_coding	cyclin dependent kinase 10 [Source:HGNC Symbol;Acc:HGNC:1770]	-
ENSG00000145428	82.0448	140.011	-0.773504	0.000746399	0.0154203	RNF175	4	153710125	153760235	-	4390	protein_coding	ring finger protein 175 [Source:HGNC Symbol;Acc:HGNC:27735]	-
ENSG00000131067	1400.95	1041.66	0.427081	0.000747692	0.0154253	GGT7	20	34844720	34872860	-	2966	protein_coding	gamma-glutamyltransferase 7 [Source:HGNC Symbol;Acc:HGNC:4259]	-
ENSG00000125798	60.184	24.6604	1.27983	0.000749059	0.0154319	FOXA2	20	22581005	22585455	-	2603	protein_coding	forkhead box A2 [Source:HGNC Symbol;Acc:HGNC:5022]	Fork
ENSG00000250461	84.4636	146.647	-0.795139	0.000754032	0.0155107	AC122718.1	5	61375112	61375855	+	744	processed_pseudogene	family with sequence similarity 133, member B (FAM133B) pseudogene	-
ENSG00000178075	122.798	196.306	-0.675937	0.000754997	0.0155107	GRAMD1C	3	113828182	113947174	+	7814	protein_coding	GRAM domain containing 1C [Source:HGNC Symbol;Acc:HGNC:25252]	-
ENSG00000122965	2152.76	1614.19	0.415115	0.000768966	0.0157756	RBM19	12	113816738	113966371	-	5912	protein_coding	RNA binding motif protein 19 [Source:HGNC Symbol;Acc:HGNC:29098]	-
ENSG00000165312	477.651	291.762	0.709579	0.000771422	0.0158039	OTUD1	10	23439458	23442390	+	2933	protein_coding	OTU deubiquitinase 1 [Source:HGNC Symbol;Acc:HGNC:27346]	-
ENSG00000104321	79.9799	138.678	-0.793799	0.000774941	0.0158181	TRPA1	8	72019917	72075617	-	6377	protein_coding	transient receptor potential cation channel subfamily A member 1 [Source:HGNC Symbol;Acc:HGNC:497]	-
ENSG00000144306	358.377	539.807	-0.589889	0.000775081	0.0158181	SCRN3	2	174395730	174429575	+	4144	protein_coding	secernin 3 [Source:HGNC Symbol;Acc:HGNC:30382]	-
ENSG00000196182	1676.77	1074.23	0.641909	0.000775343	0.0158181	STK40	1	36339624	36385896	-	5590	protein_coding	serine/threonine kinase 40 [Source:HGNC Symbol;Acc:HGNC:21373]	-
ENSG00000170385	504.322	779.71	-0.62874	0.000783681	0.015966	SLC30A1	1	211571568	211578742	-	5474	protein_coding	solute carrier family 30 member 1 [Source:HGNC Symbol;Acc:HGNC:11012]	-
ENSG00000131374	486.182	752.091	-0.629012	0.000788587	0.0160437	TBC1D5	3	17157162	18444817	-	11269	protein_coding	TBC1 domain family member 5 [Source:HGNC Symbol;Acc:HGNC:19166]	-
ENSG00000023445	49.028	11.2056	2.13766	0.000793983	0.0161238	BIRC3	11	102317450	102339403	+	7518	protein_coding	baculoviral IAP repeat containing 3 [Source:HGNC Symbol;Acc:HGNC:591]	-
ENSG00000146083	2180.22	1618.56	0.429485	0.000795398	0.0161238	RNF44	5	176526697	176538025	-	5660	protein_coding	ring finger protein 44 [Source:HGNC Symbol;Acc:HGNC:19180]	-
ENSG00000153885	794.116	562.112	0.498262	0.000795817	0.0161238	KCTD15	19	33795933	33815763	+	6388	protein_coding	potassium channel tetramerization domain containing 15 [Source:HGNC Symbol;Acc:HGNC:23297]	-
ENSG00000116604	1538.11	1093.04	0.492489	0.000800411	0.0161945	MEF2D	1	156463727	156500828	-	6400	protein_coding	myocyte enhancer factor 2D [Source:HGNC Symbol;Acc:HGNC:6997]	SRF
ENSG00000174177	368.955	249.881	0.560343	0.00080291	0.0162228	CTU2	16	88706463	88715386	+	3532	protein_coding	cytosolic thiouridylase subunit 2 [Source:HGNC Symbol;Acc:HGNC:28005]	-
ENSG00000185359	1860.83	1267.47	0.553798	0.00080554	0.0162535	HGS	17	81683326	81703138	+	8254	protein_coding	hepatocyte growth factor-regulated tyrosine kinase substrate [Source:HGNC Symbol;Acc:HGNC:4897]	-
ENSG00000218891	412.283	272.536	0.596169	0.000807453	0.0162698	ZNF579	19	55576770	55580845	-	3321	protein_coding	zinc finger protein 579 [Source:HGNC Symbol;Acc:HGNC:26646]	zf-C2H2
ENSG00000204256	4625.74	3503.1	0.40087	0.000811496	0.0162911	BRD2	6	32968660	32981505	+	7337	protein_coding	bromodomain containing 2 [Source:HGNC Symbol;Acc:HGNC:1103]	-
ENSG00000133250	257.536	163.238	0.65963	0.000811613	0.0162911	ZNF414	19	8509678	8514164	-	2758	protein_coding	zinc finger protein 414 [Source:HGNC Symbol;Acc:HGNC:20630]	-
ENSG00000082014	2837.05	2157.8	0.394912	0.00081184	0.0162911	SMARCD3	7	151238764	151277896	-	5198	protein_coding	SWI/SNF related, matrix associated, actin dependent regulator of chromatin, subfamily d, member 3 [Source:HGNC Symbol;Acc:HGNC:11108]	-
ENSG00000005486	1486.29	1105.07	0.427611	0.000813039	0.016293	RHBDD2	7	75842602	75888926	+	2441	protein_coding	rhomboid domain containing 2 [Source:HGNC Symbol;Acc:HGNC:23082]	-
ENSG00000091428	177.966	268.23	-0.591769	0.00081419	0.0162938	RAPGEF4	2	172735274	173052893	+	7129	protein_coding	Rap guanine nucleotide exchange factor 4 [Source:HGNC Symbol;Acc:HGNC:16626]	-
ENSG00000175467	1136.1	830.304	0.452097	0.000830671	0.016601	SART1	11	65961689	65979828	+	4323	protein_coding	SART1, U4/U6.U5 tri-snRNP-associated protein 1 [Source:HGNC Symbol;Acc:HGNC:10538]	-
ENSG00000237094	143.604	82.3325	0.805173	0.000833111	0.0166271	AL732372.2	1	365389	522928	-	6204	transcribed_unprocessed_pseudogene	pseudogene similar to part of septin 14 SEPT14	-
ENSG00000077279	266.544	418.58	-0.650467	0.000838694	0.0167158	DCX	X	111293779	111412429	-	10203	protein_coding	doublecortin [Source:HGNC Symbol;Acc:HGNC:2714]	-
ENSG00000047188	712.892	963.511	-0.434261	0.000845805	0.0168197	YTHDC2	5	113513683	113595285	+	10816	protein_coding	YTH domain containing 2 [Source:HGNC Symbol;Acc:HGNC:24721]	-
ENSG00000143797	628.563	857.993	-0.448552	0.000846194	0.0168197	MBOAT2	2	8852690	9003813	-	8798	protein_coding	membrane bound O-acyltransferase domain containing 2 [Source:HGNC Symbol;Acc:HGNC:25193]	-
ENSG00000160949	3138.03	2385.84	0.395197	0.000847914	0.0168311	TONSL	8	144428775	144444444	-	7111	protein_coding	tonsoku like, DNA repair protein [Source:HGNC Symbol;Acc:HGNC:7801]	-
ENSG00000104897	1414.37	989.72	0.514587	0.000852538	0.0169	SF3A2	19	2236504	2248679	+	3134	protein_coding	splicing factor 3a subunit 2 [Source:HGNC Symbol;Acc:HGNC:10766]	-
ENSG00000129675	1328.27	1833.46	-0.464858	0.000853814	0.0169025	ARHGEF6	X	136665547	136782088	-	6434	protein_coding	Rac/Cdc42 guanine nucleotide exchange factor 6 [Source:HGNC Symbol;Acc:HGNC:685]	-
ENSG00000122877	43.2622	15.6263	1.46836	0.000855434	0.0169118	EGR2	10	62811996	62919900	-	3689	protein_coding	early growth response 2 [Source:HGNC Symbol;Acc:HGNC:3239]	zf-C2H2
ENSG00000099814	2947.64	2004.34	0.556064	0.00085755	0.0169309	CEP170B	14	104865280	104896770	+	7199	protein_coding	centrosomal protein 170B [Source:HGNC Symbol;Acc:HGNC:20362]	-
ENSG00000135315	356.922	584.623	-0.71078	0.000860369	0.0169637	CEP162	6	84124241	84227635	-	5474	protein_coding	centrosomal protein 162 [Source:HGNC Symbol;Acc:HGNC:21107]	-
ENSG00000110315	412.06	567.836	-0.462388	0.000867559	0.0170825	RNF141	11	10511678	10541230	-	7820	protein_coding	ring finger protein 141 [Source:HGNC Symbol;Acc:HGNC:21159]	-
ENSG00000130193	605.619	910.296	-0.588027	0.000872319	0.0171344	THEM6	8	142727203	142736927	+	3055	protein_coding	thioesterase superfamily member 6 [Source:HGNC Symbol;Acc:HGNC:29656]	-
ENSG00000117676	425.349	595.01	-0.484493	0.000872526	0.0171344	RPS6KA1	1	26529761	26575030	+	5884	protein_coding	ribosomal protein S6 kinase A1 [Source:HGNC Symbol;Acc:HGNC:10430]	-
ENSG00000101846	200.672	117.64	0.774014	0.000874624	0.0171527	STS	X	7219456	7354810	+	6521	protein_coding	steroid sulfatase [Source:HGNC Symbol;Acc:HGNC:11425]	-
ENSG00000168135	81.735	146.753	-0.846405	0.000876085	0.0171584	KCNJ4	22	38426327	38455199	-	2065	protein_coding	potassium voltage-gated channel subfamily J member 4 [Source:HGNC Symbol;Acc:HGNC:6265]	-
ENSG00000122545	3993.38	5715.42	-0.517093	0.000880607	0.0172149	2021-09-07	7	35800932	35907105	+	10906	protein_coding	septin 7 [Source:HGNC Symbol;Acc:HGNC:1717]	-
ENSG00000170577	1485.76	1091.69	0.444638	0.000881313	0.0172149	SIX2	2	45005161	45009430	-	2205	protein_coding	SIX homeobox 2 [Source:HGNC Symbol;Acc:HGNC:10888]	Homeobox
ENSG00000090447	684.534	485.511	0.494999	0.000884108	0.0172466	TFAP4	16	4257186	4273075	-	7867	protein_coding	transcription factor AP-4 [Source:HGNC Symbol;Acc:HGNC:11745]	bHLH
ENSG00000139722	1279.95	924.986	0.467916	0.000891708	0.0173717	VPS37B	12	122865328	122896444	-	5953	protein_coding	VPS37B, ESCRT-I subunit [Source:HGNC Symbol;Acc:HGNC:25754]	-
ENSG00000138604	462.294	683.025	-0.562251	0.000903456	0.0175773	GLCE	15	69160584	69272217	+	6630	protein_coding	glucuronic acid epimerase [Source:HGNC Symbol;Acc:HGNC:17855]	-
ENSG00000213976	70.3745	132.951	-0.91402	0.000904851	0.0175812	AC010615.1	19	21382865	21387177	+	1764	unprocessed_pseudogene	zinc finger protein pseudogene	-
ENSG00000138398	1293.66	1816.07	-0.488967	0.000906656	0.017593	PPIG	2	169584340	169641406	+	7368	protein_coding	peptidylprolyl isomerase G [Source:HGNC Symbol;Acc:HGNC:14650]	-
ENSG00000177169	810.453	573.933	0.496938	0.000909878	0.0176322	ULK1	12	131894651	131923167	+	7608	protein_coding	unc-51 like autophagy activating kinase 1 [Source:HGNC Symbol;Acc:HGNC:12558]	-
ENSG00000116717	2668.92	1683.06	0.664935	0.000914807	0.0176937	GADD45A	1	67685061	67688338	+	2069	protein_coding	growth arrest and DNA damage inducible alpha [Source:HGNC Symbol;Acc:HGNC:4095]	-
ENSG00000109805	1510.44	2194.89	-0.538748	0.000915464	0.0176937	NCAPG	4	17810902	17844862	+	4921	protein_coding	non-SMC condensin I complex subunit G [Source:HGNC Symbol;Acc:HGNC:24304]	-
ENSG00000197128	826.37	601.92	0.456536	0.000917432	0.0177085	ZNF772	19	57466663	57477570	-	6096	protein_coding	zinc finger protein 772 [Source:HGNC Symbol;Acc:HGNC:33106]	zf-C2H2
ENSG00000172965	1158.69	761.199	0.605957	0.000919476	0.0177246	MIR4435-2HG	2	111036776	111523376	-	13094	lincRNA	MIR4435-2 host gene [Source:HGNC Symbol;Acc:HGNC:35163]	-
ENSG00000169627	257.819	14.7798	4.12685	0.000921015	0.017731	BOLA2B	16	30192934	30194306	-	1365	protein_coding	bolA family member 2B [Source:HGNC Symbol;Acc:HGNC:32479]	-
ENSG00000108509	697.814	428.006	0.704155	0.00092912	0.017858	CAMTA2	17	4967992	4987652	-	5999	protein_coding	calmodulin binding transcription activator 2 [Source:HGNC Symbol;Acc:HGNC:18807]	CG-1
ENSG00000141068	771.452	530.457	0.539403	0.000930038	0.017858	KSR1	17	27456470	27626438	+	12178	protein_coding	kinase suppressor of ras 1 [Source:HGNC Symbol;Acc:HGNC:6465]	-
ENSG00000104885	1682.84	1178.99	0.512659	0.000936707	0.0179625	DOT1L	19	2164149	2232578	+	11272	protein_coding	DOT1 like histone lysine methyltransferase [Source:HGNC Symbol;Acc:HGNC:24948]	-
ENSG00000075239	1091.98	1471.78	-0.430254	0.000939103	0.0179779	ACAT1	11	108121516	108147776	+	5584	protein_coding	acetyl-CoA acetyltransferase 1 [Source:HGNC Symbol;Acc:HGNC:93]	-
ENSG00000077380	2548.98	3366.94	-0.401296	0.000939955	0.0179779	DYNC1I2	2	171687409	171748420	+	4695	protein_coding	dynein cytoplasmic 1 intermediate chain 2 [Source:HGNC Symbol;Acc:HGNC:2964]	-
ENSG00000167522	5331.65	3725.83	0.516858	0.000943786	0.0180277	ANKRD11	16	89267619	89490561	-	19538	protein_coding	ankyrin repeat domain 11 [Source:HGNC Symbol;Acc:HGNC:21316]	-
ENSG00000197858	2841.63	2070.26	0.456633	0.000949936	0.0181009	GPAA1	8	144082590	144086216	+	3268	protein_coding	glycosylphosphatidylinositol anchor attachment 1 [Source:HGNC Symbol;Acc:HGNC:4446]	-
ENSG00000161091	1623.32	1135.54	0.515067	0.000950232	0.0181009	MFSD12	19	3538261	3574290	-	5277	protein_coding	major facilitator superfamily domain containing 12 [Source:HGNC Symbol;Acc:HGNC:28299]	-
ENSG00000196169	81.1723	142.836	-0.814287	0.000951316	0.0181009	KIF19	17	74326210	74355820	+	5640	protein_coding	kinesin family member 19 [Source:HGNC Symbol;Acc:HGNC:26735]	-
ENSG00000170584	656.878	947.857	-0.528425	0.000955012	0.0181477	NUDCD2	5	163446526	163460140	-	8847	protein_coding	NudC domain containing 2 [Source:HGNC Symbol;Acc:HGNC:30535]	-
ENSG00000135902	4470.61	3388.32	0.399875	0.000962698	0.0182701	CHRND	2	232525993	232536667	+	3132	protein_coding	cholinergic receptor nicotinic delta subunit [Source:HGNC Symbol;Acc:HGNC:1965]	-
ENSG00000050438	39.4938	80.4753	-1.02491	0.000970696	0.0183952	SLC4A8	12	51391317	51515763	+	17980	protein_coding	solute carrier family 4 member 8 [Source:HGNC Symbol;Acc:HGNC:11034]	-
ENSG00000147852	92.0902	30.117	1.61193	0.000971792	0.0183952	VLDLR	9	2621834	2660053	+	9339	protein_coding	very low density lipoprotein receptor [Source:HGNC Symbol;Acc:HGNC:12698]	-
ENSG00000132275	546.787	388.968	0.490846	0.000975065	0.0184334	RRP8	11	6595075	6603620	-	6922	protein_coding	ribosomal RNA processing 8 [Source:HGNC Symbol;Acc:HGNC:29030]	-
ENSG00000187741	701.811	488.716	0.521689	0.000988319	0.0186423	FANCA	16	89737549	89816657	-	9736	protein_coding	FA complementation group A [Source:HGNC Symbol;Acc:HGNC:3582]	-
ENSG00000150457	295.676	198.409	0.575383	0.000988656	0.0186423	LATS2	13	20973032	21061547	-	5578	protein_coding	large tumor suppressor kinase 2 [Source:HGNC Symbol;Acc:HGNC:6515]	-
ENSG00000232434	443.278	247.27	0.841856	0.000991163	0.01865	AJM1	9	136844415	136848801	+	4387	protein_coding	apical junction component 1 homolog [Source:HGNC Symbol;Acc:HGNC:37284]	-
ENSG00000161328	89.8386	44.8997	0.995466	0.000991603	0.01865	LRRC56	11	537527	554916	+	2769	protein_coding	leucine rich repeat containing 56 [Source:HGNC Symbol;Acc:HGNC:25430]	-
ENSG00000021826	569.431	812.563	-0.512776	0.000994977	0.0186895	CPS1	2	210477682	210679107	+	10775	protein_coding	carbamoyl-phosphate synthase 1 [Source:HGNC Symbol;Acc:HGNC:2323]	-
ENSG00000173611	244.11	363.441	-0.573965	0.0010003	0.0187467	SCAI	9	124942608	125143506	-	13014	protein_coding	suppressor of cancer cell invasion [Source:HGNC Symbol;Acc:HGNC:26709]	-
ENSG00000168243	474.76	650.359	-0.453474	0.00100182	0.0187467	GNG4	1	235547687	235650754	-	5401	protein_coding	G protein subunit gamma 4 [Source:HGNC Symbol;Acc:HGNC:4407]	-
ENSG00000198420	493.571	703.744	-0.511449	0.00100185	0.0187467	TCAF1	7	143851375	143902198	-	6310	protein_coding	TRPM8 channel associated factor 1 [Source:HGNC Symbol;Acc:HGNC:22201]	-
ENSG00000212864	105.351	186.791	-0.825306	0.00100896	0.0188558	RNF208	9	137220247	137221581	-	1150	protein_coding	ring finger protein 208 [Source:HGNC Symbol;Acc:HGNC:25420]	-
ENSG00000171206	1335.08	927.924	0.52489	0.00102031	0.0190436	TRIM8	10	102642310	102660680	+	9542	protein_coding	tripartite motif containing 8 [Source:HGNC Symbol;Acc:HGNC:15579]	-
ENSG00000127463	2485.79	1868.32	0.411638	0.00102379	0.0190843	EMC1	1	19215664	19251552	-	9623	protein_coding	ER membrane protein complex subunit 1 [Source:HGNC Symbol;Acc:HGNC:28957]	-
ENSG00000115875	5074.71	3871.2	0.390536	0.00103441	0.019239	SRSF7	2	38743599	38751494	-	4045	protein_coding	serine and arginine rich splicing factor 7 [Source:HGNC Symbol;Acc:HGNC:10789]	-
ENSG00000138641	265.941	384.403	-0.531629	0.00103471	0.019239	HERC3	4	88592423	88708542	+	6981	protein_coding	HECT and RLD domain containing E3 ubiquitin protein ligase 3 [Source:HGNC Symbol;Acc:HGNC:4876]	-
ENSG00000074527	32.6361	70.766	-1.11681	0.00103602	0.019239	NTN4	12	95657807	95791152	-	4166	protein_coding	netrin 4 [Source:HGNC Symbol;Acc:HGNC:13658]	-
ENSG00000272645	160.619	90.0883	0.832816	0.00104451	0.0193616	GTF2IP20	1	223951394	223992594	-	4145	transcribed_unprocessed_pseudogene	general transcription factor IIi pseudogene 20 [Source:HGNC Symbol;Acc:HGNC:51732]	-
ENSG00000077348	695.483	511.728	0.442922	0.00104525	0.0193616	EXOSC5	19	41386374	41397479	-	1488	protein_coding	exosome component 5 [Source:HGNC Symbol;Acc:HGNC:24662]	-
ENSG00000139289	3876.2	2568.65	0.593532	0.00104901	0.0194067	PHLDA1	12	76025447	76033932	-	8069	protein_coding	pleckstrin homology like domain family A member 1 [Source:HGNC Symbol;Acc:HGNC:8933]	-
ENSG00000004142	1965.13	1496.34	0.392894	0.00105151	0.0194252	POLDIP2	17	28347177	28357522	-	2121	protein_coding	DNA polymerase delta interacting protein 2 [Source:HGNC Symbol;Acc:HGNC:23781]	-
ENSG00000179818	730.427	519.025	0.492875	0.00105266	0.0194252	PCBP1-AS1	2	69962263	70103220	-	19619	processed_transcript	PCBP1 antisense RNA 1 [Source:HGNC Symbol;Acc:HGNC:42948]	-
ENSG00000170445	1777.64	1343.86	0.403649	0.00105562	0.0194554	HARS	5	140673904	140691862	-	7853	protein_coding	histidyl-tRNA synthetase [Source:HGNC Symbol;Acc:HGNC:4816]	-
ENSG00000117155	1316.16	1848.6	-0.489629	0.00106891	0.0196757	SSX2IP	1	84643707	84690803	-	8639	protein_coding	SSX family member 2 interacting protein [Source:HGNC Symbol;Acc:HGNC:16509]	-
ENSG00000122786	591.297	808.926	-0.452057	0.00107235	0.0197143	CALD1	7	134744252	134970728	+	9843	protein_coding	caldesmon 1 [Source:HGNC Symbol;Acc:HGNC:1441]	-
ENSG00000118518	277.883	403.67	-0.538196	0.00107427	0.019725	RNF146	6	127266610	127288567	+	3508	protein_coding	ring finger protein 146 [Source:HGNC Symbol;Acc:HGNC:21336]	-
ENSG00000120696	162.278	256.445	-0.659186	0.00107619	0.0197331	KBTBD7	13	41189833	41194566	-	4734	protein_coding	kelch repeat and BTB domain containing 7 [Source:HGNC Symbol;Acc:HGNC:25266]	-
ENSG00000187961	1195.88	863.973	0.468409	0.0010774	0.0197331	KLHL17	1	960587	965715	+	3395	protein_coding	kelch like family member 17 [Source:HGNC Symbol;Acc:HGNC:24023]	-
ENSG00000198087	475.614	677.229	-0.508826	0.00108512	0.0198497	CD2AP	6	47477789	47627263	+	6751	protein_coding	CD2 associated protein [Source:HGNC Symbol;Acc:HGNC:14258]	-
ENSG00000061936	1218.93	932.364	0.386547	0.00108806	0.0198787	SFSWAP	12	131711081	131799737	+	10157	protein_coding	splicing factor SWAP [Source:HGNC Symbol;Acc:HGNC:10790]	-
ENSG00000106460	539.243	752.583	-0.480183	0.00109189	0.01991	TMEM106B	7	12211241	12243367	+	13867	protein_coding	transmembrane protein 106B [Source:HGNC Symbol;Acc:HGNC:22407]	-
ENSG00000148737	399.76	279.487	0.516304	0.00109311	0.01991	TCF7L2	10	112950250	113167678	+	6736	protein_coding	transcription factor 7 like 2 [Source:HGNC Symbol;Acc:HGNC:11641]	HMG
ENSG00000198108	257.931	161.341	0.673673	0.00109583	0.01991	CHSY3	5	129904472	130186634	+	3938	protein_coding	chondroitin sulfate synthase 3 [Source:HGNC Symbol;Acc:HGNC:24293]	-
ENSG00000182670	2425.18	3350.7	-0.466202	0.00109623	0.01991	TTC3	21	37073226	37203112	+	15883	protein_coding	tetratricopeptide repeat domain 3 [Source:HGNC Symbol;Acc:HGNC:12393]	-
ENSG00000133835	1546.73	2110.51	-0.448113	0.00109749	0.01991	HSD17B4	5	119452443	119637199	+	10664	protein_coding	hydroxysteroid 17-beta dehydrogenase 4 [Source:HGNC Symbol;Acc:HGNC:5213]	-
ENSG00000105662	564.249	379.652	0.570815	0.00109814	0.01991	CRTC1	19	18683677	18782333	+	6965	protein_coding	CREB regulated transcription coactivator 1 [Source:HGNC Symbol;Acc:HGNC:16062]	-
ENSG00000198369	3280.38	2301.1	0.511602	0.00109926	0.01991	SPRED2	2	65310851	65432637	-	5154	protein_coding	sprouty related EVH1 domain containing 2 [Source:HGNC Symbol;Acc:HGNC:17722]	-
ENSG00000158941	2412	1756.52	0.457117	0.00110115	0.0199197	CCAR2	8	22604632	22621514	+	6534	protein_coding	cell cycle and apoptosis regulator 2 [Source:HGNC Symbol;Acc:HGNC:23360]	-
ENSG00000164362	419.136	269.323	0.636496	0.00110347	0.0199284	TERT	5	1253147	1295069	-	4602	protein_coding	telomerase reverse transcriptase [Source:HGNC Symbol;Acc:HGNC:11730]	-
ENSG00000172432	1165.63	785.695	0.568649	0.00110434	0.0199284	GTPBP2	6	43605316	43629162	-	4624	protein_coding	GTP binding protein 2 [Source:HGNC Symbol;Acc:HGNC:4670]	-
ENSG00000185085	459.818	323.06	0.508223	0.00110829	0.0199751	INTS5	11	62646848	62653302	-	3285	protein_coding	integrator complex subunit 5 [Source:HGNC Symbol;Acc:HGNC:29352]	-
ENSG00000121903	242.049	148.852	0.698553	0.00111997	0.0201608	ZSCAN20	1	33472645	33496507	+	5308	protein_coding	zinc finger and SCAN domain containing 20 [Source:HGNC Symbol;Acc:HGNC:13093]	zf-C2H2
ENSG00000161395	194.019	119.99	0.69022	0.00112334	0.0201967	PGAP3	17	39671122	39696797	-	3669	protein_coding	post-GPI attachment to proteins 3 [Source:HGNC Symbol;Acc:HGNC:23719]	-
ENSG00000240476	55.6478	21.3511	1.37669	0.00112677	0.0202336	LINC00973	3	98981058	98983096	+	962	lincRNA	long intergenic non-protein coding RNA 973 [Source:HGNC Symbol;Acc:HGNC:48868]	-
ENSG00000170456	465.461	642.183	-0.464604	0.00112825	0.0202355	DENND5B	12	31382223	31591097	-	11310	protein_coding	DENN domain containing 5B [Source:HGNC Symbol;Acc:HGNC:28338]	-
ENSG00000148300	1321.49	983.244	0.425992	0.00113088	0.020258	REXO4	9	133406059	133418096	-	2654	protein_coding	REX4 homolog, 3'-5' exonuclease [Source:HGNC Symbol;Acc:HGNC:12820]	-
ENSG00000163807	837.595	1216.96	-0.538403	0.00113251	0.0202623	KIAA1143	3	44737661	44761662	-	5259	protein_coding	KIAA1143 [Source:HGNC Symbol;Acc:HGNC:29198]	-
ENSG00000116329	1399.92	1009.37	0.471592	0.00113432	0.0202702	OPRD1	1	28812142	28871267	+	9345	protein_coding	opioid receptor delta 1 [Source:HGNC Symbol;Acc:HGNC:8153]	-
ENSG00000009724	27.0525	58.6646	-1.11567	0.00113922	0.0203328	MASP2	1	11026523	11047233	-	4251	protein_coding	mannan binding lectin serine peptidase 2 [Source:HGNC Symbol;Acc:HGNC:6902]	-
ENSG00000131171	520.893	855.705	-0.715199	0.00114761	0.0204546	SH3BGRL	X	81201943	81298547	+	2304	protein_coding	SH3 domain binding glutamate rich protein like [Source:HGNC Symbol;Acc:HGNC:10823]	-
ENSG00000188766	583.835	354.009	0.720223	0.00114882	0.0204546	SPRED3	19	38388421	38399587	+	5864	protein_coding	sprouty related EVH1 domain containing 3 [Source:HGNC Symbol;Acc:HGNC:31041]	-
ENSG00000172139	22.1362	50.3328	-1.18523	0.00115802	0.0205934	SLC9C1	3	112140887	112294258	-	4250	protein_coding	solute carrier family 9 member C1 [Source:HGNC Symbol;Acc:HGNC:31401]	-
ENSG00000179950	6398.68	4995.16	0.357184	0.00116438	0.0206516	PUF60	8	143816344	143829859	-	5424	protein_coding	poly(U) binding splicing factor 60 [Source:HGNC Symbol;Acc:HGNC:17042]	-
ENSG00000160193	736.14	523.067	0.491888	0.0011647	0.0206516	WDR4	21	42843094	42879568	-	2738	protein_coding	WD repeat domain 4 [Source:HGNC Symbol;Acc:HGNC:12756]	-
ENSG00000050165	253.201	391.241	-0.627937	0.00116581	0.0206516	DKK3	11	11963106	12009769	-	5059	protein_coding	dickkopf WNT signaling pathway inhibitor 3 [Source:HGNC Symbol;Acc:HGNC:2893]	-
ENSG00000069011	846.019	629.565	0.426489	0.00116692	0.0206516	PITX1	5	135027735	135034813	-	3511	protein_coding	paired like homeodomain 1 [Source:HGNC Symbol;Acc:HGNC:9004]	Homeobox
ENSG00000196247	424.263	627.042	-0.562697	0.0011763	0.0207851	ZNF107	7	64666083	64711582	+	7162	protein_coding	zinc finger protein 107 [Source:HGNC Symbol;Acc:HGNC:12887]	zf-C2H2
ENSG00000153832	26.7132	60.1117	-1.16714	0.00117729	0.0207851	FBXO36	2	229922302	230013109	+	3945	protein_coding	F-box protein 36 [Source:HGNC Symbol;Acc:HGNC:27020]	-
ENSG00000204498	309.594	207.205	0.57769	0.0011801	0.0208098	NFKBIL1	6	31546870	31558829	+	1779	protein_coding	NFKB inhibitor like 1 [Source:HGNC Symbol;Acc:HGNC:7800]	-
ENSG00000113597	300.618	430.072	-0.516377	0.0011833	0.0208411	TRAPPC13	5	65624716	65666233	+	7049	protein_coding	trafficking protein particle complex 13 [Source:HGNC Symbol;Acc:HGNC:25828]	-
ENSG00000078808	2753.66	2098.59	0.391616	0.00118579	0.0208601	SDF4	1	1216908	1232031	-	4709	protein_coding	stromal cell derived factor 4 [Source:HGNC Symbol;Acc:HGNC:24188]	-
ENSG00000183770	160.288	97.8176	0.709618	0.00119073	0.0208884	FOXL2	3	138944224	138947140	-	2917	protein_coding	forkhead box L2 [Source:HGNC Symbol;Acc:HGNC:1092]	Fork
ENSG00000068489	731.922	1144.09	-0.64388	0.00119115	0.0208884	PRR11	17	59155499	59204705	+	4080	protein_coding	proline rich 11 [Source:HGNC Symbol;Acc:HGNC:25619]	-
ENSG00000185896	1637.08	1236.38	0.404658	0.0011928	0.0208884	LAMP1	13	113297241	113323672	+	5739	protein_coding	lysosomal associated membrane protein 1 [Source:HGNC Symbol;Acc:HGNC:6499]	-
ENSG00000165861	345.659	229.348	0.590704	0.00119426	0.0208884	ZFYVE1	14	72969451	73027212	-	5306	protein_coding	zinc finger FYVE-type containing 1 [Source:HGNC Symbol;Acc:HGNC:13180]	-
ENSG00000105643	485.475	308.734	0.652272	0.00119618	0.0208884	ARRDC2	19	18001132	18014102	+	4637	protein_coding	arrestin domain containing 2 [Source:HGNC Symbol;Acc:HGNC:25225]	-
ENSG00000177508	579.679	399.117	0.537452	0.00119622	0.0208884	IRX3	16	54283304	54286763	-	2911	protein_coding	iroquois homeobox 3 [Source:HGNC Symbol;Acc:HGNC:14360]	Homeobox
ENSG00000170153	120.477	198.623	-0.720558	0.00119736	0.0208884	RNF150	4	140859807	141212877	-	11007	protein_coding	ring finger protein 150 [Source:HGNC Symbol;Acc:HGNC:23138]	-
ENSG00000197461	1249	826.885	0.594945	0.00120106	0.0209281	PDGFA	7	497258	520296	-	4151	protein_coding	platelet derived growth factor subunit A [Source:HGNC Symbol;Acc:HGNC:8799]	-
ENSG00000163739	58.5964	4.29933	3.76299	0.00120497	0.0209713	CXCL1	4	73869393	73871242	+	1296	protein_coding	C-X-C motif chemokine ligand 1 [Source:HGNC Symbol;Acc:HGNC:4602]	-
ENSG00000111850	179.807	276.268	-0.617688	0.00120764	0.020993	SMIM8	6	87322583	87399749	+	8749	protein_coding	small integral membrane protein 8 [Source:HGNC Symbol;Acc:HGNC:21401]	-
ENSG00000166484	436.091	297.329	0.553978	0.00121264	0.0210109	MAPK7	17	19377721	19383544	+	5196	protein_coding	mitogen-activated protein kinase 7 [Source:HGNC Symbol;Acc:HGNC:6880]	-
ENSG00000104325	616.811	871.745	-0.498262	0.00121501	0.0210109	DECR1	8	90001405	90052092	+	3507	protein_coding	2,4-dienoyl-CoA reductase 1 [Source:HGNC Symbol;Acc:HGNC:2753]	-
ENSG00000174173	634.761	899.659	-0.502326	0.00121504	0.0210109	TRMT10C	3	101561862	101566446	+	1888	protein_coding	tRNA methyltransferase 10C, mitochondrial RNase P subunit [Source:HGNC Symbol;Acc:HGNC:26022]	-
ENSG00000260404	340.897	219.13	0.63669	0.00121598	0.0210109	AC110079.1	4	118591773	118633729	+	4422	transcribed_unprocessed_pseudogene	uncharacterized LOC729218 [Source:NCBI gene;Acc:729218]	-
ENSG00000133316	803.396	548.434	0.549773	0.00121706	0.0210109	WDR74	11	62832342	62841809	-	4247	protein_coding	WD repeat domain 74 [Source:HGNC Symbol;Acc:HGNC:25529]	-
ENSG00000100068	332.354	228.744	0.538351	0.00121726	0.0210109	LRP5L	22	25351418	25405377	-	4687	protein_coding	LDL receptor related protein 5 like [Source:HGNC Symbol;Acc:HGNC:25323]	-
ENSG00000236144	404.145	243.387	0.729638	0.00122254	0.0210688	TMEM147-AS1	19	35540738	35546029	-	4859	antisense	TMEM147 antisense RNA 1 [Source:HGNC Symbol;Acc:HGNC:51273]	-
ENSG00000010295	1625.52	1117.91	0.539931	0.00122348	0.0210688	IFFO1	12	6538375	6556083	-	5203	protein_coding	intermediate filament family orphan 1 [Source:HGNC Symbol;Acc:HGNC:24970]	-
ENSG00000182327	47.974	19.6599	1.28469	0.00122567	0.0210748	GLTPD2	17	4788959	4790390	+	1023	protein_coding	glycolipid transfer protein domain containing 2 [Source:HGNC Symbol;Acc:HGNC:33756]	-
ENSG00000160326	1048.96	696.152	0.59074	0.0012267	0.0210748	SLC2A6	9	133471095	133479137	-	3540	protein_coding	solute carrier family 2 member 6 [Source:HGNC Symbol;Acc:HGNC:11011]	-
ENSG00000130175	3376.6	2502.67	0.431858	0.00122939	0.0210964	PRKCSH	19	11435288	11450968	+	5166	protein_coding	protein kinase C substrate 80K-H [Source:HGNC Symbol;Acc:HGNC:9411]	-
ENSG00000156531	1235.81	1634.42	-0.403085	0.00123516	0.0211707	PHF6	X	134373253	134428791	+	8016	protein_coding	PHD finger protein 6 [Source:HGNC Symbol;Acc:HGNC:18145]	-
ENSG00000131242	637.765	931.656	-0.547146	0.00123851	0.0212033	RAB11FIP4	17	31391624	31538217	+	15383	protein_coding	RAB11 family interacting protein 4 [Source:HGNC Symbol;Acc:HGNC:30267]	-
ENSG00000132740	457.552	289.327	0.659131	0.00124019	0.0212075	IGHMBP2	11	68903842	68940602	+	6465	protein_coding	immunoglobulin mu DNA binding protein 2 [Source:HGNC Symbol;Acc:HGNC:5542]	-
ENSG00000264956	52.6813	96.9935	-0.880372	0.00124188	0.0212116	AC138761.3	17	22266425	22288133	+	2920	lincRNA	novel transcript	-
ENSG00000173320	391.74	582.037	-0.570757	0.00124479	0.0212365	STOX2	4	183797692	184023526	+	11316	protein_coding	storkhead box 2 [Source:HGNC Symbol;Acc:HGNC:25450]	-
ENSG00000020577	943.367	617.651	0.610274	0.00124817	0.0212696	SAMD4A	14	54567097	54793315	+	12170	protein_coding	sterile alpha motif domain containing 4A [Source:HGNC Symbol;Acc:HGNC:23023]	-
ENSG00000171100	134.428	208.741	-0.634237	0.00125017	0.0212789	MTM1	X	150568619	150673322	+	4016	protein_coding	myotubularin 1 [Source:HGNC Symbol;Acc:HGNC:7448]	-
ENSG00000170525	1729.87	1226.75	0.495279	0.00125627	0.021358	PFKFB3	10	6144934	6254644	+	6114	protein_coding	6-phosphofructo-2-kinase/fructose-2,6-biphosphatase 3 [Source:HGNC Symbol;Acc:HGNC:8874]	-
ENSG00000124574	620.378	425.74	0.541564	0.00126064	0.0214075	ABCC10	6	43427366	43450430	+	8083	protein_coding	ATP binding cassette subfamily C member 10 [Source:HGNC Symbol;Acc:HGNC:52]	-
ENSG00000105321	590.271	388.955	0.600521	0.00126388	0.0214378	CCDC9	19	47255980	47273701	+	3845	protein_coding	coiled-coil domain containing 9 [Source:HGNC Symbol;Acc:HGNC:24560]	-
ENSG00000095370	13.5859	39.3195	-1.52868	0.00126893	0.0214871	SH2D3C	9	127738317	127778741	-	4659	protein_coding	SH2 domain containing 3C [Source:HGNC Symbol;Acc:HGNC:16884]	-
ENSG00000146826	370.811	217.476	0.767166	0.00126971	0.0214871	C7orf43	7	100154420	100158715	-	3255	protein_coding	chromosome 7 open reading frame 43 [Source:HGNC Symbol;Acc:HGNC:25604]	-
ENSG00000058600	1053.03	799.452	0.397591	0.00127139	0.0214907	POLR3E	16	22297375	22335103	+	9488	protein_coding	RNA polymerase III subunit E [Source:HGNC Symbol;Acc:HGNC:30347]	-
ENSG00000196950	902.248	1450.16	-0.684219	0.00127853	0.0215866	SLC39A10	2	195575977	195737702	+	6917	protein_coding	solute carrier family 39 member 10 [Source:HGNC Symbol;Acc:HGNC:20861]	-
ENSG00000163719	845.843	606.975	0.477806	0.00128508	0.0216723	MTMR14	3	9649433	9702393	+	6019	protein_coding	myotubularin related protein 14 [Source:HGNC Symbol;Acc:HGNC:26190]	-
ENSG00000062822	2314.33	1724.43	0.424104	0.00128811	0.0216984	POLD1	19	50384204	50418016	+	4932	protein_coding	DNA polymerase delta 1, catalytic subunit [Source:HGNC Symbol;Acc:HGNC:9175]	-
ENSG00000128585	351.068	490.256	-0.48169	0.00129071	0.0217006	MKLN1	7	131110096	131496636	+	12878	protein_coding	muskelin 1 [Source:HGNC Symbol;Acc:HGNC:7109]	-
ENSG00000010072	365.835	534.856	-0.546825	0.0012922	0.0217006	SPRTN	1	231337104	231355023	+	5906	protein_coding	SprT-like N-terminal domain [Source:HGNC Symbol;Acc:HGNC:25356]	-
ENSG00000127054	1421.57	1091.26	0.381363	0.00129267	0.0217006	INTS11	1	1311585	1324691	-	8220	protein_coding	integrator complex subunit 11 [Source:HGNC Symbol;Acc:HGNC:26052]	-
ENSG00000177192	949.953	716.883	0.405768	0.00130137	0.0218218	PUS1	12	131929200	131945896	+	5732	protein_coding	pseudouridylate synthase 1 [Source:HGNC Symbol;Acc:HGNC:15508]	-
ENSG00000121988	287.391	414.174	-0.525902	0.00130691	0.0218801	ZRANB3	2	135136916	135531236	-	9115	protein_coding	zinc finger RANBP2-type containing 3 [Source:HGNC Symbol;Acc:HGNC:25249]	-
ENSG00000132694	1158.01	861.537	0.425973	0.00130783	0.0218801	ARHGEF11	1	156934840	157045370	-	8950	protein_coding	Rho guanine nucleotide exchange factor 11 [Source:HGNC Symbol;Acc:HGNC:14580]	-
ENSG00000155330	384.625	559.03	-0.538582	0.00131072	0.0218893	C16orf87	16	46796607	46831411	-	7443	protein_coding	chromosome 16 open reading frame 87 [Source:HGNC Symbol;Acc:HGNC:33754]	-
ENSG00000153234	134.714	68.7621	0.96815	0.00131136	0.0218893	NR4A2	2	156324432	156342348	-	3967	protein_coding	nuclear receptor subfamily 4 group A member 2 [Source:HGNC Symbol;Acc:HGNC:7981]	NGFIB-like
ENSG00000144560	1311.95	901.127	0.541241	0.00131866	0.0219649	VGLL4	3	11556070	11771350	-	7236	protein_coding	vestigial like family member 4 [Source:HGNC Symbol;Acc:HGNC:28966]	-
ENSG00000129910	4283.96	3047.79	0.491076	0.00131888	0.0219649	CDH15	16	89171767	89195492	+	4628	protein_coding	cadherin 15 [Source:HGNC Symbol;Acc:HGNC:1754]	-
ENSG00000160058	1732.91	1307.96	0.405623	0.00132173	0.0219687	BSDC1	1	32365103	32394731	-	6271	protein_coding	BSD domain containing 1 [Source:HGNC Symbol;Acc:HGNC:25501]	-
ENSG00000136943	660.731	891.971	-0.432317	0.0013221	0.0219687	CTSV	9	97029679	97039643	-	4700	protein_coding	cathepsin V [Source:HGNC Symbol;Acc:HGNC:2538]	-
ENSG00000165801	2084.85	1566.8	0.411825	0.00132887	0.0220498	ARHGEF40	14	21070270	21090240	+	8189	protein_coding	Rho guanine nucleotide exchange factor 40 [Source:HGNC Symbol;Acc:HGNC:25516]	-
ENSG00000175066	263.947	374.013	-0.502244	0.00132998	0.0220498	GK5	3	142157527	142225607	-	12158	protein_coding	glycerol kinase 5 [Source:HGNC Symbol;Acc:HGNC:28635]	-
ENSG00000176978	3126.68	2235.42	0.483819	0.00133317	0.0220778	DPP7	9	137110542	137115177	-	2820	protein_coding	dipeptidyl peptidase 7 [Source:HGNC Symbol;Acc:HGNC:14892]	-
ENSG00000204842	1083.6	801.995	0.433969	0.00133481	0.02208	ATXN2	12	111443485	111599676	-	16504	protein_coding	ataxin 2 [Source:HGNC Symbol;Acc:HGNC:10555]	-
ENSG00000131652	648.532	459.295	0.498442	0.00134989	0.0223044	THOC6	16	3024027	3027755	+	1860	protein_coding	THO complex 6 [Source:HGNC Symbol;Acc:HGNC:28369]	-
ENSG00000185090	558.985	366.278	0.608132	0.00135325	0.0223347	MANEAL	1	37793802	37801137	+	3018	protein_coding	mannosidase endo-alpha like [Source:HGNC Symbol;Acc:HGNC:26452]	-
ENSG00000064932	1231.66	924.182	0.413843	0.00135751	0.0223799	SBNO2	19	1107636	1174283	-	6626	protein_coding	strawberry notch homolog 2 [Source:HGNC Symbol;Acc:HGNC:29158]	-
ENSG00000106665	1511.99	1073.82	0.493151	0.00136308	0.02241	CLIP2	7	74289475	74405943	+	7315	protein_coding	CAP-Gly domain containing linker protein 2 [Source:HGNC Symbol;Acc:HGNC:2586]	-
ENSG00000116691	749.357	559.839	0.420785	0.00136329	0.02241	MIIP	1	12019466	12032045	+	2821	protein_coding	migration and invasion inhibitory protein [Source:HGNC Symbol;Acc:HGNC:25715]	-
ENSG00000136158	3018	2224.99	0.439707	0.00136443	0.02241	SPRY2	13	80335976	80340951	-	3038	protein_coding	sprouty RTK signaling antagonist 2 [Source:HGNC Symbol;Acc:HGNC:11270]	-
ENSG00000162396	247.323	165.08	0.582576	0.00136544	0.02241	PARS2	1	54756898	54764514	-	2347	protein_coding	prolyl-tRNA synthetase 2, mitochondrial [Source:HGNC Symbol;Acc:HGNC:30563]	-
ENSG00000172331	87.7957	142.76	-0.700196	0.00137928	0.0226119	BPGM	7	134646808	134679813	+	2539	protein_coding	bisphosphoglycerate mutase [Source:HGNC Symbol;Acc:HGNC:1093]	-
ENSG00000188994	637.387	938.633	-0.557629	0.00140136	0.0229482	ZNF292	6	87152833	87264196	+	13128	protein_coding	zinc finger protein 292 [Source:HGNC Symbol;Acc:HGNC:18410]	zf-C2H2
ENSG00000088876	295.166	199.929	0.562659	0.00140897	0.0230471	ZNF343	20	2481817	2524702	-	4643	protein_coding	zinc finger protein 343 [Source:HGNC Symbol;Acc:HGNC:16017]	zf-C2H2
ENSG00000161618	460.292	303.962	0.596608	0.00141419	0.0231068	ALDH16A1	19	49453169	49471048	+	4643	protein_coding	aldehyde dehydrogenase 16 family member A1 [Source:HGNC Symbol;Acc:HGNC:28114]	-
ENSG00000155893	181.299	280.661	-0.629561	0.00141788	0.0231291	PXYLP1	3	141228726	141367753	+	13325	protein_coding	2-phosphoxylose phosphatase 1 [Source:HGNC Symbol;Acc:HGNC:26303]	-
ENSG00000206052	127.338	206.696	-0.698677	0.0014187	0.0231291	DOK6	18	69401055	69849087	+	9387	protein_coding	docking protein 6 [Source:HGNC Symbol;Acc:HGNC:28301]	-
ENSG00000158270	121.844	187.299	-0.620566	0.00143921	0.0234374	COLEC12	18	316740	500722	-	7340	protein_coding	collectin subfamily member 12 [Source:HGNC Symbol;Acc:HGNC:16016]	-
ENSG00000107249	186.851	113.055	0.724007	0.00144248	0.0234647	GLIS3	9	3824127	4348392	-	11826	protein_coding	GLIS family zinc finger 3 [Source:HGNC Symbol;Acc:HGNC:28510]	zf-C2H2
ENSG00000159593	893.485	1258.18	-0.493253	0.00145219	0.0235965	NAE1	16	66802875	66873256	-	4810	protein_coding	NEDD8 activating enzyme E1 subunit 1 [Source:HGNC Symbol;Acc:HGNC:621]	-
ENSG00000166987	725.398	490.231	0.563802	0.00145686	0.0236462	MBD6	12	57520710	57530148	+	5646	protein_coding	methyl-CpG binding domain protein 6 [Source:HGNC Symbol;Acc:HGNC:20445]	-
ENSG00000137463	53.1284	103.2	-0.955178	0.00146127	0.0236714	MGARP	4	139266163	139280338	-	1339	protein_coding	mitochondria localized glutamic acid rich protein [Source:HGNC Symbol;Acc:HGNC:29969]	-
ENSG00000185504	788.251	554.177	0.507216	0.00146163	0.0236714	FAAP100	17	81539885	81553961	-	5354	protein_coding	FA core complex associated protein 100 [Source:HGNC Symbol;Acc:HGNC:26171]	-
ENSG00000148950	119.917	190.169	-0.663202	0.00147164	0.0238072	IMMP1L	11	31432401	31509645	-	3901	protein_coding	inner mitochondrial membrane peptidase subunit 1 [Source:HGNC Symbol;Acc:HGNC:26317]	-
ENSG00000112559	424.405	582.112	-0.455693	0.00147442	0.023826	MDFI	6	41636882	41654246	+	2523	protein_coding	MyoD family inhibitor [Source:HGNC Symbol;Acc:HGNC:6967]	-
ENSG00000124920	347.351	497.876	-0.519933	0.00147908	0.0238316	MYRF	11	61752642	61788518	+	10680	protein_coding	myelin regulatory factor [Source:HGNC Symbol;Acc:HGNC:1181]	NDT80/PhoG
ENSG00000164647	161.696	253.976	-0.649072	0.00148005	0.0238316	STEAP1	7	90154375	90164829	+	1625	protein_coding	STEAP family member 1 [Source:HGNC Symbol;Acc:HGNC:11378]	-
ENSG00000113845	1241.9	1681.75	-0.437096	0.00148144	0.0238316	TIMMDC1	3	119498532	119525090	+	2730	protein_coding	translocase of inner mitochondrial membrane domain containing 1 [Source:HGNC Symbol;Acc:HGNC:1321]	-
ENSG00000134775	39.9339	77.3822	-0.952284	0.00148277	0.0238316	FHOD3	18	36297714	36780055	+	7965	protein_coding	formin homology 2 domain containing 3 [Source:HGNC Symbol;Acc:HGNC:26178]	-
ENSG00000182087	3468.41	2489.28	0.478284	0.00148289	0.0238316	TMEM259	19	1009648	1021179	-	4031	protein_coding	transmembrane protein 259 [Source:HGNC Symbol;Acc:HGNC:17039]	-
ENSG00000155090	1740.18	583.938	1.57537	0.00148784	0.0238851	KLF10	8	102648779	102655902	-	4003	protein_coding	Kruppel like factor 10 [Source:HGNC Symbol;Acc:HGNC:11810]	zf-C2H2
ENSG00000198677	1616.35	2173.74	-0.427188	0.0014972	0.0240091	TTC37	5	95461755	95555007	-	10454	protein_coding	tetratricopeptide repeat domain 37 [Source:HGNC Symbol;Acc:HGNC:23639]	-
ENSG00000132359	1169.47	776.683	0.589571	0.00151084	0.0242014	RAP1GAP2	17	2755705	3037739	+	7530	protein_coding	RAP1 GTPase activating protein 2 [Source:HGNC Symbol;Acc:HGNC:29176]	-
ENSG00000148399	984.727	734.509	0.422715	0.00151884	0.0242777	DPH7	9	137554904	137578935	-	4475	protein_coding	diphthamide biosynthesis 7 [Source:HGNC Symbol;Acc:HGNC:25199]	-
ENSG00000211699	304.29	200.582	0.600944	0.00151891	0.0242777	TRGV3	7	38358512	38359162	-	537	TR_V_gene	T cell receptor gamma variable 3 [Source:HGNC Symbol;Acc:HGNC:12288]	-
ENSG00000117360	1595.6	1244.04	0.359054	0.00152654	0.0243732	PRPF3	1	150321476	150353195	+	5373	protein_coding	pre-mRNA processing factor 3 [Source:HGNC Symbol;Acc:HGNC:17348]	-
ENSG00000064199	83.2183	142.953	-0.777613	0.00153436	0.0244715	SPA17	11	124673798	124697518	+	5205	protein_coding	sperm autoantigenic protein 17 [Source:HGNC Symbol;Acc:HGNC:11210]	-
ENSG00000153982	75.2612	125.35	-0.737357	0.00153821	0.0245063	GDPD1	17	59220467	59275967	+	2970	protein_coding	glycerophosphodiester phosphodiesterase domain containing 1 [Source:HGNC Symbol;Acc:HGNC:20883]	-
ENSG00000062524	405.117	265.658	0.606281	0.00154056	0.0245171	LTK	15	41503638	41513887	-	3490	protein_coding	leukocyte receptor tyrosine kinase [Source:HGNC Symbol;Acc:HGNC:6721]	-
ENSG00000089876	592.244	806.226	-0.444345	0.00154678	0.0245894	DHX32	10	125836337	125896436	-	3948	protein_coding	DEAH-box helicase 32 (putative) [Source:HGNC Symbol;Acc:HGNC:16717]	-
ENSG00000166016	1088.44	786.166	0.468545	0.00155397	0.024677	ABTB2	11	34150988	34358008	-	4973	protein_coding	ankyrin repeat and BTB domain containing 2 [Source:HGNC Symbol;Acc:HGNC:23842]	-
ENSG00000149115	2170.3	1490.04	0.54217	0.00156407	0.0248019	TNKS1BP1	11	57299638	57324952	-	7149	protein_coding	tankyrase 1 binding protein 1 [Source:HGNC Symbol;Acc:HGNC:19081]	-
ENSG00000168487	778.186	571.854	0.443827	0.00156521	0.0248019	BMP1	8	22164736	22212326	+	7471	protein_coding	bone morphogenetic protein 1 [Source:HGNC Symbol;Acc:HGNC:1067]	-
ENSG00000006283	179.129	298.236	-0.736638	0.00156914	0.0248205	CACNA1G	17	50561068	50627474	+	9709	protein_coding	calcium voltage-gated channel subunit alpha1 G [Source:HGNC Symbol;Acc:HGNC:1394]	-
ENSG00000110046	667.455	490.38	0.445041	0.00156976	0.0248205	ATG2A	11	64894546	64917248	-	7870	protein_coding	autophagy related 2A [Source:HGNC Symbol;Acc:HGNC:29028]	-
ENSG00000113356	403.153	624.829	-0.631056	0.00157252	0.0248373	POLR3G	5	90471748	90514553	+	4019	protein_coding	RNA polymerase III subunit G [Source:HGNC Symbol;Acc:HGNC:30075]	-
ENSG00000000971	378.458	580.089	-0.614731	0.00158231	0.0249652	CFH	1	196651878	196747504	+	8145	protein_coding	complement factor H [Source:HGNC Symbol;Acc:HGNC:4883]	-
ENSG00000196458	576.247	789.731	-0.454057	0.00158829	0.0249839	ZNF605	12	132918308	132956306	-	10824	protein_coding	zinc finger protein 605 [Source:HGNC Symbol;Acc:HGNC:28068]	zf-C2H2
ENSG00000184343	959.025	715.457	0.42241	0.00158915	0.0249839	SRPK3	X	153776412	153785732	+	4744	protein_coding	SRSF protein kinase 3 [Source:HGNC Symbol;Acc:HGNC:11402]	-
ENSG00000128266	392.276	612.444	-0.64202	0.00159124	0.0249839	GNAZ	22	23070361	23125037	+	3840	protein_coding	G protein subunit alpha z [Source:HGNC Symbol;Acc:HGNC:4395]	-
ENSG00000235609	63.2296	113.947	-0.847941	0.00159323	0.0249839	AF127577.4	21	14818843	15014430	-	5929	lincRNA	novel transcript	-
ENSG00000052126	240.174	347.951	-0.53361	0.00159433	0.0249839	PLEKHA5	12	19129752	19376400	+	12558	protein_coding	pleckstrin homology domain containing A5 [Source:HGNC Symbol;Acc:HGNC:30036]	-
ENSG00000173812	8938.89	6121.2	0.546236	0.0015965	0.0249839	EIF1	17	41688885	41692668	+	3623	protein_coding	eukaryotic translation initiation factor 1 [Source:HGNC Symbol;Acc:HGNC:3249]	-
ENSG00000150627	70.7885	120.348	-0.766103	0.00159655	0.0249839	WDR17	4	176065834	176182818	+	7808	protein_coding	WD repeat domain 17 [Source:HGNC Symbol;Acc:HGNC:16661]	-
ENSG00000198830	7419.66	5433.86	0.44926	0.0015971	0.0249839	HMGN2	1	26472450	26475972	+	2509	protein_coding	high mobility group nucleosomal binding domain 2 [Source:HGNC Symbol;Acc:HGNC:4986]	-
ENSG00000122644	321.458	462.354	-0.523633	0.00159883	0.0249843	ARL4A	7	12686856	12690934	+	3561	protein_coding	ADP ribosylation factor like GTPase 4A [Source:HGNC Symbol;Acc:HGNC:695]	-
ENSG00000172273	497.252	363.944	0.450206	0.00160106	0.0249926	HINFP	11	119121587	119136044	+	9836	protein_coding	histone H4 transcription factor [Source:HGNC Symbol;Acc:HGNC:17850]	zf-C2H2
ENSG00000044090	886.264	645.664	0.45634	0.00160536	0.0250089	CUL7	6	43037617	43053945	-	5628	protein_coding	cullin 7 [Source:HGNC Symbol;Acc:HGNC:21024]	-
ENSG00000198837	1205.16	900.135	0.420304	0.00160729	0.0250089	DENND4B	1	153929501	153946696	-	7584	protein_coding	DENN domain containing 4B [Source:HGNC Symbol;Acc:HGNC:29044]	-
ENSG00000153976	218.739	141.172	0.628907	0.00160739	0.0250089	HS3ST3A1	17	13495689	13601927	-	2628	protein_coding	heparan sulfate-glucosamine 3-sulfotransferase 3A1 [Source:HGNC Symbol;Acc:HGNC:5196]	-
ENSG00000115364	1343.24	1797.98	-0.420302	0.00160892	0.0250089	MRPL19	2	75646783	75690851	+	4601	protein_coding	mitochondrial ribosomal protein L19 [Source:HGNC Symbol;Acc:HGNC:14052]	-
ENSG00000130204	3824.05	2741.31	0.479965	0.00161426	0.0250403	TOMM40	19	44890569	44903689	+	3610	protein_coding	translocase of outer mitochondrial membrane 40 [Source:HGNC Symbol;Acc:HGNC:18001]	-
ENSG00000060762	365.087	591.237	-0.694555	0.00161435	0.0250403	MPC1	6	166364919	166383013	-	1546	protein_coding	mitochondrial pyruvate carrier 1 [Source:HGNC Symbol;Acc:HGNC:21606]	-
ENSG00000127564	1304.79	820.106	0.669303	0.00161775	0.0250656	PKMYT1	16	2968024	2980539	-	5034	protein_coding	protein kinase, membrane associated tyrosine/threonine 1 [Source:HGNC Symbol;Acc:HGNC:29650]	-
ENSG00000130764	1524.57	1142.67	0.415606	0.00162354	0.0250656	LRRC47	1	3778558	3796504	-	4516	protein_coding	leucine rich repeat containing 47 [Source:HGNC Symbol;Acc:HGNC:29207]	-
ENSG00000111664	118.668	64.3922	0.876729	0.00162405	0.0250656	GNB3	12	6839954	6847393	+	3437	protein_coding	G protein subunit beta 3 [Source:HGNC Symbol;Acc:HGNC:4400]	-
ENSG00000142871	484.464	259.222	0.902161	0.00162428	0.0250656	CYR61	1	85580761	85583962	+	2455	protein_coding	cysteine rich angiogenic inducer 61 [Source:HGNC Symbol;Acc:HGNC:2654]	-
ENSG00000204469	6345.17	4567.49	0.474093	0.00162451	0.0250656	PRRC2A	6	31620720	31637771	+	9115	protein_coding	proline rich coiled-coil 2A [Source:HGNC Symbol;Acc:HGNC:13918]	-
ENSG00000187902	46.6807	95.1861	-1.03296	0.00162978	0.0250788	SHISA7	19	55428740	55442863	-	6083	protein_coding	shisa family member 7 [Source:HGNC Symbol;Acc:HGNC:35409]	-
ENSG00000153140	258.464	368.094	-0.509091	0.00163065	0.0250788	CETN3	5	90392261	90409786	-	3106	protein_coding	centrin 3 [Source:HGNC Symbol;Acc:HGNC:1868]	-
ENSG00000196428	686.887	512.508	0.421879	0.00163108	0.0250788	TSC22D2	3	150408335	150466431	+	11676	protein_coding	TSC22 domain family member 2 [Source:HGNC Symbol;Acc:HGNC:29095]	TSC22
ENSG00000179528	115.471	192.876	-0.738687	0.0016322	0.0250788	LBX2	2	74497517	74503316	-	2389	protein_coding	ladybird homeobox 2 [Source:HGNC Symbol;Acc:HGNC:15525]	Homeobox
ENSG00000165097	601.582	825.666	-0.45609	0.00165252	0.0253645	KDM1B	6	18155329	18223853	+	5596	protein_coding	lysine demethylase 1B [Source:HGNC Symbol;Acc:HGNC:21577]	-
ENSG00000095752	177.249	78.2067	1.17815	0.0016574	0.0254129	IL11	19	55364389	55370463	-	2671	protein_coding	interleukin 11 [Source:HGNC Symbol;Acc:HGNC:5966]	-
ENSG00000163155	345.965	240.581	0.522572	0.00166041	0.0254326	LYSMD1	1	151159748	151165948	-	2508	protein_coding	LysM domain containing 1 [Source:HGNC Symbol;Acc:HGNC:32070]	-
ENSG00000104529	4003.92	2575.31	0.636393	0.00166331	0.0254357	EEF1D	8	143579697	143599541	-	9390	protein_coding	eukaryotic translation elongation factor 1 delta [Source:HGNC Symbol;Acc:HGNC:3211]	-
ENSG00000182963	942.422	666.86	0.498913	0.00166408	0.0254357	GJC1	17	44798448	44830816	-	8660	protein_coding	gap junction protein gamma 1 [Source:HGNC Symbol;Acc:HGNC:4280]	-
ENSG00000049249	112.422	7.99362	3.81702	0.00167058	0.0255085	TNFRSF9	1	7915894	7943165	-	6331	protein_coding	TNF receptor superfamily member 9 [Source:HGNC Symbol;Acc:HGNC:11924]	-
ENSG00000279092	56.1028	22.8969	1.28713	0.00167722	0.0255832	AC025678.3	15	34415450	34420273	-	4824	TEC	TEC	-
ENSG00000224940	425.453	275.847	0.623775	0.00168118	0.0256171	PRRT4	7	128350325	128361685	-	3683	protein_coding	proline rich transmembrane protein 4 [Source:HGNC Symbol;Acc:HGNC:37280]	-
ENSG00000136271	3202.35	2507.41	0.35305	0.00168956	0.0256979	DDX56	7	44565417	44575051	-	4068	protein_coding	DEAD-box helicase 56 [Source:HGNC Symbol;Acc:HGNC:18193]	-
ENSG00000146386	497.235	702.547	-0.498099	0.00168998	0.0256979	ABRACL	6	139028682	139043302	+	1200	protein_coding	ABRA C-terminal like [Source:HGNC Symbol;Acc:HGNC:21230]	-
ENSG00000198839	181.044	297.128	-0.712231	0.00169757	0.0257514	ZNF277	7	112206588	112343096	+	4014	protein_coding	zinc finger protein 277 [Source:HGNC Symbol;Acc:HGNC:13070]	-
ENSG00000205903	2253.63	1529.45	0.558748	0.00169759	0.0257514	ZNF316	7	6637322	6656432	+	5811	protein_coding	zinc finger protein 316 [Source:HGNC Symbol;Acc:HGNC:13843]	-
ENSG00000167283	376.68	534.471	-0.503674	0.00169997	0.0257514	ATP5MG	11	118401154	118431496	+	3382	protein_coding	ATP synthase membrane subunit g [Source:HGNC Symbol;Acc:HGNC:14247]	-
ENSG00000166448	58.2241	107.019	-0.881406	0.00170051	0.0257514	TMEM130	7	98846488	98870771	-	4663	protein_coding	transmembrane protein 130 [Source:HGNC Symbol;Acc:HGNC:25429]	-
ENSG00000176903	1134.78	821.67	0.464891	0.00170792	0.0258081	PNMA1	14	73711783	73714372	-	2590	protein_coding	PNMA family member 1 [Source:HGNC Symbol;Acc:HGNC:9158]	-
ENSG00000131435	1211.81	875.225	0.469164	0.00170825	0.0258081	PDLIM4	5	132257671	132273454	+	3192	protein_coding	PDZ and LIM domain 4 [Source:HGNC Symbol;Acc:HGNC:16501]	-
ENSG00000181135	581.248	378.549	0.617006	0.00170953	0.0258081	ZNF707	8	143684452	143713898	+	6327	protein_coding	zinc finger protein 707 [Source:HGNC Symbol;Acc:HGNC:27815]	zf-C2H2
ENSG00000124788	1001.66	726.727	0.462883	0.00171234	0.025824	ATXN1	6	16299112	16761491	-	17812	protein_coding	ataxin 1 [Source:HGNC Symbol;Acc:HGNC:10548]	-
ENSG00000254682	94.7168	166.378	-0.809345	0.00171423	0.0258261	AP002387.1	11	71448674	71452157	+	680	antisense	novel transcript	-
ENSG00000132017	1062.81	800.808	0.40839	0.0017166	0.025834	DCAF15	19	13952492	13961449	+	2961	protein_coding	DDB1 and CUL4 associated factor 15 [Source:HGNC Symbol;Acc:HGNC:25095]	-
ENSG00000284976	680.997	446.708	0.606872	0.00171828	0.025834	BX255925.3	9	137217452	137219361	+	1910	protein_coding	novel RING finger protein	-
ENSG00000196204	741.671	553.491	0.422068	0.00172819	0.0259564	RNF216P1	7	4973988	5040675	+	5510	transcribed_unprocessed_pseudogene	ring finger protein 216 pseudogene 1 [Source:HGNC Symbol;Acc:HGNC:33610]	-
ENSG00000167528	276.75	187.709	0.559677	0.00174388	0.0261283	ZNF641	12	48337180	48351414	-	8474	protein_coding	zinc finger protein 641 [Source:HGNC Symbol;Acc:HGNC:31834]	zf-C2H2
ENSG00000172172	1414.74	1977.26	-0.482487	0.00174585	0.0261283	MRPL13	8	120380761	120445402	-	4209	protein_coding	mitochondrial ribosomal protein L13 [Source:HGNC Symbol;Acc:HGNC:14278]	-
ENSG00000197406	128.729	197.105	-0.615336	0.00174607	0.0261283	DIO3	14	101561351	101563452	+	2102	protein_coding	iodothyronine deiodinase 3 [Source:HGNC Symbol;Acc:HGNC:2885]	-
ENSG00000103121	559.857	782.38	-0.481845	0.00174675	0.0261283	CMC2	16	80966448	81020270	-	12781	protein_coding	C-X9-C motif containing 2 [Source:HGNC Symbol;Acc:HGNC:24447]	-
ENSG00000102100	486.736	325.988	0.576623	0.00175129	0.0261696	SLC35A2	X	48903180	48911958	-	3745	protein_coding	solute carrier family 35 member A2 [Source:HGNC Symbol;Acc:HGNC:11022]	-
ENSG00000120875	2411.17	1880.99	0.35807	0.00176389	0.0263261	DUSP4	8	29333064	29350668	-	7257	protein_coding	dual specificity phosphatase 4 [Source:HGNC Symbol;Acc:HGNC:3070]	-
ENSG00000112984	1839.6	2968.57	-0.690136	0.00176693	0.0263261	KIF20A	5	138178719	138187715	+	3958	protein_coding	kinesin family member 20A [Source:HGNC Symbol;Acc:HGNC:9787]	-
ENSG00000168495	1913.02	1450.68	0.398843	0.00176714	0.0263261	POLR3D	8	22245104	22254600	+	5611	protein_coding	RNA polymerase III subunit D [Source:HGNC Symbol;Acc:HGNC:1080]	-
ENSG00000088836	771.72	569.598	0.437939	0.00177711	0.0264478	SLC4A11	20	3227417	3239559	-	4346	protein_coding	solute carrier family 4 member 11 [Source:HGNC Symbol;Acc:HGNC:16438]	-
ENSG00000168993	293.379	186.169	0.654356	0.00178747	0.026575	CPLX1	4	784957	826198	-	2418	protein_coding	complexin 1 [Source:HGNC Symbol;Acc:HGNC:2309]	-
ENSG00000067182	1240.42	894.678	0.471374	0.00180101	0.0267366	TNFRSF1A	12	6328757	6342114	-	4005	protein_coding	TNF receptor superfamily member 1A [Source:HGNC Symbol;Acc:HGNC:11916]	-
ENSG00000142733	628.679	457.47	0.457615	0.00180198	0.0267366	MAP3K6	1	27355184	27366892	-	4951	protein_coding	mitogen-activated protein kinase kinase kinase 6 [Source:HGNC Symbol;Acc:HGNC:6858]	-
ENSG00000204623	143.769	87.1398	0.722445	0.00180669	0.0267563	ZNRD1ASP	6	30001011	30061640	-	17538	transcribed_unitary_pseudogene	zinc ribbon domain containing 1 antisense, pseudogene [Source:HGNC Symbol;Acc:HGNC:13924]	-
ENSG00000051108	1329.87	862.757	0.624053	0.001807	0.0267563	HERPUD1	16	56932048	56944863	+	5155	protein_coding	homocysteine inducible ER protein with ubiquitin like domain 1 [Source:HGNC Symbol;Acc:HGNC:13744]	-
ENSG00000101745	373.365	588.907	-0.656436	0.00180877	0.0267563	ANKRD12	18	9136228	9285985	+	12252	protein_coding	ankyrin repeat domain 12 [Source:HGNC Symbol;Acc:HGNC:29135]	-
ENSG00000126391	1409.6	926.701	0.604658	0.00181548	0.0268272	FRMD8	11	65386599	65413525	+	4091	protein_coding	FERM domain containing 8 [Source:HGNC Symbol;Acc:HGNC:25462]	-
ENSG00000162614	229.222	389.748	-0.764009	0.00181721	0.0268272	NEXN	1	77888513	77943895	+	4436	protein_coding	nexilin F-actin binding protein [Source:HGNC Symbol;Acc:HGNC:29557]	-
ENSG00000078668	2649.24	3735.33	-0.495472	0.00182409	0.0269017	VDAC3	8	42391624	42405897	+	3141	protein_coding	voltage dependent anion channel 3 [Source:HGNC Symbol;Acc:HGNC:12674]	-
ENSG00000162772	1066.59	752.917	0.502069	0.00182788	0.0269305	ATF3	1	212565334	212620777	+	4040	protein_coding	activating transcription factor 3 [Source:HGNC Symbol;Acc:HGNC:785]	TF_bZIP
ENSG00000123329	227.382	61.9752	1.87488	0.0018361	0.0270245	ARHGAP9	12	57472255	57488814	-	5127	protein_coding	Rho GTPase activating protein 9 [Source:HGNC Symbol;Acc:HGNC:14130]	-
ENSG00000215154	137.965	82.626	0.736569	0.00184409	0.0270946	AC141586.1	16	2603350	2630494	+	2751	transcribed_unprocessed_pseudogene	potassium channel tetramerization domain containing 5 pseudogene [Source:NCBI gene;Acc:652276]	-
ENSG00000108370	68.5182	120.327	-0.813951	0.00184594	0.0270946	RGS9	17	65100812	65227703	+	6990	protein_coding	regulator of G protein signaling 9 [Source:HGNC Symbol;Acc:HGNC:10004]	-
ENSG00000100425	1048.23	775.455	0.435554	0.0018464	0.0270946	BRD1	22	49773283	49827512	-	5850	protein_coding	bromodomain containing 1 [Source:HGNC Symbol;Acc:HGNC:1102]	-
ENSG00000103126	943.851	690.199	0.450889	0.00184899	0.0271057	AXIN1	16	287440	352673	-	7487	protein_coding	axin 1 [Source:HGNC Symbol;Acc:HGNC:903]	-
ENSG00000143811	658.825	421.199	0.644123	0.00185638	0.0271804	PYCR2	1	225919877	225924340	-	3602	protein_coding	pyrroline-5-carboxylate reductase 2 [Source:HGNC Symbol;Acc:HGNC:30262]	-
ENSG00000185305	162.863	283.1	-0.79554	0.00185779	0.0271804	ARL15	5	53883945	54310582	-	3797	protein_coding	ADP ribosylation factor like GTPase 15 [Source:HGNC Symbol;Acc:HGNC:25945]	-
ENSG00000215375	159.978	101.003	0.663808	0.00186145	0.0272069	MYL5	4	673580	682033	+	4305	protein_coding	myosin light chain 5 [Source:HGNC Symbol;Acc:HGNC:7586]	-
ENSG00000177191	36.62	12.0762	1.59679	0.00188544	0.0275043	B3GNT8	19	41425359	41428730	-	1874	protein_coding	UDP-GlcNAc:betaGal beta-1,3-N-acetylglucosaminyltransferase 8 [Source:HGNC Symbol;Acc:HGNC:24139]	-
ENSG00000175216	3288.42	4348.29	-0.402874	0.00188555	0.0275043	CKAP5	11	46743048	46846308	-	8538	protein_coding	cytoskeleton associated protein 5 [Source:HGNC Symbol;Acc:HGNC:28959]	-
ENSG00000026652	699.72	970.507	-0.471946	0.00188912	0.0275291	AGPAT4	6	161129979	161274061	-	8769	protein_coding	1-acylglycerol-3-phosphate O-acyltransferase 4 [Source:HGNC Symbol;Acc:HGNC:20885]	-
ENSG00000110911	713.505	951.123	-0.414567	0.00189467	0.0275826	SLC11A2	12	50979401	51028566	-	10145	protein_coding	solute carrier family 11 member 2 [Source:HGNC Symbol;Acc:HGNC:10908]	-
ENSG00000177697	1805.52	1256.52	0.522504	0.00190074	0.0276435	CD151	11	832843	839831	+	3938	protein_coding	CD151 molecule (Raph blood group) [Source:HGNC Symbol;Acc:HGNC:1630]	-
ENSG00000135317	999.571	1388.19	-0.473205	0.00191761	0.0278613	SNX14	6	85505496	85594156	-	7105	protein_coding	sorting nexin 14 [Source:HGNC Symbol;Acc:HGNC:14977]	-
ENSG00000155629	284.976	400.169	-0.48946	0.00192348	0.027919	PIK3AP1	10	96593312	96720514	-	5691	protein_coding	phosphoinositide-3-kinase adaptor protein 1 [Source:HGNC Symbol;Acc:HGNC:30034]	-
ENSG00000126777	2100.97	2967.41	-0.497864	0.00192559	0.0279221	KTN1	14	55559072	55701526	+	17575	protein_coding	kinectin 1 [Source:HGNC Symbol;Acc:HGNC:6467]	-
ENSG00000182628	983.116	1365.28	-0.473149	0.00193247	0.0279942	SKA2	17	59109951	59155269	-	3148	protein_coding	spindle and kinetochore associated complex subunit 2 [Source:HGNC Symbol;Acc:HGNC:28006]	-
ENSG00000187498	4396.91	3207.18	0.454965	0.00193671	0.028028	COL4A1	13	110148963	110307233	-	14738	protein_coding	collagen type IV alpha 1 chain [Source:HGNC Symbol;Acc:HGNC:2202]	-
ENSG00000144278	185.376	279.526	-0.590607	0.00194282	0.0280856	GALNT13	2	153871913	154453849	+	6520	protein_coding	polypeptide N-acetylgalactosaminyltransferase 13 [Source:HGNC Symbol;Acc:HGNC:23242]	-
ENSG00000112578	1497.65	1142.57	0.390015	0.00194523	0.0280856	BYSL	6	41921188	41933046	+	2248	protein_coding	bystin like [Source:HGNC Symbol;Acc:HGNC:1157]	-
ENSG00000126464	638.583	426.421	0.580925	0.00194643	0.0280856	PRR12	19	49591643	49626439	+	7093	protein_coding	proline rich 12 [Source:HGNC Symbol;Acc:HGNC:29217]	-
ENSG00000145284	1011.46	1392.01	-0.460497	0.00195194	0.0281374	SCD5	4	82629539	82798857	-	4292	protein_coding	stearoyl-CoA desaturase 5 [Source:HGNC Symbol;Acc:HGNC:21088]	-
ENSG00000106086	1047.1	1363.89	-0.381383	0.0019611	0.0282184	PLEKHA8	7	30027404	30130483	+	10886	protein_coding	pleckstrin homology domain containing A8 [Source:HGNC Symbol;Acc:HGNC:30037]	-
ENSG00000106052	3357.35	4711.27	-0.488617	0.0019614	0.0282184	TAX1BP1	7	27739331	27844564	+	9165	protein_coding	Tax1 binding protein 1 [Source:HGNC Symbol;Acc:HGNC:11575]	-
ENSG00000219481	611.183	448.455	0.446264	0.00196531	0.0282471	NBPF1	1	16562319	16613562	-	12212	protein_coding	NBPF member 1 [Source:HGNC Symbol;Acc:HGNC:26088]	-
ENSG00000258441	214.654	314.646	-0.550917	0.00197139	0.0283068	LINC00641	14	21200079	21206900	-	5715	processed_transcript	long intergenic non-protein coding RNA 641 [Source:HGNC Symbol;Acc:HGNC:27511]	-
ENSG00000213949	161.107	243.519	-0.594335	0.0019736	0.0283108	ITGA1	5	52787896	52959210	+	18566	protein_coding	integrin subunit alpha 1 [Source:HGNC Symbol;Acc:HGNC:6134]	-
ENSG00000242732	368.995	256.448	0.52432	0.00198448	0.0284142	RTL5	X	72127110	72131901	-	4779	protein_coding	retrotransposon Gag like 5 [Source:HGNC Symbol;Acc:HGNC:29430]	-
ENSG00000136830	3380.89	2298.2	0.556559	0.00198468	0.0284142	FAM129B	9	127505339	127578989	-	4629	protein_coding	family with sequence similarity 129 member B [Source:HGNC Symbol;Acc:HGNC:25282]	-
ENSG00000182541	1538.38	1088.71	0.498456	0.00198728	0.0284237	LIMK2	22	31212239	31280080	+	6170	protein_coding	LIM domain kinase 2 [Source:HGNC Symbol;Acc:HGNC:6614]	-
ENSG00000214575	154.499	94.001	0.714735	0.00199366	0.0284297	CPEB1	15	82543201	82648861	-	8215	protein_coding	cytoplasmic polyadenylation element binding protein 1 [Source:HGNC Symbol;Acc:HGNC:21744]	-
ENSG00000012822	805.988	607.496	0.407517	0.00199425	0.0284297	CALCOCO1	12	53708517	53727745	-	8898	protein_coding	calcium binding and coiled-coil domain 1 [Source:HGNC Symbol;Acc:HGNC:29306]	-
ENSG00000056998	197.401	309.006	-0.647332	0.00199522	0.0284297	GYG2	X	2828788	2882820	+	3655	protein_coding	glycogenin 2 [Source:HGNC Symbol;Acc:HGNC:4700]	-
ENSG00000180573	268.381	433.922	-0.691434	0.00199544	0.0284297	HIST1H2AC	6	26124145	26139116	+	1668	protein_coding	histone cluster 1 H2A family member c [Source:HGNC Symbol;Acc:HGNC:4733]	-
ENSG00000141750	82.317	150.444	-0.86976	0.00200479	0.0285352	STAC2	17	39210536	39225872	-	3362	protein_coding	SH3 and cysteine rich domain 2 [Source:HGNC Symbol;Acc:HGNC:23990]	-
ENSG00000132326	288.52	196.621	0.553021	0.00200844	0.0285536	PER2	2	238244038	238290102	-	6877	protein_coding	period circadian regulator 2 [Source:HGNC Symbol;Acc:HGNC:8846]	-
ENSG00000118412	485.076	706.5	-0.541697	0.00201085	0.0285536	CASP8AP2	6	89829894	89874436	+	8171	protein_coding	caspase 8 associated protein 2 [Source:HGNC Symbol;Acc:HGNC:1510]	-
ENSG00000243444	272.423	159.256	0.774196	0.00201191	0.0285536	PALM2	9	109640788	109946703	+	4943	protein_coding	paralemmin 2 [Source:HGNC Symbol;Acc:HGNC:15845]	-
ENSG00000167604	153.638	86.2989	0.82765	0.00202108	0.028656	NFKBID	19	35887653	35902303	-	3198	protein_coding	NFKB inhibitor delta [Source:HGNC Symbol;Acc:HGNC:15671]	-
ENSG00000197563	938.237	1273.84	-0.441123	0.00202962	0.0287114	PIGN	18	61905255	62187118	-	19003	protein_coding	phosphatidylinositol glycan anchor biosynthesis class N [Source:HGNC Symbol;Acc:HGNC:8967]	-
ENSG00000162302	481.545	303.966	0.661838	0.00203034	0.0287114	RPS6KA4	11	64359148	64372215	+	3807	protein_coding	ribosomal protein S6 kinase A4 [Source:HGNC Symbol;Acc:HGNC:10433]	-
ENSG00000124374	64.3068	110.182	-0.777521	0.00203085	0.0287114	PAIP2B	2	71182739	71227083	-	6279	protein_coding	poly(A) binding protein interacting protein 2B [Source:HGNC Symbol;Acc:HGNC:29200]	-
ENSG00000148840	2071.01	1580.68	0.389915	0.00203397	0.0287279	PPRC1	10	102132994	102150331	+	6095	protein_coding	peroxisome proliferator-activated receptor gamma, coactivator-related 1 [Source:HGNC Symbol;Acc:HGNC:30025]	-
ENSG00000142544	334.418	210.177	0.667689	0.00205561	0.0290056	CTU1	19	51097606	51108370	-	2087	protein_coding	cytosolic thiouridylase subunit 1 [Source:HGNC Symbol;Acc:HGNC:29590]	-
ENSG00000101104	765.793	513.738	0.575533	0.00205769	0.0290071	PABPC1L	20	44910062	44959035	+	4984	protein_coding	poly(A) binding protein cytoplasmic 1 like [Source:HGNC Symbol;Acc:HGNC:15797]	-
ENSG00000105289	72.7674	131.027	-0.848474	0.00206422	0.0290713	TJP3	19	3708109	3750813	+	4217	protein_coding	tight junction protein 3 [Source:HGNC Symbol;Acc:HGNC:11829]	-
ENSG00000014824	916.778	1202.39	-0.390843	0.0020713	0.029143	SLC30A9	4	41990472	42090457	+	7225	protein_coding	solute carrier family 30 member 9 [Source:HGNC Symbol;Acc:HGNC:1329]	-
ENSG00000085788	1126.8	1459.86	-0.373551	0.00208106	0.0292524	DDHD2	8	38225218	38275558	+	10686	protein_coding	DDHD domain containing 2 [Source:HGNC Symbol;Acc:HGNC:29106]	-
ENSG00000019549	1877.96	1182.18	0.668017	0.00209359	0.0294003	SNAI2	8	48917604	48921740	-	3392	protein_coding	snail family transcriptional repressor 2 [Source:HGNC Symbol;Acc:HGNC:11094]	zf-C2H2
ENSG00000065613	1458.08	1891.46	-0.375129	0.00210616	0.0295486	SLK	10	103967201	104029233	+	7974	protein_coding	STE20 like kinase [Source:HGNC Symbol;Acc:HGNC:11088]	-
ENSG00000151470	131.841	207.798	-0.65393	0.00210936	0.0295653	C4orf33	4	129093317	129116640	+	7015	protein_coding	chromosome 4 open reading frame 33 [Source:HGNC Symbol;Acc:HGNC:27025]	-
ENSG00000134996	298.479	416.092	-0.478986	0.00211173	0.0295703	OSTF1	9	75088543	75147265	+	1319	protein_coding	osteoclast stimulating factor 1 [Source:HGNC Symbol;Acc:HGNC:8510]	-
ENSG00000149016	238.459	150.155	0.666115	0.00211559	0.0295829	TUT1	11	62575045	62592177	-	4082	protein_coding	terminal uridylyl transferase 1, U6 snRNA-specific [Source:HGNC Symbol;Acc:HGNC:26184]	-
ENSG00000131848	178.711	274.193	-0.616022	0.00211666	0.0295829	ZSCAN5A	19	56219670	56368383	-	8039	protein_coding	zinc finger and SCAN domain containing 5A [Source:HGNC Symbol;Acc:HGNC:23710]	zf-C2H2
ENSG00000142731	910.196	1275.87	-0.486654	0.00212514	0.0296732	PLK4	4	127880861	127899195	+	4482	protein_coding	polo like kinase 4 [Source:HGNC Symbol;Acc:HGNC:11397]	-
ENSG00000196636	257.841	386.371	-0.581842	0.00213778	0.0298213	SDHAF3	7	97116590	97181763	+	2303	protein_coding	succinate dehydrogenase complex assembly factor 3 [Source:HGNC Symbol;Acc:HGNC:21752]	-
ENSG00000221926	883.313	629.195	0.488603	0.00214412	0.0298614	TRIM16	17	15627960	15684311	-	5640	protein_coding	tripartite motif containing 16 [Source:HGNC Symbol;Acc:HGNC:17241]	-
ENSG00000198026	933.472	716.132	0.382187	0.00214472	0.0298614	ZNF335	20	45948653	45972172	-	7521	protein_coding	zinc finger protein 335 [Source:HGNC Symbol;Acc:HGNC:15807]	zf-C2H2
ENSG00000164611	2346.92	3152.02	-0.425203	0.00214962	0.0299013	PTTG1	5	160421822	160428744	+	2013	protein_coding	pituitary tumor-transforming 1 [Source:HGNC Symbol;Acc:HGNC:9690]	-
ENSG00000180263	272.031	442.607	-0.701481	0.00217162	0.0301788	FGD6	12	95076749	95217482	-	10044	protein_coding	FYVE, RhoGEF and PH domain containing 6 [Source:HGNC Symbol;Acc:HGNC:21740]	-
ENSG00000186951	225.891	334.169	-0.56511	0.00217413	0.0301851	PPARA	22	46150521	46243756	+	13219	protein_coding	peroxisome proliferator activated receptor alpha [Source:HGNC Symbol;Acc:HGNC:9232]	THR-like
ENSG00000018510	2206.34	2819.39	-0.353547	0.00217729	0.0302004	AGPS	2	177392644	177559299	+	8965	protein_coding	alkylglycerone phosphate synthase [Source:HGNC Symbol;Acc:HGNC:327]	-
ENSG00000166130	446.056	631.9	-0.501677	0.00218985	0.0303459	IKBIP	12	98613405	98645113	-	4163	protein_coding	IKBKB interacting protein [Source:HGNC Symbol;Acc:HGNC:26430]	-
ENSG00000130305	1155.63	865.392	0.416947	0.00220161	0.0304802	NSUN5	7	73302517	73308867	-	3414	protein_coding	NOP2/Sun RNA methyltransferase family member 5 [Source:HGNC Symbol;Acc:HGNC:16385]	-
ENSG00000145012	442.371	629.872	-0.508921	0.00221359	0.0306171	LPP	3	188153284	188890671	+	25535	protein_coding	LIM domain containing preferred translocation partner in lipoma [Source:HGNC Symbol;Acc:HGNC:6679]	-
ENSG00000158019	780.181	1118.02	-0.51834	0.00222802	0.0307878	BABAM2	2	27889941	28338901	+	3392	protein_coding	BRISC and BRCA1 A complex member 2 [Source:HGNC Symbol;Acc:HGNC:1106]	-
ENSG00000154240	103.897	170.122	-0.708996	0.00223249	0.0308206	CEP112	17	65635538	66192084	-	7849	protein_coding	centrosomal protein 112 [Source:HGNC Symbol;Acc:HGNC:28514]	-
ENSG00000102034	863.64	591.352	0.546638	0.00223598	0.0308397	ELF4	X	130064874	130110716	-	4316	protein_coding	E74 like ETS transcription factor 4 [Source:HGNC Symbol;Acc:HGNC:3319]	ETS
ENSG00000180776	706.19	945.1	-0.419819	0.00224464	0.0309207	ZDHHC20	13	21372573	21459370	-	5574	protein_coding	zinc finger DHHC-type containing 20 [Source:HGNC Symbol;Acc:HGNC:20749]	-
ENSG00000165527	2045.61	1557.18	0.393511	0.00224606	0.0309207	ARF6	14	49893092	49897054	+	3865	protein_coding	ADP ribosylation factor 6 [Source:HGNC Symbol;Acc:HGNC:659]	-
ENSG00000280434	35.0588	11.4965	1.60297	0.00225055	0.0309535	AL031595.3	22	44139365	44153626	+	14262	sense_overlapping	novel transcript, sense overlapping PARVB	-
ENSG00000120254	1749.28	1192.65	0.552463	0.00227281	0.0312304	MTHFD1L	6	150865549	151101887	+	5021	protein_coding	methylenetetrahydrofolate dehydrogenase (NADP+ dependent) 1 like [Source:HGNC Symbol;Acc:HGNC:21055]	-
ENSG00000124641	718.637	981.397	-0.449165	0.00228284	0.0313389	MED20	6	41905354	41921139	-	3278	protein_coding	mediator complex subunit 20 [Source:HGNC Symbol;Acc:HGNC:16840]	-
ENSG00000160161	826.745	549.618	0.587831	0.00229414	0.0314646	CILP2	19	19538248	19546659	+	4360	protein_coding	cartilage intermediate layer protein 2 [Source:HGNC Symbol;Acc:HGNC:24213]	-
ENSG00000085872	1320.39	1007.8	0.389274	0.00229765	0.0314834	CHERP	19	16517889	16542530	-	6113	protein_coding	calcium homeostasis endoplasmic reticulum protein [Source:HGNC Symbol;Acc:HGNC:16930]	-
ENSG00000103160	867.555	1170.15	-0.431248	0.00230617	0.0315706	HSDL1	16	84122146	84145192	-	4507	protein_coding	hydroxysteroid dehydrogenase like 1 [Source:HGNC Symbol;Acc:HGNC:16475]	-
ENSG00000198814	150.145	222.968	-0.569196	0.00231317	0.031637	GK	X	30653359	30731456	+	5359	protein_coding	glycerol kinase [Source:HGNC Symbol;Acc:HGNC:4289]	-
ENSG00000090686	920.993	1219.22	-0.404209	0.00232704	0.0317972	USP48	1	21678298	21783606	-	9497	protein_coding	ubiquitin specific peptidase 48 [Source:HGNC Symbol;Acc:HGNC:18533]	-
ENSG00000133114	653.49	879.622	-0.427962	0.00233619	0.0318925	GPALPP1	13	44989529	45037669	+	10842	protein_coding	GPALPP motifs containing 1 [Source:HGNC Symbol;Acc:HGNC:20298]	-
ENSG00000160294	1794.32	1319.52	0.442852	0.002348	0.0319973	MCM3AP	21	46235126	46286297	-	9360	protein_coding	minichromosome maintenance complex component 3 associated protein [Source:HGNC Symbol;Acc:HGNC:6946]	-
ENSG00000205302	677.868	929.009	-0.454057	0.00234848	0.0319973	SNX2	5	122774996	122830108	+	4254	protein_coding	sorting nexin 2 [Source:HGNC Symbol;Acc:HGNC:11173]	-
ENSG00000166002	54.8878	96.6342	-0.818636	0.0023504	0.0319973	SMCO4	11	93478472	93543508	-	1223	protein_coding	single-pass membrane protein with coiled-coil domains 4 [Source:HGNC Symbol;Acc:HGNC:24810]	-
ENSG00000129521	715.586	506.223	0.499174	0.00235506	0.032031	EGLN3	14	33924231	34462774	-	7359	protein_coding	egl-9 family hypoxia inducible factor 3 [Source:HGNC Symbol;Acc:HGNC:14661]	-
ENSG00000135775	761.067	1043.99	-0.455311	0.00236081	0.0320795	COG2	1	230642489	230693982	+	10938	protein_coding	component of oligomeric golgi complex 2 [Source:HGNC Symbol;Acc:HGNC:6546]	-
ENSG00000083828	258.218	168.045	0.621343	0.00236857	0.0321552	ZNF586	19	57769655	57819939	+	3261	protein_coding	zinc finger protein 586 [Source:HGNC Symbol;Acc:HGNC:25949]	zf-C2H2
ENSG00000225177	81.0679	37.8229	1.09594	0.00237096	0.0321579	FLJ46906	6	138692548	138697288	+	1220	antisense	uncharacterized LOC441172 [Source:NCBI gene;Acc:441172]	-
ENSG00000136828	128.114	205.459	-0.680014	0.00238556	0.0323261	RALGPS1	9	126914774	127223166	+	10507	protein_coding	Ral GEF with PH domain and SH3 binding motif 1 [Source:HGNC Symbol;Acc:HGNC:16851]	-
ENSG00000143384	5362.1	3918.21	0.452588	0.00239067	0.0323381	MCL1	1	150574551	150579738	-	4371	protein_coding	MCL1, BCL2 family apoptosis regulator [Source:HGNC Symbol;Acc:HGNC:6943]	-
ENSG00000104866	712.597	509.714	0.482282	0.00239085	0.0323381	PPP1R37	19	45091396	45148077	+	7823	protein_coding	protein phosphatase 1 regulatory subunit 37 [Source:HGNC Symbol;Acc:HGNC:27607]	-
ENSG00000163050	1056.06	787.094	0.423739	0.0023988	0.0324159	COQ8A	1	226897536	226987545	+	7797	protein_coding	coenzyme Q8A [Source:HGNC Symbol;Acc:HGNC:16812]	-
ENSG00000215067	49.5429	91.8459	-0.887248	0.00240377	0.0324405	ALOX12-AS1	17	6876635	7012349	-	3217	antisense	ALOX12 antisense RNA 1 [Source:HGNC Symbol;Acc:HGNC:51342]	-
ENSG00000245522	70.445	31.2046	1.17342	0.00240578	0.0324405	AC026250.1	11	9754770	9759533	-	2632	lincRNA	uncharacterized LOC440028 [Source:NCBI gene;Acc:440028]	-
ENSG00000130826	3290.37	2589.4	0.345597	0.00240725	0.0324405	DKC1	X	154762742	154777689	+	4203	protein_coding	dyskerin pseudouridine synthase 1 [Source:HGNC Symbol;Acc:HGNC:2890]	-
ENSG00000106263	12062.8	9686.42	0.316496	0.00242022	0.0325854	EIF3B	7	2354086	2380745	+	8998	protein_coding	eukaryotic translation initiation factor 3 subunit B [Source:HGNC Symbol;Acc:HGNC:3280]	-
ENSG00000167747	2623.23	1910.01	0.457687	0.00242273	0.0325892	C19orf48	19	50797704	50804929	-	3256	protein_coding	chromosome 19 open reading frame 48 [Source:HGNC Symbol;Acc:HGNC:29667]	-
ENSG00000161847	796.61	510.479	0.640744	0.00242794	0.0326294	RAVER1	19	10316212	10333640	-	4981	protein_coding	ribonucleoprotein, PTB binding 1 [Source:HGNC Symbol;Acc:HGNC:30296]	-
ENSG00000109787	804.124	607.927	0.403727	0.00244092	0.0327739	KLF3	4	38664196	38701042	+	6297	protein_coding	Kruppel like factor 3 [Source:HGNC Symbol;Acc:HGNC:16516]	zf-C2H2
ENSG00000188167	79.7785	44.005	0.857116	0.00244578	0.0328091	TMPPE	3	33090421	33096801	-	3966	protein_coding	transmembrane protein with metallophosphoesterase domain [Source:HGNC Symbol;Acc:HGNC:33865]	-
ENSG00000130309	3900.85	3051.11	0.354284	0.00245546	0.0329089	COLGALT1	19	17555594	17583162	+	4900	protein_coding	collagen beta(1-O)galactosyltransferase 1 [Source:HGNC Symbol;Acc:HGNC:26182]	-
ENSG00000112343	513.89	370.342	0.473038	0.00247882	0.0331865	TRIM38	6	25962802	25991226	+	9413	protein_coding	tripartite motif containing 38 [Source:HGNC Symbol;Acc:HGNC:10059]	-
ENSG00000276805	134.517	83.2516	0.69188	0.00248068	0.0331865	AL133216.2	10	38403189	38452153	+	7213	transcribed_unprocessed_pseudogene	general transcription factor IIi (GTF2I) pseudogene	-
ENSG00000198917	957.925	708.169	0.435207	0.00248469	0.0331873	SPOUT1	9	128819651	128829821	-	4593	protein_coding	SPOUT domain containing methyltransferase 1 [Source:HGNC Symbol;Acc:HGNC:26933]	-
ENSG00000181826	279.563	168.125	0.731988	0.00248526	0.0331873	RELL1	4	37590800	37686376	-	1947	protein_coding	RELT like 1 [Source:HGNC Symbol;Acc:HGNC:27379]	-
ENSG00000072778	5167	4009.59	0.36575	0.00249168	0.0332427	ACADVL	17	7217125	7225273	+	4865	protein_coding	acyl-CoA dehydrogenase very long chain [Source:HGNC Symbol;Acc:HGNC:92]	-
ENSG00000167978	12762.3	10115.2	0.335365	0.00250481	0.0333876	SRRM2	16	2752329	2772538	+	13266	protein_coding	serine/arginine repetitive matrix 2 [Source:HGNC Symbol;Acc:HGNC:16639]	-
ENSG00000274114	43.5829	18.4041	1.24246	0.00250839	0.033405	ALOX15P1	17	6657034	6693577	+	4151	transcribed_unprocessed_pseudogene	arachidonate 15-lipoxygenase pseudogene 1 [Source:HGNC Symbol;Acc:HGNC:13742]	-
ENSG00000170917	53.535	94.4572	-0.819354	0.00251204	0.0334081	NUDT6	4	122888697	122922968	-	6591	protein_coding	nudix hydrolase 6 [Source:HGNC Symbol;Acc:HGNC:8053]	-
ENSG00000159692	1975.98	1527.58	0.370961	0.00251317	0.0334081	CTBP1	4	1211448	1249953	-	8361	protein_coding	C-terminal binding protein 1 [Source:HGNC Symbol;Acc:HGNC:2494]	-
ENSG00000144893	1134.12	839.521	0.433571	0.00251951	0.033431	MED12L	3	151085697	151437072	+	12619	protein_coding	mediator complex subunit 12 like [Source:HGNC Symbol;Acc:HGNC:16050]	-
ENSG00000186162	296.16	203.046	0.544252	0.00252122	0.033431	CIDECP	3	10014238	10026365	-	3017	transcribed_unprocessed_pseudogene	cell death-inducing DFFA-like effector c pseudogene [Source:HGNC Symbol;Acc:HGNC:24230]	-
ENSG00000116171	1147.63	1499.07	-0.385335	0.00252172	0.033431	SCP2	1	52927229	53051703	+	8305	protein_coding	sterol carrier protein 2 [Source:HGNC Symbol;Acc:HGNC:10606]	-
ENSG00000067798	541.722	394.205	0.458701	0.00252959	0.0335001	NAV3	12	77324641	78213008	+	13265	protein_coding	neuron navigator 3 [Source:HGNC Symbol;Acc:HGNC:15998]	-
ENSG00000153246	55.0443	96.7994	-0.811902	0.00253149	0.0335001	PLA2R1	2	159932006	160062610	-	15357	protein_coding	phospholipase A2 receptor 1 [Source:HGNC Symbol;Acc:HGNC:9042]	-
ENSG00000118292	132.013	200.313	-0.601369	0.00253694	0.033504	C1orf54	1	150268200	150280916	+	1351	protein_coding	chromosome 1 open reading frame 54 [Source:HGNC Symbol;Acc:HGNC:26258]	-
ENSG00000076201	1417.64	1063.21	0.414711	0.00253962	0.033504	PTPN23	3	47381011	47413441	+	5981	protein_coding	protein tyrosine phosphatase, non-receptor type 23 [Source:HGNC Symbol;Acc:HGNC:14406]	-
ENSG00000008517	322.523	78.8064	2.03313	0.00253996	0.033504	IL32	16	3065297	3082192	+	3209	protein_coding	interleukin 32 [Source:HGNC Symbol;Acc:HGNC:16830]	-
ENSG00000196365	3309.34	2479.02	0.416631	0.00254092	0.033504	LONP1	19	5691834	5720572	-	5085	protein_coding	lon peptidase 1, mitochondrial [Source:HGNC Symbol;Acc:HGNC:9479]	-
ENSG00000278922	44.5072	15.3626	1.51866	0.00254604	0.0335202	AC002310.6	16	30526918	30528294	+	1377	TEC	novel transcript	-
ENSG00000165194	211.985	134.553	0.655254	0.0025467	0.0335202	PCDH19	X	100291644	100410273	-	9756	protein_coding	protocadherin 19 [Source:HGNC Symbol;Acc:HGNC:14270]	-
ENSG00000106624	1633.65	1244.81	0.391652	0.00255351	0.0335797	AEBP1	7	44104361	44114562	+	4955	protein_coding	AE binding protein 1 [Source:HGNC Symbol;Acc:HGNC:303]	-
ENSG00000126012	2517.14	1902.1	0.403801	0.002576	0.0338451	KDM5C	X	53191321	53225422	-	8727	protein_coding	lysine demethylase 5C [Source:HGNC Symbol;Acc:HGNC:11114]	ARID
ENSG00000099625	365.206	223.508	0.706316	0.00258368	0.0338618	CBARP	19	1228287	1238027	-	4591	protein_coding	CACN subunit beta associated regulatory protein [Source:HGNC Symbol;Acc:HGNC:28617]	-
ENSG00000105607	423.763	298.497	0.505552	0.00258619	0.0338618	GCDH	19	12891026	12914207	+	4136	protein_coding	glutaryl-CoA dehydrogenase [Source:HGNC Symbol;Acc:HGNC:4189]	-
ENSG00000255717	3931.46	2874.65	0.451641	0.00258684	0.0338618	SNHG1	11	62851988	62855914	-	3756	processed_transcript	small nucleolar RNA host gene 1 [Source:HGNC Symbol;Acc:HGNC:32688]	-
ENSG00000132467	626.818	872.835	-0.476892	0.00258934	0.0338618	UTP3	4	70688479	70690551	+	2073	protein_coding	UTP3, small subunit processome component [Source:HGNC Symbol;Acc:HGNC:24477]	-
ENSG00000101843	780.922	1039.96	-0.412619	0.00258945	0.0338618	PSMD10	X	108084207	108091618	-	2459	protein_coding	proteasome 26S subunit, non-ATPase 10 [Source:HGNC Symbol;Acc:HGNC:9555]	-
ENSG00000103111	834.846	641.186	0.380622	0.0025911	0.0338618	MON1B	16	77190835	77202405	+	6942	protein_coding	MON1 homolog B, secretory trafficking associated [Source:HGNC Symbol;Acc:HGNC:25020]	-
ENSG00000116704	1073.94	778.087	0.464324	0.00259484	0.0338806	SLC35D1	1	66999332	67054099	-	6162	protein_coding	solute carrier family 35 member D1 [Source:HGNC Symbol;Acc:HGNC:20800]	-
ENSG00000082458	492.98	669.32	-0.440853	0.00260058	0.0339247	DLG3	X	70444861	70505490	+	7844	protein_coding	discs large MAGUK scaffold protein 3 [Source:HGNC Symbol;Acc:HGNC:2902]	-
ENSG00000173846	261.665	177.708	0.55889	0.00260284	0.0339247	PLK3	1	44800225	44805990	+	3479	protein_coding	polo like kinase 3 [Source:HGNC Symbol;Acc:HGNC:2154]	-
ENSG00000231312	56.181	97.0925	-0.790485	0.00261334	0.0340313	AC007388.1	2	39436637	39665343	+	6741	antisense	uncharacterized LOC728730 [Source:NCBI gene;Acc:728730]	-
ENSG00000143624	1185.86	879.668	0.430666	0.00263122	0.0342338	INTS3	1	153728067	153774808	+	10450	protein_coding	integrator complex subunit 3 [Source:HGNC Symbol;Acc:HGNC:26153]	-
ENSG00000120889	2357.02	1606.57	0.552682	0.00264418	0.034352	TNFRSF10B	8	23020133	23069179	-	5158	protein_coding	TNF receptor superfamily member 10b [Source:HGNC Symbol;Acc:HGNC:11905]	-
ENSG00000133216	505.771	681.792	-0.431438	0.00264498	0.034352	EPHB2	1	22710839	22921500	+	12516	protein_coding	EPH receptor B2 [Source:HGNC Symbol;Acc:HGNC:3393]	-
ENSG00000177098	15.9567	40.2855	-1.34195	0.00264981	0.0343843	SCN4B	11	118133377	118152888	-	5649	protein_coding	sodium voltage-gated channel beta subunit 4 [Source:HGNC Symbol;Acc:HGNC:10592]	-
ENSG00000273142	188.943	124.262	0.603547	0.00265707	0.034448	AC073335.2	7	66902857	66906297	+	3441	lincRNA	novel transcript	-
ENSG00000275993	273.781	165.662	0.723172	0.00267469	0.0346459	SIK1B	21	6111134	6123739	+	4806	protein_coding	salt inducible kinase 1B (putative) [Source:HGNC Symbol;Acc:HGNC:52389]	-
ENSG00000129152	6192.78	4958.96	0.320482	0.00267977	0.0346685	MYOD1	11	17719568	17722131	+	1801	protein_coding	myogenic differentiation 1 [Source:HGNC Symbol;Acc:HGNC:7611]	bHLH
ENSG00000163125	1469.57	1147.77	0.35676	0.00268115	0.0346685	RPRD2	1	150363091	150476566	+	8738	protein_coding	regulation of nuclear pre-mRNA domain containing 2 [Source:HGNC Symbol;Acc:HGNC:29039]	-
ENSG00000135540	228.467	130.47	0.807249	0.00268659	0.0347083	NHSL1	6	138422043	138692571	-	8741	protein_coding	NHS like 1 [Source:HGNC Symbol;Acc:HGNC:21021]	-
ENSG00000066135	812.247	581.636	0.48092	0.00269732	0.0347891	KDM4A	1	43650158	43705515	+	5172	protein_coding	lysine demethylase 4A [Source:HGNC Symbol;Acc:HGNC:22978]	-
ENSG00000058668	862.352	1353.94	-0.650598	0.00269779	0.0347891	ATP2B4	1	203626561	203744081	+	9721	protein_coding	ATPase plasma membrane Ca2+ transporting 4 [Source:HGNC Symbol;Acc:HGNC:817]	-
ENSG00000135643	283.279	397.947	-0.489111	0.00269995	0.0347891	KCNMB4	12	70366276	70434292	+	4874	protein_coding	potassium calcium-activated channel subfamily M regulatory beta subunit 4 [Source:HGNC Symbol;Acc:HGNC:6289]	-
ENSG00000163531	379.821	551.81	-0.539824	0.00270582	0.0348342	NFASC	1	204828651	205022822	+	21271	protein_coding	neurofascin [Source:HGNC Symbol;Acc:HGNC:29866]	-
ENSG00000176720	1295.44	928.387	0.480193	0.00271398	0.0348959	BOK	2	241551424	241574138	+	2711	protein_coding	BOK, BCL2 family apoptosis regulator [Source:HGNC Symbol;Acc:HGNC:1087]	-
ENSG00000115844	309.196	198.171	0.639818	0.00271703	0.0348959	DLX2	2	172099439	172102900	-	2970	protein_coding	distal-less homeobox 2 [Source:HGNC Symbol;Acc:HGNC:2915]	Homeobox
ENSG00000138688	582.032	798.22	-0.45531	0.00271774	0.0348959	KIAA1109	4	122152333	122362758	+	20470	protein_coding	KIAA1109 [Source:HGNC Symbol;Acc:HGNC:26953]	-
ENSG00000124493	66.9163	126.73	-0.923631	0.00272761	0.0349921	GRM4	6	34018645	34155622	-	16300	protein_coding	glutamate metabotropic receptor 4 [Source:HGNC Symbol;Acc:HGNC:4596]	-
ENSG00000177963	1512.85	1182.97	0.354678	0.00273439	0.0350484	RIC8A	11	207511	215113	+	6685	protein_coding	RIC8 guanine nucleotide exchange factor A [Source:HGNC Symbol;Acc:HGNC:29550]	-
ENSG00000005187	20.6117	46.7095	-1.17617	0.00274577	0.0351388	ACSM3	16	20610243	20797581	+	7822	protein_coding	acyl-CoA synthetase medium chain family member 3 [Source:HGNC Symbol;Acc:HGNC:10522]	-
ENSG00000163808	692.57	1030.02	-0.57185	0.00274623	0.0351388	KIF15	3	44761717	44873376	+	5285	protein_coding	kinesin family member 15 [Source:HGNC Symbol;Acc:HGNC:17273]	-
ENSG00000180815	51.8832	93.6837	-0.850035	0.00275585	0.0352312	MAP3K15	X	19360056	19515261	-	5573	protein_coding	mitogen-activated protein kinase kinase kinase 15 [Source:HGNC Symbol;Acc:HGNC:31689]	-
ENSG00000185515	332.912	464.245	-0.478859	0.00276852	0.0353625	BRCC3	X	155071420	155123074	+	3182	protein_coding	BRCA1/BRCA2-containing complex subunit 3 [Source:HGNC Symbol;Acc:HGNC:24185]	-
ENSG00000134245	139.903	222.975	-0.674295	0.00277393	0.0354008	WNT2B	1	112466541	112530165	+	12561	protein_coding	Wnt family member 2B [Source:HGNC Symbol;Acc:HGNC:12781]	-
ENSG00000256060	106.302	170.273	-0.680515	0.00278218	0.0354752	TRAPPC2B	19	57363511	57365353	+	1843	protein_coding	trafficking protein particle complex 2B [Source:HGNC Symbol;Acc:HGNC:10710]	-
ENSG00000151466	356.106	526.133	-0.561789	0.00279138	0.0355616	SCLT1	4	128864921	129093607	-	8292	protein_coding	sodium channel and clathrin linker 1 [Source:HGNC Symbol;Acc:HGNC:26406]	-
ENSG00000086015	2178.28	1709.54	0.349346	0.00279399	0.035564	MAST2	1	45786987	46036124	+	7877	protein_coding	microtubule associated serine/threonine kinase 2 [Source:HGNC Symbol;Acc:HGNC:19035]	-
ENSG00000020181	199.852	302.582	-0.599149	0.00279762	0.0355795	ADGRA2	8	37784191	37844896	+	7061	protein_coding	adhesion G protein-coupled receptor A2 [Source:HGNC Symbol;Acc:HGNC:17849]	-
ENSG00000148700	478.979	651.957	-0.444291	0.00280077	0.0355887	ADD3	10	109996368	110135565	+	6541	protein_coding	adducin 3 [Source:HGNC Symbol;Acc:HGNC:245]	-
ENSG00000134480	588.249	872.207	-0.567403	0.00281538	0.0357249	CCNH	5	87318416	87413019	-	6070	protein_coding	cyclin H [Source:HGNC Symbol;Acc:HGNC:1594]	-
ENSG00000006625	996.393	1303.83	-0.387576	0.00281636	0.0357249	GGCT	7	30496621	30504844	-	1597	protein_coding	gamma-glutamylcyclotransferase [Source:HGNC Symbol;Acc:HGNC:21705]	-
ENSG00000174032	961.717	1230.78	-0.355717	0.00282242	0.035771	SLC25A30	13	45393316	45418455	-	6794	protein_coding	solute carrier family 25 member 30 [Source:HGNC Symbol;Acc:HGNC:27371]	-
ENSG00000143036	45.8414	85.7145	-0.899863	0.0028259	0.0357841	SLC44A3	1	94820342	94895246	+	2869	protein_coding	solute carrier family 44 member 3 [Source:HGNC Symbol;Acc:HGNC:28689]	-
ENSG00000186994	57.2621	101.537	-0.828267	0.00283313	0.0358313	KANK3	19	8322584	8343262	-	3594	protein_coding	KN motif and ankyrin repeat domains 3 [Source:HGNC Symbol;Acc:HGNC:24796]	-
ENSG00000146476	896.675	1168.31	-0.381794	0.0028345	0.0358313	ARMT1	6	151452258	151470101	+	2819	protein_coding	acidic residue methyltransferase 1 [Source:HGNC Symbol;Acc:HGNC:17872]	-
ENSG00000142892	925.276	1267.61	-0.453588	0.0028386	0.0358479	PIGK	1	77088990	77219430	-	5513	protein_coding	phosphatidylinositol glycan anchor biosynthesis class K [Source:HGNC Symbol;Acc:HGNC:8965]	-
ENSG00000188322	361.795	574.692	-0.668049	0.00284069	0.0358479	SBK1	16	28292519	28323849	+	4992	protein_coding	SH3 domain binding kinase 1 [Source:HGNC Symbol;Acc:HGNC:17699]	-
ENSG00000198142	554.462	404.661	0.454807	0.00285924	0.0360204	SOWAHC	2	109614334	109618990	+	4657	protein_coding	sosondowah ankyrin repeat domain family member C [Source:HGNC Symbol;Acc:HGNC:26149]	-
ENSG00000198517	822.242	530.783	0.630368	0.00285927	0.0360204	MAFK	7	1530714	1543043	+	4458	protein_coding	MAF bZIP transcription factor K [Source:HGNC Symbol;Acc:HGNC:6782]	TF_bZIP
ENSG00000136982	1057.91	1458.77	-0.463038	0.00286501	0.0360618	DSCC1	8	119833976	119856010	-	2603	protein_coding	DNA replication and sister chromatid cohesion 1 [Source:HGNC Symbol;Acc:HGNC:24453]	-
ENSG00000039523	1260.48	917.219	0.457828	0.00286813	0.0360658	RIPOR1	16	67518418	67546788	+	6729	protein_coding	RHO family interacting cell polarization regulator 1 [Source:HGNC Symbol;Acc:HGNC:25836]	-
ENSG00000205464	54.3324	94.6025	-0.798422	0.0028707	0.0360658	ATP6AP1L	5	82279462	82386977	+	7229	protein_coding	ATPase H+ transporting accessory protein 1 like [Source:HGNC Symbol;Acc:HGNC:28091]	-
ENSG00000039319	966.108	1264.2	-0.387646	0.0028727	0.0360658	ZFYVE16	5	80408013	80479350	+	11461	protein_coding	zinc finger FYVE-type containing 16 [Source:HGNC Symbol;Acc:HGNC:20756]	-
ENSG00000104763	1003.73	1326.87	-0.402417	0.00290073	0.0363867	ASAH1	8	18055992	18084998	-	15378	protein_coding	N-acylsphingosine amidohydrolase 1 [Source:HGNC Symbol;Acc:HGNC:735]	-
ENSG00000167186	446.552	328.322	0.444029	0.00290872	0.0364558	COQ7	16	19067599	19080095	+	4120	protein_coding	coenzyme Q7, hydroxylase [Source:HGNC Symbol;Acc:HGNC:2244]	-
ENSG00000138621	310.157	217.635	0.510018	0.00291267	0.0364742	PPCDC	15	75023555	75117462	+	3781	protein_coding	phosphopantothenoylcysteine decarboxylase [Source:HGNC Symbol;Acc:HGNC:28107]	-
ENSG00000125485	1214.01	930.21	0.384125	0.00292838	0.0366397	DDX31	9	132592997	132670401	-	5546	protein_coding	DEAD-box helicase 31 [Source:HGNC Symbol;Acc:HGNC:16715]	-
ENSG00000167767	461.823	340.664	0.438834	0.00293201	0.0366538	KRT80	12	52168996	52192000	-	4350	protein_coding	keratin 80 [Source:HGNC Symbol;Acc:HGNC:27056]	-
ENSG00000105204	240.223	158.343	0.598938	0.00295594	0.0368863	DYRK1B	19	39825350	39834201	-	3192	protein_coding	dual specificity tyrosine phosphorylation regulated kinase 1B [Source:HGNC Symbol;Acc:HGNC:3092]	-
ENSG00000115526	608.644	442.374	0.459275	0.0029562	0.0368863	CHST10	2	100391860	100417656	-	4487	protein_coding	carbohydrate sulfotransferase 10 [Source:HGNC Symbol;Acc:HGNC:19650]	-
ENSG00000186575	814.744	615.228	0.404525	0.00295814	0.0368863	NF2	22	29603556	29698598	+	7170	protein_coding	neurofibromin 2 [Source:HGNC Symbol;Acc:HGNC:7773]	-
ENSG00000188710	40.2958	16.5443	1.2815	0.00296125	0.0368939	QRFP	9	130892702	130896812	-	1658	protein_coding	pyroglutamylated RFamide peptide [Source:HGNC Symbol;Acc:HGNC:29982]	-
ENSG00000188786	510.967	377.834	0.435062	0.00298694	0.0371824	MTF1	1	37809567	37859620	-	8024	protein_coding	metal regulatory transcription factor 1 [Source:HGNC Symbol;Acc:HGNC:7428]	zf-C2H2
ENSG00000100227	2842.1	2132.3	0.414228	0.00299291	0.0372201	POLDIP3	22	42583721	42614962	-	3650	protein_coding	DNA polymerase delta interacting protein 3 [Source:HGNC Symbol;Acc:HGNC:23782]	-
ENSG00000113638	270.48	373.482	-0.465086	0.00299697	0.0372201	TTC33	5	40512333	40755975	-	6821	protein_coding	tetratricopeptide repeat domain 33 [Source:HGNC Symbol;Acc:HGNC:29959]	-
ENSG00000135097	769.885	508.296	0.598076	0.00299758	0.0372201	MSI1	12	120341330	120369180	-	3090	protein_coding	musashi RNA binding protein 1 [Source:HGNC Symbol;Acc:HGNC:7330]	-
ENSG00000167601	394.47	217.568	0.857137	0.00300342	0.0372612	AXL	19	41219203	41261766	+	5154	protein_coding	AXL receptor tyrosine kinase [Source:HGNC Symbol;Acc:HGNC:905]	-
ENSG00000198937	360.758	496.033	-0.459113	0.0030104	0.0373091	CCDC167	6	37482920	37499922	-	619	protein_coding	coiled-coil domain containing 167 [Source:HGNC Symbol;Acc:HGNC:21239]	-
ENSG00000198961	1655.09	2179.39	-0.396712	0.00301687	0.0373091	PJA2	5	109334709	109409994	-	5217	protein_coding	praja ring finger ubiquitin ligase 2 [Source:HGNC Symbol;Acc:HGNC:17481]	-
ENSG00000065600	340.772	466.927	-0.454011	0.00301693	0.0373091	TMEM206	1	212363931	212414901	-	2914	protein_coding	transmembrane protein 206 [Source:HGNC Symbol;Acc:HGNC:25593]	-
ENSG00000117602	63.1063	107.114	-0.762777	0.00301744	0.0373091	RCAN3	1	24502351	24541040	+	7077	protein_coding	RCAN family member 3 [Source:HGNC Symbol;Acc:HGNC:3042]	-
ENSG00000188493	564.288	411.289	0.455257	0.00302264	0.0373253	C19orf54	19	40740856	40751553	-	3375	protein_coding	chromosome 19 open reading frame 54 [Source:HGNC Symbol;Acc:HGNC:24758]	-
ENSG00000143418	1609.84	1219.61	0.400695	0.00302383	0.0373253	CERS2	1	150960583	150975004	-	4644	protein_coding	ceramide synthase 2 [Source:HGNC Symbol;Acc:HGNC:14076]	-
ENSG00000122861	1537.34	663.453	1.21232	0.00302878	0.0373549	PLAU	10	73909177	73917497	+	2950	protein_coding	plasminogen activator, urokinase [Source:HGNC Symbol;Acc:HGNC:9052]	-
ENSG00000135604	83.9975	37.9666	1.14597	0.00303391	0.0373734	STX11	6	144150526	144188370	+	1926	protein_coding	syntaxin 11 [Source:HGNC Symbol;Acc:HGNC:11429]	-
ENSG00000140829	1685.94	1305.75	0.368298	0.00303536	0.0373734	DHX38	16	72093562	72112912	+	6361	protein_coding	DEAH-box helicase 38 [Source:HGNC Symbol;Acc:HGNC:17211]	-
ENSG00000157551	96.7193	54.7042	0.82054	0.00306111	0.0376588	KCNJ15	21	38155549	38307357	+	10342	protein_coding	potassium voltage-gated channel subfamily J member 15 [Source:HGNC Symbol;Acc:HGNC:6261]	-
ENSG00000154102	76.323	129.676	-0.7658	0.00307329	0.037777	C16orf74	16	85690084	85751129	-	2181	protein_coding	chromosome 16 open reading frame 74 [Source:HGNC Symbol;Acc:HGNC:23362]	-
ENSG00000183255	3174.03	2543.59	0.319386	0.0030846	0.0378844	PTTG1IP	21	44849585	44873903	-	3537	protein_coding	PTTG1 interacting protein [Source:HGNC Symbol;Acc:HGNC:13524]	-
ENSG00000242265	239.417	161.744	0.56712	0.00310106	0.0380547	PEG10	7	94656325	94669695	+	6689	protein_coding	paternally expressed 10 [Source:HGNC Symbol;Acc:HGNC:14005]	-
ENSG00000101333	469.92	641.662	-0.449462	0.00311541	0.0381679	PLCB4	20	9068763	9481242	+	6900	protein_coding	phospholipase C beta 4 [Source:HGNC Symbol;Acc:HGNC:9059]	-
ENSG00000040487	717.58	527.505	0.44355	0.00311548	0.0381679	PQLC2	1	19312326	19329300	+	2686	protein_coding	PQ loop repeat containing 2 [Source:HGNC Symbol;Acc:HGNC:26001]	-
ENSG00000117054	1231.63	1571.26	-0.351113	0.00311875	0.0381761	ACADM	1	75724347	75787575	+	4783	protein_coding	acyl-CoA dehydrogenase medium chain [Source:HGNC Symbol;Acc:HGNC:89]	-
ENSG00000175084	12759.8	10333.4	0.304269	0.00312758	0.0382465	DES	2	219418377	219426739	+	2464	protein_coding	desmin [Source:HGNC Symbol;Acc:HGNC:2770]	-
ENSG00000134291	1206.61	1604.35	-0.410631	0.00313385	0.0382465	TMEM106C	12	47963569	47968878	+	3475	protein_coding	transmembrane protein 106C [Source:HGNC Symbol;Acc:HGNC:28775]	-
ENSG00000155506	5030	3816.16	0.398239	0.00313462	0.0382465	LARP1	5	154712902	154817607	+	8492	protein_coding	La ribonucleoprotein domain family member 1 [Source:HGNC Symbol;Acc:HGNC:29531]	-
ENSG00000178761	293.739	203.82	0.52612	0.00313613	0.0382465	FAM219B	15	74899987	74907121	-	5258	protein_coding	family with sequence similarity 219 member B [Source:HGNC Symbol;Acc:HGNC:24695]	-
ENSG00000157851	1091.67	1610.26	-0.560751	0.00313752	0.0382465	DPYSL5	2	26847747	26950351	+	7079	protein_coding	dihydropyrimidinase like 5 [Source:HGNC Symbol;Acc:HGNC:20637]	-
ENSG00000152558	2451.96	3279.47	-0.41934	0.00314253	0.0382758	TMEM123	11	102396332	102470384	-	4647	protein_coding	transmembrane protein 123 [Source:HGNC Symbol;Acc:HGNC:30138]	-
ENSG00000138385	3196.74	4325.3	-0.436034	0.00314975	0.0383218	SSB	2	169791933	169812064	+	5113	protein_coding	Sjogren syndrome antigen B [Source:HGNC Symbol;Acc:HGNC:11316]	-
ENSG00000138434	2976.7	2314.35	0.363108	0.00315153	0.0383218	ITPRID2	2	181891833	181930738	+	9582	protein_coding	ITPR interacting domain containing 2 [Source:HGNC Symbol;Acc:HGNC:11319]	-
ENSG00000107815	1025.44	787.143	0.381073	0.00315976	0.0383627	TWNK	10	100987367	100994401	+	4133	protein_coding	twinkle mtDNA helicase [Source:HGNC Symbol;Acc:HGNC:1160]	-
ENSG00000133639	970.803	739.277	0.392578	0.00316011	0.0383627	BTG1	12	92140278	92145897	-	4854	protein_coding	BTG anti-proliferation factor 1 [Source:HGNC Symbol;Acc:HGNC:1130]	-
ENSG00000063169	442.035	287.877	0.617239	0.00316551	0.0383965	BICRA	19	47608196	47703277	+	7507	protein_coding	BRD4 interacting chromatin remodeling complex associated protein [Source:HGNC Symbol;Acc:HGNC:4332]	-
ENSG00000172534	3221.72	2467.8	0.384465	0.00317274	0.0384525	HCFC1	X	153947553	153971807	-	9004	protein_coding	host cell factor C1 [Source:HGNC Symbol;Acc:HGNC:4839]	-
ENSG00000078304	2491.41	3345.9	-0.425206	0.00317886	0.0384899	PPP2R5C	14	101761798	101927989	+	14289	protein_coding	protein phosphatase 2 regulatory subunit B'gamma [Source:HGNC Symbol;Acc:HGNC:9311]	-
ENSG00000087495	620.258	936.052	-0.59327	0.00318217	0.0384899	PHACTR3	20	59577509	59847711	+	6095	protein_coding	phosphatase and actin regulator 3 [Source:HGNC Symbol;Acc:HGNC:15833]	-
ENSG00000128609	500.147	684.934	-0.452841	0.0031852	0.0384899	NDUFA5	7	123536997	123558255	-	9851	protein_coding	NADH:ubiquinone oxidoreductase subunit A5 [Source:HGNC Symbol;Acc:HGNC:7688]	-
ENSG00000198589	857.469	1247.43	-0.540541	0.00318631	0.0384899	LRBA	4	150264531	151015727	-	16657	protein_coding	LPS responsive beige-like anchor protein [Source:HGNC Symbol;Acc:HGNC:1742]	-
ENSG00000169129	50.821	91.1027	-0.842558	0.00319111	0.0385162	AFAP1L2	10	114294824	114404756	-	5789	protein_coding	actin filament associated protein 1 like 2 [Source:HGNC Symbol;Acc:HGNC:25901]	-
ENSG00000124120	522.809	387.257	0.431998	0.003203	0.0386182	TTPAL	20	44475886	44494603	+	7044	protein_coding	alpha tocopherol transfer protein like [Source:HGNC Symbol;Acc:HGNC:16114]	-
ENSG00000149930	1178.14	883.442	0.414798	0.00320732	0.0386182	TAOK2	16	29973641	29992261	+	9058	protein_coding	TAO kinase 2 [Source:HGNC Symbol;Acc:HGNC:16835]	-
ENSG00000119782	34.6783	67.0443	-0.947491	0.00320752	0.0386182	FKBP1B	2	24049701	24063681	+	1677	protein_coding	FK506 binding protein 1B [Source:HGNC Symbol;Acc:HGNC:3712]	-
ENSG00000186469	1124.36	1683.85	-0.582534	0.00321007	0.0386182	GNG2	14	51826195	51979342	+	6379	protein_coding	G protein subunit gamma 2 [Source:HGNC Symbol;Acc:HGNC:4404]	-
ENSG00000156265	3322.28	2596.8	0.355606	0.00321395	0.0386331	MAP3K7CL	21	29077471	29175889	+	4497	protein_coding	MAP3K7 C-terminal like [Source:HGNC Symbol;Acc:HGNC:16457]	-
ENSG00000184863	1766.67	1380.28	0.35569	0.00322317	0.0387123	RBM33	7	155644451	155781485	+	13132	protein_coding	RNA binding motif protein 33 [Source:HGNC Symbol;Acc:HGNC:27223]	-
ENSG00000149716	452.848	325.621	0.474526	0.0032372	0.038849	LTO1	11	69653076	69675416	-	7872	protein_coding	LTO1, ABCE1 maturation factor [Source:HGNC Symbol;Acc:HGNC:17589]	-
ENSG00000176476	271.952	185.344	0.552237	0.00325159	0.0389899	SGF29	16	28553915	28591790	+	2124	protein_coding	SAGA complex associated factor 29 [Source:HGNC Symbol;Acc:HGNC:25156]	-
ENSG00000160818	1742.75	1322.61	0.397537	0.0032655	0.0391248	GPATCH4	1	156594487	156601496	-	4437	protein_coding	G-patch domain containing 4 [Source:HGNC Symbol;Acc:HGNC:25982]	-
ENSG00000169871	883.38	623.262	0.502122	0.00327437	0.039199	TRIM56	7	101085439	101097967	+	11173	protein_coding	tripartite motif containing 56 [Source:HGNC Symbol;Acc:HGNC:19028]	-
ENSG00000266651	130.134	79.9669	0.701614	0.00327842	0.0392154	AC093484.4	17	16440479	16440952	-	304	lincRNA	novel transcript	-
ENSG00000035499	658.678	869.383	-0.400509	0.0032836	0.0392154	DEPDC1B	5	60596912	60700190	-	3806	protein_coding	DEP domain containing 1B [Source:HGNC Symbol;Acc:HGNC:24902]	-
ENSG00000064115	358.105	492.271	-0.459515	0.00328374	0.0392154	TM7SF3	12	26973195	27014434	-	3888	protein_coding	transmembrane 7 superfamily member 3 [Source:HGNC Symbol;Acc:HGNC:23049]	-
ENSG00000114450	783.873	1019.86	-0.379212	0.00330013	0.0393272	GNB4	3	179396089	179451590	-	7035	protein_coding	G protein subunit beta 4 [Source:HGNC Symbol;Acc:HGNC:20731]	-
ENSG00000249992	232.432	130.97	0.829254	0.0033017	0.0393272	TMEM158	3	45224466	45226278	-	1813	protein_coding	transmembrane protein 158 (gene/pseudogene) [Source:HGNC Symbol;Acc:HGNC:30293]	-
ENSG00000115275	1401.9	981.73	0.513355	0.00330381	0.0393272	MOGS	2	74461057	74465410	-	3584	protein_coding	mannosyl-oligosaccharide glucosidase [Source:HGNC Symbol;Acc:HGNC:24862]	-
ENSG00000137331	381.169	127.572	1.57885	0.00330446	0.0393272	IER3	6	30743199	30744554	-	1356	protein_coding	immediate early response 3 [Source:HGNC Symbol;Acc:HGNC:5392]	-
ENSG00000121316	735.029	1005.13	-0.450843	0.00330679	0.0393272	PLBD1	12	14503661	14568349	-	2841	protein_coding	phospholipase B domain containing 1 [Source:HGNC Symbol;Acc:HGNC:26215]	-
ENSG00000139636	369.793	261.998	0.497225	0.00330917	0.0393272	LMBR1L	12	49096551	49110900	-	6047	protein_coding	limb development membrane protein 1 like [Source:HGNC Symbol;Acc:HGNC:18268]	-
ENSG00000123636	620.671	840.284	-0.436317	0.00331225	0.0393319	BAZ2B	2	159318979	159616692	-	20370	protein_coding	bromodomain adjacent to zinc finger domain 2B [Source:HGNC Symbol;Acc:HGNC:963]	MBD
ENSG00000168066	5524.79	4331.7	0.350874	0.00332654	0.0394282	SF1	11	64764606	64778786	-	5972	protein_coding	splicing factor 1 [Source:HGNC Symbol;Acc:HGNC:12950]	-
ENSG00000259917	117.081	70.2835	0.734669	0.00332692	0.0394282	HNRNPLP2	15	34489002	34490571	-	1570	unprocessed_pseudogene	heterogeneous nuclear ribonucleoprotein L pseudogene 2 [Source:HGNC Symbol;Acc:HGNC:48747]	-
ENSG00000143401	3663.49	4861.86	-0.408141	0.0033284	0.0394282	ANP32E	1	150218417	150236156	-	3605	protein_coding	acidic nuclear phosphoprotein 32 family member E [Source:HGNC Symbol;Acc:HGNC:16673]	-
ENSG00000005238	195.107	123.368	0.660652	0.00335304	0.0396526	FAM214B	9	35104112	35116341	-	6409	protein_coding	family with sequence similarity 214 member B [Source:HGNC Symbol;Acc:HGNC:25666]	-
ENSG00000058085	122.191	74.1236	0.719743	0.00335414	0.0396526	LAMC2	1	183186238	183244900	+	6543	protein_coding	laminin subunit gamma 2 [Source:HGNC Symbol;Acc:HGNC:6493]	-
ENSG00000105063	2175.5	1692.14	0.362122	0.00335586	0.0396526	PPP6R1	19	55229780	55258995	-	6583	protein_coding	protein phosphatase 6 regulatory subunit 1 [Source:HGNC Symbol;Acc:HGNC:29195]	-
ENSG00000151576	1056.85	817.262	0.370374	0.00335815	0.0396526	QTRT2	3	114005833	114088422	+	8054	protein_coding	queuine tRNA-ribosyltransferase accessory subunit 2 [Source:HGNC Symbol;Acc:HGNC:25771]	-
ENSG00000181513	50.1914	90.5959	-0.853773	0.00336628	0.0397167	ACBD4	17	45132600	45144181	+	3776	protein_coding	acyl-CoA binding domain containing 4 [Source:HGNC Symbol;Acc:HGNC:23337]	-
ENSG00000144867	1864.9	1464.75	0.348303	0.0034109	0.0402109	SRPRB	3	133784033	133825772	+	4180	protein_coding	SRP receptor subunit beta [Source:HGNC Symbol;Acc:HGNC:24085]	-
ENSG00000171757	47.0456	86.3882	-0.873238	0.0034191	0.0402751	LRRC34	3	169793428	169812986	-	4851	protein_coding	leucine rich repeat containing 34 [Source:HGNC Symbol;Acc:HGNC:28408]	-
ENSG00000177045	108.87	57.1226	0.924698	0.00342523	0.0403032	SIX5	19	45764785	45769226	-	3556	protein_coding	SIX homeobox 5 [Source:HGNC Symbol;Acc:HGNC:10891]	Homeobox
ENSG00000120860	227.099	357.31	-0.651981	0.00342697	0.0403032	WASHC3	12	102012927	102062149	-	2593	protein_coding	WASH complex subunit 3 [Source:HGNC Symbol;Acc:HGNC:24256]	-
ENSG00000188895	1744.33	1343.98	0.375765	0.00343529	0.0403687	MSL1	17	40122298	40136916	+	7397	protein_coding	male specific lethal 1 homolog [Source:HGNC Symbol;Acc:HGNC:27905]	-
ENSG00000204257	149.601	219.586	-0.552356	0.00345086	0.0405193	HLA-DMA	6	32948613	32969094	-	2534	protein_coding	major histocompatibility complex, class II, DM alpha [Source:HGNC Symbol;Acc:HGNC:4934]	-
ENSG00000167302	203.882	134.117	0.601993	0.00346243	0.0406227	TEPSIN	17	81228277	81239091	-	4762	protein_coding	TEPSIN, adaptor related protein complex 4 accessory protein [Source:HGNC Symbol;Acc:HGNC:26458]	-
ENSG00000130158	924.513	691.28	0.418934	0.00346566	0.0406282	DOCK6	19	11199295	11262481	-	12435	protein_coding	dedicator of cytokinesis 6 [Source:HGNC Symbol;Acc:HGNC:19189]	-
ENSG00000178053	572.672	766.568	-0.420153	0.00347061	0.0406537	MLF1	3	158571163	158607252	+	3569	protein_coding	myeloid leukemia factor 1 [Source:HGNC Symbol;Acc:HGNC:7125]	-
ENSG00000284946	155.506	228.184	-0.552499	0.00347443	0.0406661	AC068831.7	15	90966190	91022566	-	7148	protein_coding	novel transcript	-
ENSG00000156599	1657.3	1290.09	0.36103	0.00349336	0.0408057	ZDHHC5	11	57667747	57701187	+	5429	protein_coding	zinc finger DHHC-type containing 5 [Source:HGNC Symbol;Acc:HGNC:18472]	-
ENSG00000146067	737.9	545.449	0.435483	0.00349397	0.0408057	FAM193B	5	177519788	177554541	-	5804	protein_coding	family with sequence similarity 193 member B [Source:HGNC Symbol;Acc:HGNC:25524]	-
ENSG00000148120	1666.74	1224.97	0.444	0.0034947	0.0408057	C9orf3	9	94726701	95087218	+	10742	protein_coding	chromosome 9 open reading frame 3 [Source:HGNC Symbol;Acc:HGNC:1361]	-
ENSG00000239713	59.9198	101.461	-0.760056	0.00350522	0.040878	APOBEC3G	22	39077005	39087743	+	5437	protein_coding	apolipoprotein B mRNA editing enzyme catalytic subunit 3G [Source:HGNC Symbol;Acc:HGNC:17357]	-
ENSG00000168209	1184.26	441.307	1.42373	0.00350645	0.040878	DDIT4	10	72273920	72276036	+	2058	protein_coding	DNA damage inducible transcript 4 [Source:HGNC Symbol;Acc:HGNC:24944]	-
ENSG00000198938	279361	221062	0.33768	0.00351754	0.0409748	MT-CO3	MT	9207	9990	+	784	protein_coding	mitochondrially encoded cytochrome c oxidase III [Source:HGNC Symbol;Acc:HGNC:7422]	-
ENSG00000196924	7954.49	6034.47	0.398422	0.00353267	0.0410668	FLNA	X	154348524	154374638	-	10585	protein_coding	filamin A [Source:HGNC Symbol;Acc:HGNC:3754]	-
ENSG00000131876	1011.56	1311.34	-0.374136	0.00353819	0.0410668	SNRPA1	15	101281510	101295282	-	3669	protein_coding	small nuclear ribonucleoprotein polypeptide A' [Source:HGNC Symbol;Acc:HGNC:11152]	-
ENSG00000164597	578.011	806.218	-0.479487	0.00354022	0.0410668	COG5	7	107201555	107564514	-	8467	protein_coding	component of oligomeric golgi complex 5 [Source:HGNC Symbol;Acc:HGNC:14857]	-
ENSG00000198276	1258.26	979.26	0.361739	0.00354112	0.0410668	UCKL1	20	63939829	63956415	-	3184	protein_coding	uridine-cytidine kinase 1 like 1 [Source:HGNC Symbol;Acc:HGNC:15938]	-
ENSG00000156804	379.975	261.613	0.538504	0.00354361	0.0410668	FBXO32	8	123497889	123541206	-	7395	protein_coding	F-box protein 32 [Source:HGNC Symbol;Acc:HGNC:16731]	-
ENSG00000247556	534.181	723.968	-0.437795	0.00354364	0.0410668	OIP5-AS1	15	41283990	41309737	+	12673	processed_transcript	OIP5 antisense RNA 1 [Source:HGNC Symbol;Acc:HGNC:43563]	-
ENSG00000122299	1040.93	1397.09	-0.424044	0.00354501	0.0410668	ZC3H7A	16	11750586	11797267	-	7076	protein_coding	zinc finger CCCH-type containing 7A [Source:HGNC Symbol;Acc:HGNC:30959]	-
ENSG00000110422	3682.96	2877.31	0.356297	0.00355269	0.0411037	HIPK3	11	33256672	33357023	+	7958	protein_coding	homeodomain interacting protein kinase 3 [Source:HGNC Symbol;Acc:HGNC:4915]	-
ENSG00000057294	176.12	275.278	-0.642152	0.00355379	0.0411037	PKP2	12	32790745	32896840	-	7043	protein_coding	plakophilin 2 [Source:HGNC Symbol;Acc:HGNC:9024]	-
ENSG00000183309	926.338	707.364	0.388743	0.00356548	0.0412064	ZNF623	8	143636013	143656418	+	7146	protein_coding	zinc finger protein 623 [Source:HGNC Symbol;Acc:HGNC:29084]	zf-C2H2
ENSG00000174442	1093.42	1507.38	-0.462879	0.00357863	0.0413258	ZWILCH	15	66504959	66550128	+	4849	protein_coding	zwilch kinetochore protein [Source:HGNC Symbol;Acc:HGNC:25468]	-
ENSG00000100325	937.012	728.06	0.364075	0.00359575	0.0414709	ASCC2	22	29788608	29838304	-	5416	protein_coding	activating signal cointegrator 1 complex subunit 2 [Source:HGNC Symbol;Acc:HGNC:24103]	-
ENSG00000104980	2131.12	1598.95	0.414193	0.00359684	0.0414709	TIMM44	19	7926718	7943920	-	4888	protein_coding	translocase of inner mitochondrial membrane 44 [Source:HGNC Symbol;Acc:HGNC:17316]	-
ENSG00000179933	787.542	1067.15	-0.437697	0.00361595	0.0416586	C14orf119	14	23094765	23100462	+	3676	protein_coding	chromosome 14 open reading frame 119 [Source:HGNC Symbol;Acc:HGNC:20270]	-
ENSG00000114626	255.601	164.961	0.629743	0.00362255	0.041702	ABTB1	3	127672935	127680920	+	6149	protein_coding	ankyrin repeat and BTB domain containing 1 [Source:HGNC Symbol;Acc:HGNC:18275]	-
ENSG00000099957	205.253	139.769	0.552563	0.00363519	0.0417884	P2RX6	22	21009808	21028830	+	4730	protein_coding	purinergic receptor P2X 6 [Source:HGNC Symbol;Acc:HGNC:8538]	-
ENSG00000270332	123.287	193.361	-0.648524	0.00363908	0.0417884	SMC2-AS1	9	104080024	104093073	-	7619	lincRNA	SMC2 antisense RNA 1 (head to head) [Source:HGNC Symbol;Acc:HGNC:50827]	-
ENSG00000100650	4038.61	5186.82	-0.360918	0.00363986	0.0417884	SRSF5	14	69726900	69772005	+	5357	protein_coding	serine and arginine rich splicing factor 5 [Source:HGNC Symbol;Acc:HGNC:10787]	-
ENSG00000121621	445.719	700.514	-0.650992	0.0036462	0.0417884	KIF18A	11	28020620	28108308	-	4668	protein_coding	kinesin family member 18A [Source:HGNC Symbol;Acc:HGNC:29441]	-
ENSG00000078618	3237.7	4246.45	-0.391122	0.00364701	0.0417884	NRDC	1	51789191	51878937	-	6773	protein_coding	nardilysin convertase [Source:HGNC Symbol;Acc:HGNC:7995]	-
ENSG00000167716	514.573	346.085	0.570325	0.00364713	0.0417884	WDR81	17	1716523	1738599	+	7913	protein_coding	WD repeat domain 81 [Source:HGNC Symbol;Acc:HGNC:26600]	-
ENSG00000161011	5387.72	3894.07	0.468353	0.00367425	0.0420486	SQSTM1	5	179806398	179838078	+	7654	protein_coding	sequestosome 1 [Source:HGNC Symbol;Acc:HGNC:11280]	-
ENSG00000013573	1528.06	1125.12	0.441383	0.00367557	0.0420486	DDX11	12	31073845	31104791	+	8374	protein_coding	DEAD/H-box helicase 11 [Source:HGNC Symbol;Acc:HGNC:2736]	-
ENSG00000074416	821.624	606.757	0.436459	0.00368627	0.0421304	MGLL	3	127689062	128052190	-	11849	protein_coding	monoglyceride lipase [Source:HGNC Symbol;Acc:HGNC:17038]	-
ENSG00000102053	21.898	50.7189	-1.21409	0.00368853	0.0421304	ZC3H12B	X	65366638	65507887	+	7829	protein_coding	zinc finger CCCH-type containing 12B [Source:HGNC Symbol;Acc:HGNC:17407]	-
ENSG00000086189	783.292	1037.88	-0.405396	0.00369132	0.0421304	DIMT1	5	62387254	62403939	-	3736	protein_coding	DIM1 dimethyladenosine transferase 1 homolog [Source:HGNC Symbol;Acc:HGNC:30217]	-
ENSG00000213463	514.989	721.354	-0.485146	0.00370766	0.042284	SYNJ2BP	14	70366496	70417061	-	7031	protein_coding	synaptojanin 2 binding protein [Source:HGNC Symbol;Acc:HGNC:18955]	-
ENSG00000167470	1504.13	1101.38	0.449022	0.00371186	0.042299	MIDN	19	1248553	1259140	+	4492	protein_coding	midnolin [Source:HGNC Symbol;Acc:HGNC:16298]	-
ENSG00000140406	1679.58	1283.91	0.387147	0.00372304	0.0423525	TLNRD1	15	81000944	81005788	+	4845	protein_coding	talin rod domain containing 1 [Source:HGNC Symbol;Acc:HGNC:13519]	-
ENSG00000178607	712.483	457.81	0.637195	0.00372555	0.0423525	ERN1	17	64039142	64130819	-	10864	protein_coding	endoplasmic reticulum to nucleus signaling 1 [Source:HGNC Symbol;Acc:HGNC:3449]	-
ENSG00000127946	1850.65	2430.3	-0.393004	0.0037258	0.0423525	HIP1	7	75533300	75738962	-	8953	protein_coding	huntingtin interacting protein 1 [Source:HGNC Symbol;Acc:HGNC:4913]	-
ENSG00000214076	29.4119	60.8875	-1.04843	0.00372808	0.0423525	CPSF1P1	22	32269381	32273110	+	3730	processed_pseudogene	cleavage and polyadenylation specific factor 1 pseudogene 1 [Source:HGNC Symbol;Acc:HGNC:19251]	-
ENSG00000066117	1578.97	1248.35	0.339212	0.00373305	0.0423762	SMARCD1	12	50084972	50100712	+	5136	protein_coding	SWI/SNF related, matrix associated, actin dependent regulator of chromatin, subfamily d, member 1 [Source:HGNC Symbol;Acc:HGNC:11106]	-
ENSG00000147133	819.81	627.037	0.386321	0.00375399	0.0425809	TAF1	X	71366239	71532374	+	10860	protein_coding	TATA-box binding protein associated factor 1 [Source:HGNC Symbol;Acc:HGNC:11535]	-
ENSG00000129566	536.16	389.987	0.458085	0.00377424	0.0427777	TEP1	14	20365667	20413429	-	11328	protein_coding	telomerase associated protein 1 [Source:HGNC Symbol;Acc:HGNC:11726]	-
ENSG00000169139	2021.21	2718.96	-0.427519	0.00377958	0.0428052	UBE2V2	8	48008400	48064708	+	6606	protein_coding	ubiquitin conjugating enzyme E2 V2 [Source:HGNC Symbol;Acc:HGNC:12495]	-
ENSG00000100883	1363.03	1862.64	-0.450062	0.00379096	0.0429008	SRP54	14	34981957	35029567	+	3903	protein_coding	signal recognition particle 54 [Source:HGNC Symbol;Acc:HGNC:11301]	-
ENSG00000168924	1457.28	1103.71	0.400374	0.00379387	0.0429008	LETM1	4	1811479	1856247	-	8184	protein_coding	leucine zipper and EF-hand containing transmembrane protein 1 [Source:HGNC Symbol;Acc:HGNC:6556]	-
ENSG00000183778	776.557	573.999	0.435364	0.0038057	0.0429733	B3GALT5	21	39556442	39673137	+	14319	protein_coding	beta-1,3-galactosyltransferase 5 [Source:HGNC Symbol;Acc:HGNC:920]	-
ENSG00000102024	1831.61	2477.98	-0.435716	0.00380613	0.0429733	PLS3	X	115561174	115650861	+	4099	protein_coding	plastin 3 [Source:HGNC Symbol;Acc:HGNC:9091]	-
ENSG00000150510	73.3158	122.137	-0.738691	0.0038126	0.0429921	FAM124A	13	51222334	51284241	+	6702	protein_coding	family with sequence similarity 124 member A [Source:HGNC Symbol;Acc:HGNC:26413]	-
ENSG00000152137	1758.67	1306.57	0.428619	0.00381365	0.0429921	HSPB8	12	119178642	119221131	+	2860	protein_coding	heat shock protein family B (small) member 8 [Source:HGNC Symbol;Acc:HGNC:30171]	-
ENSG00000166135	1435.01	1118.15	0.35946	0.00382419	0.0430779	HIF1AN	10	100529072	100559998	+	13950	protein_coding	hypoxia inducible factor 1 subunit alpha inhibitor [Source:HGNC Symbol;Acc:HGNC:17113]	-
ENSG00000177238	3172.81	2299.63	0.464057	0.00385952	0.0434426	TRIM72	16	31214021	31231537	+	8500	protein_coding	tripartite motif containing 72 [Source:HGNC Symbol;Acc:HGNC:32671]	-
ENSG00000198736	377.096	531.022	-0.493019	0.00386501	0.0434711	MSRB1	16	1938210	1943326	-	2157	protein_coding	methionine sulfoxide reductase B1 [Source:HGNC Symbol;Acc:HGNC:14133]	-
ENSG00000187605	2269.99	1756.37	0.369812	0.0038783	0.0435732	TET3	2	73986404	74108176	+	12271	protein_coding	tet methylcytosine dioxygenase 3 [Source:HGNC Symbol;Acc:HGNC:28313]	-
ENSG00000132128	2387.79	1884.7	0.341287	0.00388315	0.0435732	LRRC41	1	46261196	46303608	-	8606	protein_coding	leucine rich repeat containing 41 [Source:HGNC Symbol;Acc:HGNC:16917]	-
ENSG00000166352	262.475	407.184	-0.632117	0.00388561	0.0435732	C11orf74	11	36594493	36659290	+	1474	protein_coding	chromosome 11 open reading frame 74 [Source:HGNC Symbol;Acc:HGNC:25142]	-
ENSG00000101997	377.771	273.017	0.467169	0.00388596	0.0435732	CCDC22	X	49235467	49250526	+	2516	protein_coding	coiled-coil domain containing 22 [Source:HGNC Symbol;Acc:HGNC:28909]	-
ENSG00000135763	984.736	721.543	0.448096	0.00390093	0.0437077	URB2	1	229626234	229660199	+	6001	protein_coding	URB2 ribosome biogenesis 2 homolog (S. cerevisiae) [Source:HGNC Symbol;Acc:HGNC:28967]	-
ENSG00000132842	1165.67	1549.37	-0.410147	0.00390517	0.0437218	AP3B1	5	78000525	78294755	-	7310	protein_coding	adaptor related protein complex 3 subunit beta 1 [Source:HGNC Symbol;Acc:HGNC:566]	-
ENSG00000165240	207.419	295.182	-0.509123	0.00391036	0.0437466	ATP7A	X	77910656	78050395	+	10920	protein_coding	ATPase copper transporting alpha [Source:HGNC Symbol;Acc:HGNC:869]	-
ENSG00000122674	659.435	943.362	-0.515798	0.00391806	0.0437994	CCZ1	7	5898725	5926550	+	6431	protein_coding	CCZ1 homolog, vacuolar protein trafficking and biogenesis associated [Source:HGNC Symbol;Acc:HGNC:21691]	-
ENSG00000116761	145.315	93.5641	0.634872	0.00392489	0.0438189	CTH	1	70411218	70439851	+	2414	protein_coding	cystathionine gamma-lyase [Source:HGNC Symbol;Acc:HGNC:2501]	-
ENSG00000169857	116.25	71.7812	0.69293	0.00392577	0.0438189	AVEN	15	33866227	34039176	-	1808	protein_coding	apoptosis and caspase activation inhibitor [Source:HGNC Symbol;Acc:HGNC:13509]	-
ENSG00000088247	7187.86	5462.71	0.395828	0.00393126	0.0438469	KHSRP	19	6413348	6424794	-	4563	protein_coding	KH-type splicing regulatory protein [Source:HGNC Symbol;Acc:HGNC:6316]	-
ENSG00000124406	140.872	224.563	-0.671818	0.00394125	0.0439249	ATP8A1	4	42408373	42657105	-	11199	protein_coding	ATPase phospholipid transporting 8A1 [Source:HGNC Symbol;Acc:HGNC:13531]	-
ENSG00000134013	1042.34	754.757	0.465197	0.00395253	0.0440074	LOXL2	8	23297189	23425328	-	5707	protein_coding	lysyl oxidase like 2 [Source:HGNC Symbol;Acc:HGNC:6666]	-
ENSG00000233230	79.5473	42.1221	0.912532	0.00395464	0.0440074	AC079807.1	2	47905678	47907810	+	856	antisense	novel transcript	-
ENSG00000132849	92.5815	143.485	-0.63079	0.00398348	0.0442947	PATJ	1	61742406	62178675	+	11990	protein_coding	PATJ, crumbs cell polarity complex component [Source:HGNC Symbol;Acc:HGNC:28881]	-
ENSG00000005249	97.1888	151.141	-0.636662	0.00399231	0.0443593	PRKAR2B	7	107044649	107161811	+	4318	protein_coding	protein kinase cAMP-dependent type II regulatory subunit beta [Source:HGNC Symbol;Acc:HGNC:9392]	-
ENSG00000153531	150.972	86.0769	0.810462	0.0040022	0.0444357	ADPRHL1	13	113399610	113453524	-	10924	protein_coding	ADP-ribosylhydrolase like 1 [Source:HGNC Symbol;Acc:HGNC:21303]	-
ENSG00000133138	119.466	184.957	-0.630205	0.00401513	0.0445196	TBC1D8B	X	106802680	106876145	+	9503	protein_coding	TBC1 domain family member 8B [Source:HGNC Symbol;Acc:HGNC:24715]	-
ENSG00000163590	411.803	638.091	-0.631206	0.00401977	0.0445196	PPM1L	3	160755602	161078907	+	12447	protein_coding	protein phosphatase, Mg2+/Mn2+ dependent 1L [Source:HGNC Symbol;Acc:HGNC:16381]	-
ENSG00000196878	239.922	139.409	0.780612	0.00402304	0.0445196	LAMB3	1	209614870	209652466	-	4688	protein_coding	laminin subunit beta 3 [Source:HGNC Symbol;Acc:HGNC:6490]	-
ENSG00000135336	798.028	1186.65	-0.571875	0.00402571	0.0445196	ORC3	6	87590067	87667453	+	3689	protein_coding	origin recognition complex subunit 3 [Source:HGNC Symbol;Acc:HGNC:8489]	-
ENSG00000151276	248.627	364.939	-0.552988	0.00402877	0.0445196	MAGI1	3	65353525	66038834	-	11649	protein_coding	membrane associated guanylate kinase, WW and PDZ domain containing 1 [Source:HGNC Symbol;Acc:HGNC:946]	-
ENSG00000196756	956.43	694.672	0.460637	0.00402901	0.0445196	SNHG17	20	38420588	38435353	-	4186	processed_transcript	small nucleolar RNA host gene 17 [Source:HGNC Symbol;Acc:HGNC:48600]	-
ENSG00000173171	407.497	273.263	0.575223	0.00403098	0.0445196	MTX1	1	155208699	155213824	+	3278	protein_coding	metaxin 1 [Source:HGNC Symbol;Acc:HGNC:7504]	-
ENSG00000164070	1462.96	2061.88	-0.494708	0.0040383	0.0445391	HSPA4L	4	127781821	127840733	+	11621	protein_coding	heat shock protein family A (Hsp70) member 4 like [Source:HGNC Symbol;Acc:HGNC:17041]	-
ENSG00000188760	213.855	124.873	0.772519	0.00403881	0.0445391	TMEM198	2	219543663	219550595	+	2578	protein_coding	transmembrane protein 198 [Source:HGNC Symbol;Acc:HGNC:33704]	-
ENSG00000103056	56.0022	27.3645	1.02943	0.00405295	0.0446615	SMPD3	16	68358325	68448688	-	7166	protein_coding	sphingomyelin phosphodiesterase 3 [Source:HGNC Symbol;Acc:HGNC:14240]	-
ENSG00000112312	982.182	1340.76	-0.448372	0.00405935	0.0446695	GMNN	6	24774931	24786099	+	2476	protein_coding	geminin, DNA replication inhibitor [Source:HGNC Symbol;Acc:HGNC:17493]	-
ENSG00000175309	763.405	579.75	0.396157	0.00405976	0.0446695	PHYKPL	5	178208497	178232791	-	8402	protein_coding	5-phosphohydroxy-L-lysine phospho-lyase [Source:HGNC Symbol;Acc:HGNC:28249]	-
ENSG00000083454	309.006	216.322	0.516493	0.00406401	0.0446828	P2RX5	17	3672199	3696404	-	4190	protein_coding	purinergic receptor P2X 5 [Source:HGNC Symbol;Acc:HGNC:8536]	-
ENSG00000169764	1134.9	1500.46	-0.402284	0.00407103	0.0446936	UGP2	2	63840940	63891562	+	6501	protein_coding	UDP-glucose pyrophosphorylase 2 [Source:HGNC Symbol;Acc:HGNC:12527]	-
ENSG00000224609	15.0953	38.2792	-1.33896	0.00407107	0.0446936	HSD52	1	59131936	59296491	-	4595	processed_transcript	uncharacterized LOC729467 [Source:NCBI gene;Acc:729467]	-
ENSG00000137877	48.8608	23.8376	1.03676	0.00408341	0.0447764	SPTBN5	15	41848144	41894077	-	12338	protein_coding	spectrin beta, non-erythrocytic 5 [Source:HGNC Symbol;Acc:HGNC:15680]	-
ENSG00000115468	874.949	1134.11	-0.374495	0.00408472	0.0447764	EFHD1	2	232606057	232682781	+	3052	protein_coding	EF-hand domain family member D1 [Source:HGNC Symbol;Acc:HGNC:29556]	-
ENSG00000110075	1691.71	2254.73	-0.414222	0.00409666	0.0448738	PPP6R3	11	68460731	68615334	+	8305	protein_coding	protein phosphatase 6 regulatory subunit 3 [Source:HGNC Symbol;Acc:HGNC:1173]	-
ENSG00000175414	999.095	760.462	0.393027	0.00410405	0.0449064	ARL10	5	176365468	176401865	+	11459	protein_coding	ADP ribosylation factor like GTPase 10 [Source:HGNC Symbol;Acc:HGNC:22042]	-
ENSG00000160908	316.08	227.102	0.476173	0.00410574	0.0449064	ZNF394	7	99486519	99500324	-	3505	protein_coding	zinc finger protein 394 [Source:HGNC Symbol;Acc:HGNC:18832]	zf-C2H2
ENSG00000125734	581.279	443.936	0.388894	0.00411565	0.0449812	GPR108	19	6729914	6737603	-	3213	protein_coding	G protein-coupled receptor 108 [Source:HGNC Symbol;Acc:HGNC:17829]	-
ENSG00000240184	2342.84	1743.65	0.425921	0.00412827	0.0450832	PCDHGC3	5	141475947	141512979	+	5432	protein_coding	protocadherin gamma subfamily C, 3 [Source:HGNC Symbol;Acc:HGNC:8716]	-
ENSG00000172731	205.06	323.615	-0.657823	0.00413141	0.0450832	LRRC20	10	70298970	70382650	-	3625	protein_coding	leucine rich repeat containing 20 [Source:HGNC Symbol;Acc:HGNC:23421]	-
ENSG00000258947	69.4166	36.8811	0.908782	0.00413675	0.0450832	TUBB3	16	89921392	89938761	+	4430	protein_coding	tubulin beta 3 class III [Source:HGNC Symbol;Acc:HGNC:20772]	-
ENSG00000129083	2551.68	3361.87	-0.397635	0.0041382	0.0450832	COPB1	11	14443440	14500027	-	5131	protein_coding	coatomer protein complex subunit beta 1 [Source:HGNC Symbol;Acc:HGNC:2231]	-
ENSG00000175106	141.513	75.3067	0.908151	0.00414032	0.0450832	TVP23C	17	15502264	15563595	-	5435	protein_coding	trans-golgi network vesicle protein 23 homolog C [Source:HGNC Symbol;Acc:HGNC:30453]	-
ENSG00000139324	873.292	1172.31	-0.424305	0.00414873	0.0451412	TMTC3	12	88142296	88199887	+	7327	protein_coding	transmembrane and tetratricopeptide repeat containing 3 [Source:HGNC Symbol;Acc:HGNC:26899]	-
ENSG00000241837	708.435	910.352	-0.361467	0.00415974	0.0452276	ATP5PO	21	33903453	33915980	-	3336	protein_coding	ATP synthase peripheral stalk subunit OSCP [Source:HGNC Symbol;Acc:HGNC:850]	-
ENSG00000167363	193.344	285.818	-0.563654	0.00416642	0.0452467	FN3K	17	82735575	82751197	+	3872	protein_coding	fructosamine 3 kinase [Source:HGNC Symbol;Acc:HGNC:24822]	-
ENSG00000178177	310.257	435.571	-0.487955	0.00417044	0.0452467	LCORL	4	17841199	18021876	-	14858	protein_coding	ligand dependent nuclear receptor corepressor like [Source:HGNC Symbol;Acc:HGNC:30776]	HTH
ENSG00000125952	463.389	341.729	0.438372	0.00417075	0.0452467	MAX	14	65006174	65102695	-	4430	protein_coding	MYC associated factor X [Source:HGNC Symbol;Acc:HGNC:6913]	bHLH
ENSG00000114520	736.818	957.611	-0.377648	0.00418811	0.0454016	SNX4	3	125446644	125520197	-	2709	protein_coding	sorting nexin 4 [Source:HGNC Symbol;Acc:HGNC:11175]	-
ENSG00000092098	285.469	198.243	0.523828	0.00419277	0.0454111	RNF31	14	24146683	24160661	+	4982	protein_coding	ring finger protein 31 [Source:HGNC Symbol;Acc:HGNC:16031]	-
ENSG00000165512	603.624	833.095	-0.464008	0.00419517	0.0454111	ZNF22	10	45000475	45005326	+	2551	protein_coding	zinc finger protein 22 [Source:HGNC Symbol;Acc:HGNC:13012]	zf-C2H2
ENSG00000108469	526.662	371.467	0.502145	0.00420233	0.0454551	RECQL5	17	75626845	75667189	-	8766	protein_coding	RecQ like helicase 5 [Source:HGNC Symbol;Acc:HGNC:9950]	-
ENSG00000071073	13.7537	35.3363	-1.36845	0.00421075	0.0455127	MGAT4A	2	98619106	98731126	-	9630	protein_coding	alpha-1,3-mannosyl-glycoprotein 4-beta-N-acetylglucosaminyltransferase A [Source:HGNC Symbol;Acc:HGNC:7047]	-
ENSG00000227036	653.663	435.001	0.587087	0.00421491	0.0455241	LINC00511	17	72290091	72640472	-	27605	processed_transcript	long intergenic non-protein coding RNA 511 [Source:HGNC Symbol;Acc:HGNC:43564]	-
ENSG00000232098	317.627	226.035	0.491311	0.00421981	0.0455435	AC012313.1	19	58404238	58408484	-	3417	lincRNA	novel transcript	-
ENSG00000280206	100.576	57.8678	0.797216	0.0042403	0.0457311	AC026401.3	16	15701237	15702118	+	882	lincRNA	novel transcript	-
ENSG00000197694	7247.46	5816.5	0.317315	0.00424698	0.0457695	SPTAN1	9	128552558	128633662	+	16236	protein_coding	spectrin alpha, non-erythrocytic 1 [Source:HGNC Symbol;Acc:HGNC:11273]	-
ENSG00000187837	226.553	340.895	-0.587801	0.00428449	0.0461399	HIST1H1C	6	26055787	26056428	-	642	protein_coding	histone cluster 1 H1 family member c [Source:HGNC Symbol;Acc:HGNC:4716]	-
ENSG00000167113	1020.91	781.493	0.385054	0.00429378	0.0462061	COQ4	9	128322536	128334072	+	4814	protein_coding	coenzyme Q4 [Source:HGNC Symbol;Acc:HGNC:19693]	-
ENSG00000185803	1862.86	1292.71	0.526579	0.00430634	0.0463061	SLC52A2	8	144354135	144361286	+	3077	protein_coding	solute carrier family 52 member 2 [Source:HGNC Symbol;Acc:HGNC:30224]	-
ENSG00000147592	254.535	365.001	-0.51903	0.00431038	0.0463061	LACTB2	8	70635318	70669174	-	1931	protein_coding	lactamase beta 2 [Source:HGNC Symbol;Acc:HGNC:18512]	-
ENSG00000183814	376.302	527.947	-0.487617	0.00431253	0.0463061	LIN9	1	226231149	226309869	-	4442	protein_coding	lin-9 DREAM MuvB core complex component [Source:HGNC Symbol;Acc:HGNC:30830]	-
ENSG00000166387	244.591	338.127	-0.466775	0.00432869	0.0464457	PPFIBP2	11	7513298	7657127	+	9800	protein_coding	PPFIA binding protein 2 [Source:HGNC Symbol;Acc:HGNC:9250]	-
ENSG00000126970	438.397	595.703	-0.44149	0.00433303	0.0464583	ZC4H2	X	64915802	65034713	-	5173	protein_coding	zinc finger C4H2-type containing [Source:HGNC Symbol;Acc:HGNC:24931]	-
ENSG00000152229	143.638	213.307	-0.570541	0.00434184	0.046487	PSTPIP2	18	45983536	46072272	-	4120	protein_coding	proline-serine-threonine phosphatase interacting protein 2 [Source:HGNC Symbol;Acc:HGNC:9581]	-
ENSG00000160803	2444.85	1939.3	0.333971	0.00434213	0.046487	UBQLN4	1	156035301	156053794	-	3878	protein_coding	ubiquilin 4 [Source:HGNC Symbol;Acc:HGNC:1237]	-
ENSG00000172350	34.7903	65.9357	-0.924264	0.00434826	0.046487	ABCG4	11	119149012	119162653	+	6271	protein_coding	ATP binding cassette subfamily G member 4 [Source:HGNC Symbol;Acc:HGNC:13884]	-
ENSG00000162688	812.706	1104.8	-0.442649	0.00434837	0.046487	AGL	1	99850084	99924023	+	8434	protein_coding	amylo-alpha-1, 6-glucosidase, 4-alpha-glucanotransferase [Source:HGNC Symbol;Acc:HGNC:321]	-
ENSG00000089820	1812.47	1379.18	0.393608	0.00435434	0.046517	ARHGAP4	X	153907367	153934999	-	5580	protein_coding	Rho GTPase activating protein 4 [Source:HGNC Symbol;Acc:HGNC:674]	-
ENSG00000187601	117.029	174.667	-0.578141	0.00436194	0.0465644	MAGEH1	X	55452105	55453566	+	1462	protein_coding	MAGE family member H1 [Source:HGNC Symbol;Acc:HGNC:24092]	-
ENSG00000237973	1354.51	947.392	0.515066	0.00437625	0.0466832	MTCO1P12	1	631074	632616	+	1543	unprocessed_pseudogene	MT-CO1 pseudogene 12 [Source:HGNC Symbol;Acc:HGNC:52014]	-
ENSG00000048052	48.969	23.7897	1.04115	0.00438909	0.0467862	HDAC9	7	18086949	19002416	+	16827	protein_coding	histone deacetylase 9 [Source:HGNC Symbol;Acc:HGNC:14065]	-
ENSG00000124762	2927.49	1956.32	0.581398	0.00439584	0.0468242	CDKN1A	6	36676460	36687339	+	3050	protein_coding	cyclin dependent kinase inhibitor 1A [Source:HGNC Symbol;Acc:HGNC:1784]	-
ENSG00000101040	2303.11	1797.01	0.358214	0.00439942	0.0468283	ZMYND8	20	47209214	47356889	-	7625	protein_coding	zinc finger MYND-type containing 8 [Source:HGNC Symbol;Acc:HGNC:9397]	-
ENSG00000279519	60.2998	107.061	-0.824513	0.00440518	0.0468556	AC007382.1	2	36839922	36842539	-	2618	TEC	TEC	-
ENSG00000128228	563.738	768.596	-0.447266	0.00440925	0.046865	SDF2L1	22	21642261	21644298	+	1099	protein_coding	stromal cell derived factor 2 like 1 [Source:HGNC Symbol;Acc:HGNC:10676]	-
ENSG00000159111	964.961	740.862	0.380928	0.00441244	0.046865	MRPL10	17	47823272	47831534	-	2764	protein_coding	mitochondrial ribosomal protein L10 [Source:HGNC Symbol;Acc:HGNC:14055]	-
ENSG00000068885	197.712	281.682	-0.509512	0.00441666	0.0468759	IFT80	3	160256986	160399880	-	7175	protein_coding	intraflagellar transport 80 [Source:HGNC Symbol;Acc:HGNC:29262]	-
ENSG00000228589	159.48	247.418	-0.636209	0.00444403	0.0471324	SPCS2P4	1	28095742	28096422	-	681	processed_pseudogene	signal peptidase complex subunit 2 pseudogene 4 [Source:HGNC Symbol;Acc:HGNC:45237]	-
ENSG00000225190	524.337	376.341	0.477404	0.00446128	0.0472812	PLEKHM1	17	45435900	45490749	-	9233	protein_coding	pleckstrin homology and RUN domain containing M1 [Source:HGNC Symbol;Acc:HGNC:29017]	-
ENSG00000156970	884.074	1247.78	-0.496545	0.00446592	0.0472962	BUB1B	15	40161023	40221136	+	4476	protein_coding	BUB1 mitotic checkpoint serine/threonine kinase B [Source:HGNC Symbol;Acc:HGNC:1149]	-
ENSG00000155256	971.283	679.171	0.515295	0.00447901	0.0474007	ZFYVE27	10	97737121	97760907	+	3899	protein_coding	zinc finger FYVE-type containing 27 [Source:HGNC Symbol;Acc:HGNC:26559]	-
ENSG00000148935	342.137	456.155	-0.414686	0.0044844	0.0474064	GAS2	11	22625509	22813055	+	4252	protein_coding	growth arrest specific 2 [Source:HGNC Symbol;Acc:HGNC:4167]	-
ENSG00000204438	635.451	470.532	0.432826	0.004486	0.0474064	GPANK1	6	31661229	31666283	-	3528	protein_coding	G-patch domain and ankyrin repeats 1 [Source:HGNC Symbol;Acc:HGNC:13920]	-
ENSG00000222041	737.84	478.717	0.623867	0.00450879	0.047613	CYTOR	2	87454781	87636740	+	17693	lincRNA	cytoskeleton regulator RNA [Source:HGNC Symbol;Acc:HGNC:28717]	-
ENSG00000173295	129.578	78.615	0.719429	0.00452035	0.0476924	FAM86B3P	8	8228595	8244865	+	4870	transcribed_unprocessed_pseudogene	family with sequence similarity 86 member B3, pseudogene [Source:HGNC Symbol;Acc:HGNC:44371]	-
ENSG00000175931	1564.25	1207.62	0.372773	0.00452281	0.0476924	UBE2O	17	76389451	76453206	-	6472	protein_coding	ubiquitin conjugating enzyme E2 O [Source:HGNC Symbol;Acc:HGNC:29554]	-
ENSG00000084652	3133.17	2392.24	0.388998	0.00455854	0.04796	TXLNA	1	32179686	32198285	+	5103	protein_coding	taxilin alpha [Source:HGNC Symbol;Acc:HGNC:30685]	-
ENSG00000174307	620.566	430.667	0.52599	0.00456188	0.04796	PHLDA3	1	201464383	201469237	-	3138	protein_coding	pleckstrin homology like domain family A member 3 [Source:HGNC Symbol;Acc:HGNC:8934]	-
ENSG00000063438	350.959	251.881	0.478141	0.00456354	0.04796	AHRR	5	304176	438291	+	7678	protein_coding	aryl-hydrocarbon receptor repressor [Source:HGNC Symbol;Acc:HGNC:346]	-
ENSG00000140463	362.895	498.097	-0.45596	0.00456378	0.04796	BBS4	15	72686179	72738476	+	4149	protein_coding	Bardet-Biedl syndrome 4 [Source:HGNC Symbol;Acc:HGNC:969]	-
ENSG00000089048	431.509	641.094	-0.570276	0.00456729	0.04796	ESF1	20	13714322	13784886	-	3216	protein_coding	ESF1 nucleolar pre-rRNA processing protein homolog [Source:HGNC Symbol;Acc:HGNC:15898]	-
ENSG00000163132	356.659	258.833	0.463092	0.00456777	0.04796	MSX1	4	4859666	4863936	+	2120	protein_coding	msh homeobox 1 [Source:HGNC Symbol;Acc:HGNC:7391]	Homeobox
ENSG00000173327	1039.03	804.368	0.368794	0.00458594	0.0481062	MAP3K11	11	65597755	65615382	-	10564	protein_coding	mitogen-activated protein kinase kinase kinase 11 [Source:HGNC Symbol;Acc:HGNC:6850]	-
ENSG00000155111	343.549	467.126	-0.44299	0.00459377	0.0481062	CDK19	6	110609978	110815958	-	7492	protein_coding	cyclin dependent kinase 19 [Source:HGNC Symbol;Acc:HGNC:19338]	-
ENSG00000175471	343.999	488.726	-0.5062	0.0045963	0.0481062	MCTP1	5	94703741	95284575	-	12089	protein_coding	multiple C2 and transmembrane domain containing 1 [Source:HGNC Symbol;Acc:HGNC:26183]	-
ENSG00000162599	253.775	373.093	-0.554794	0.00459919	0.0481062	NFIA	1	60865259	61462793	+	10872	protein_coding	nuclear factor I A [Source:HGNC Symbol;Acc:HGNC:7784]	CTF/NFI
ENSG00000243679	62.4726	33.2808	0.910826	0.00460229	0.0481062	AC018638.5	7	128653969	128654722	+	754	processed_pseudogene	novel pseudogene	-
ENSG00000196504	1346.21	1833.64	-0.445415	0.0046032	0.0481062	PRPF40A	2	152651593	152717997	-	9536	protein_coding	pre-mRNA processing factor 40 homolog A [Source:HGNC Symbol;Acc:HGNC:16463]	-
ENSG00000005339	2173.37	1692.83	0.360232	0.00460462	0.0481062	CREBBP	16	3725054	3880726	-	15492	protein_coding	CREB binding protein [Source:HGNC Symbol;Acc:HGNC:2348]	-
ENSG00000166750	562.123	760.397	-0.435947	0.0046312	0.0482644	SLFN5	17	35243036	35273655	+	10709	protein_coding	schlafen family member 5 [Source:HGNC Symbol;Acc:HGNC:28286]	-
ENSG00000196220	125.195	229.233	-0.87207	0.00463182	0.0482644	SRGAP3	3	8980591	9363053	-	18924	protein_coding	SLIT-ROBO Rho GTPase activating protein 3 [Source:HGNC Symbol;Acc:HGNC:19744]	-
ENSG00000117632	7850.61	9996.2	-0.348505	0.00463227	0.0482644	STMN1	1	25884181	25906991	-	6261	protein_coding	stathmin 1 [Source:HGNC Symbol;Acc:HGNC:6510]	-
ENSG00000158164	637.234	852.325	-0.419329	0.00463549	0.0482644	TMSB15A	X	102513676	102516784	-	685	protein_coding	thymosin beta 15a [Source:HGNC Symbol;Acc:HGNC:30744]	-
ENSG00000070961	4880.61	3633.16	0.425879	0.0046422	0.0482644	ATP2B1	12	89588049	89709300	-	9493	protein_coding	ATPase plasma membrane Ca2+ transporting 1 [Source:HGNC Symbol;Acc:HGNC:814]	-
ENSG00000182934	1881.1	1509.16	0.317833	0.00464411	0.0482644	SRPRA	11	126262919	126269144	-	4167	protein_coding	SRP receptor subunit alpha [Source:HGNC Symbol;Acc:HGNC:11307]	-
ENSG00000186687	665.861	881.225	-0.403712	0.00464567	0.0482644	LYRM7	5	131170810	131205426	+	6351	protein_coding	LYR motif containing 7 [Source:HGNC Symbol;Acc:HGNC:28072]	-
ENSG00000157350	840.86	613.09	0.454681	0.00464605	0.0482644	ST3GAL2	16	70375978	70439237	-	9744	protein_coding	ST3 beta-galactoside alpha-2,3-sialyltransferase 2 [Source:HGNC Symbol;Acc:HGNC:10863]	-
ENSG00000100221	975.18	759.962	0.359712	0.00465651	0.0483037	JOSD1	22	38685543	38701556	-	4326	protein_coding	Josephin domain containing 1 [Source:HGNC Symbol;Acc:HGNC:28953]	-
ENSG00000264522	945.311	690.058	0.453405	0.00465944	0.0483037	OTUD7B	1	149937812	150010676	-	12177	protein_coding	OTU deubiquitinase 7B [Source:HGNC Symbol;Acc:HGNC:16683]	-
ENSG00000170345	323.547	176.63	0.871752	0.0046597	0.0483037	FOS	14	75278774	75282230	+	3238	protein_coding	Fos proto-oncogene, AP-1 transcription factor subunit [Source:HGNC Symbol;Acc:HGNC:3796]	TF_bZIP
ENSG00000144040	788.57	583.429	0.433644	0.00467689	0.0484477	SFXN5	2	72942036	73075619	-	11087	protein_coding	sideroflexin 5 [Source:HGNC Symbol;Acc:HGNC:16073]	-
ENSG00000117906	1767.62	2323.7	-0.394313	0.00468131	0.0484593	RCN2	15	76931619	76954392	+	10019	protein_coding	reticulocalbin 2 [Source:HGNC Symbol;Acc:HGNC:9935]	-
ENSG00000116030	1740.13	2298.22	-0.401041	0.00470238	0.0486432	SUMO1	2	202206180	202238608	-	2164	protein_coding	small ubiquitin-like modifier 1 [Source:HGNC Symbol;Acc:HGNC:12502]	-
ENSG00000161509	26.907	55.0925	-1.03399	0.00471091	0.0486971	GRIN2C	17	74842023	74861504	-	8574	protein_coding	glutamate ionotropic receptor NMDA type subunit 2C [Source:HGNC Symbol;Acc:HGNC:4587]	-
ENSG00000179094	1646.28	1256.59	0.389318	0.00471805	0.0487156	PER1	17	8140472	8156506	-	7002	protein_coding	period circadian regulator 1 [Source:HGNC Symbol;Acc:HGNC:8845]	-
ENSG00000026508	5530.91	4384.95	0.335079	0.00472102	0.0487156	CD44	11	35138870	35232402	+	10004	protein_coding	CD44 molecule (Indian blood group) [Source:HGNC Symbol;Acc:HGNC:1681]	-
ENSG00000141564	1258.42	944.289	0.413544	0.00472471	0.0487156	RPTOR	17	80544819	80966371	+	10302	protein_coding	regulatory associated protein of MTOR complex 1 [Source:HGNC Symbol;Acc:HGNC:30287]	-
ENSG00000058091	776.849	1086.92	-0.484157	0.00472597	0.0487156	CDK14	7	90466424	91210590	+	6841	protein_coding	cyclin dependent kinase 14 [Source:HGNC Symbol;Acc:HGNC:8883]	-
ENSG00000140093	29.2368	57.0707	-0.965485	0.00473786	0.0488039	SERPINA10	14	94280455	94293271	-	5472	protein_coding	serpin family A member 10 [Source:HGNC Symbol;Acc:HGNC:15996]	-
ENSG00000164494	227.203	318.006	-0.484081	0.00474553	0.0488487	PDSS2	6	107152557	107459564	-	3926	protein_coding	decaprenyl diphosphate synthase subunit 2 [Source:HGNC Symbol;Acc:HGNC:23041]	-
ENSG00000156876	525.991	703.389	-0.418488	0.00475326	0.0488941	SASS6	1	100083563	100132955	-	3972	protein_coding	SAS-6 centriolar assembly protein [Source:HGNC Symbol;Acc:HGNC:25403]	-
ENSG00000186871	376.968	532.293	-0.496387	0.00477417	0.0490747	ERCC6L	X	72204657	72239047	-	4364	protein_coding	ERCC excision repair 6 like, spindle assembly checkpoint helicase [Source:HGNC Symbol;Acc:HGNC:20794]	-
ENSG00000140332	1139.01	831.255	0.453757	0.00478068	0.0491073	TLE3	15	70047790	70098176	-	12634	protein_coding	transducin like enhancer of split 3 [Source:HGNC Symbol;Acc:HGNC:11839]	-
ENSG00000099956	4062.61	3194.93	0.346806	0.00478997	0.0491683	SMARCB1	22	23786931	23838008	+	16525	protein_coding	SWI/SNF related, matrix associated, actin dependent regulator of chromatin, subfamily b, member 1 [Source:HGNC Symbol;Acc:HGNC:11103]	-
ENSG00000196700	1854.13	1326.6	0.482474	0.00479682	0.0492042	ZNF512B	20	63956702	63969865	-	5919	protein_coding	zinc finger protein 512B [Source:HGNC Symbol;Acc:HGNC:29212]	zf-C2H2
ENSG00000123219	457.275	644.745	-0.494854	0.00480304	0.0492337	CENPK	5	65517766	65563171	-	4312	protein_coding	centromere protein K [Source:HGNC Symbol;Acc:HGNC:29479]	-
ENSG00000023330	1385.89	1097.05	0.337067	0.00481976	0.0493706	ALAS1	3	52198086	52214327	+	2536	protein_coding	5'-aminolevulinate synthase 1 [Source:HGNC Symbol;Acc:HGNC:396]	-
ENSG00000119688	761.88	571.995	0.412928	0.00483194	0.0494455	ABCD4	14	74285423	74303056	-	8769	protein_coding	ATP binding cassette subfamily D member 4 [Source:HGNC Symbol;Acc:HGNC:68]	-
ENSG00000105376	707.239	482.693	0.549751	0.00483381	0.0494455	ICAM5	19	10289981	10296778	+	3906	protein_coding	intercellular adhesion molecule 5 [Source:HGNC Symbol;Acc:HGNC:5348]	-
ENSG00000175220	810.355	628.046	0.367737	0.00485008	0.0495775	ARHGAP1	11	46677080	46700615	-	6138	protein_coding	Rho GTPase activating protein 1 [Source:HGNC Symbol;Acc:HGNC:673]	-
ENSG00000164053	373.42	277.242	0.429212	0.00487117	0.0497585	ATRIP	3	48446710	48467645	+	5431	protein_coding	ATR interacting protein [Source:HGNC Symbol;Acc:HGNC:33499]	-
ENSG00000153006	480.441	651.483	-0.438528	0.00487666	0.0497723	SREK1IP1	5	64718144	64768685	-	7537	protein_coding	SREK1 interacting protein 1 [Source:HGNC Symbol;Acc:HGNC:26716]	-
ENSG00000120949	708.936	519.46	0.448136	0.00488064	0.0497723	TNFRSF8	1	12063377	12144207	+	3738	protein_coding	TNF receptor superfamily member 8 [Source:HGNC Symbol;Acc:HGNC:11923]	-
ENSG00000186205	147.018	222.418	-0.596906	0.00488476	0.0497723	2021-03-01	1	220786759	220819657	+	9258	protein_coding	mitochondrial amidoxime reducing component 1 [Source:HGNC Symbol;Acc:HGNC:26189]	-
ENSG00000077463	871.533	628.228	0.471383	0.00488608	0.0497723	SIRT6	19	4174109	4182604	-	2787	protein_coding	sirtuin 6 [Source:HGNC Symbol;Acc:HGNC:14934]	-
ENSG00000107957	2684.37	2021.04	0.409165	0.00489682	0.0498472	SH3PXD2A	10	103594027	103855543	-	11756	protein_coding	SH3 and PX domains 2A [Source:HGNC Symbol;Acc:HGNC:23664]	-
ENSG00000152443	429.084	565.536	-0.397905	0.00491193	0.0499663	ZNF776	19	57746796	57758159	+	5484	protein_coding	zinc finger protein 776 [Source:HGNC Symbol;Acc:HGNC:26765]	zf-C2H2
