# Supplementary material for: Transcriptomic Profiling Reveals a Role for TREM-1 Activation in Enterovirus D68 Infection-Induced Proinflammatory Responses
Source: Front Immunol. 2021 Nov 23;12:749618. doi: 10.3389/fimmu.2021.749618 (PMC8650217; doi:10.3389/fimmu.2021.749618)
Supplement: Supplementary Data Sheet 3 — DEGs list at 12 hpi. [file DataSheet_3.xlsx]

## Sheet: DEGs at 12 hpi
Gene_id	12 hpi	Mock	log2FoldChange	pvalue	padj	gene_name	gene_chr	gene_start	gene_end	gene_strand	gene_length	gene_biotype	gene_description	tf_family
ENSG00000101255	1407.99	297.389	2.24196	7.03e-69	1.14e-64	TRIB3	20	362835	397559	+	3434	protein_coding	tribbles pseudokinase 3 [Source:HGNC Symbol;Acc:HGNC:16228]	-
ENSG00000265972	1865.47	426.101	2.12945	9.09e-63	7.38e-59	TXNIP	1	145992435	145996600	-	3625	protein_coding	thioredoxin interacting protein [Source:HGNC Symbol;Acc:HGNC:16952]	-
ENSG00000113369	862.41	183.651	2.23173	1.28e-60	6.9e-57	ARRDC3	5	91368724	91383359	-	4934	protein_coding	arrestin domain containing 3 [Source:HGNC Symbol;Acc:HGNC:29263]	-
ENSG00000117394	3153.72	703.855	2.16361	5.04e-57	2.05e-53	SLC2A1	1	42925375	42959176	-	4724	protein_coding	solute carrier family 2 member 1 [Source:HGNC Symbol;Acc:HGNC:11005]	-
ENSG00000167772	770.542	120.569	2.67649	1.9e-54	6.17e-51	ANGPTL4	19	8363289	8374373	+	2482	protein_coding	angiopoietin like 4 [Source:HGNC Symbol;Acc:HGNC:16039]	-
ENSG00000120738	2906.6	482.947	2.58834	1.1e-49	2.97e-46	EGR1	5	138465490	138469315	+	3138	protein_coding	early growth response 1 [Source:HGNC Symbol;Acc:HGNC:3238]	zf-C2H2
ENSG00000138379	2247.59	10962.2	-2.28615	2.26e-47	5.24e-44	MSTN	2	190055697	190062729	-	2822	protein_coding	myostatin [Source:HGNC Symbol;Acc:HGNC:4223]	-
ENSG00000134531	1328.61	247.163	2.42642	3.24e-46	6.57e-43	EMP1	12	13196716	13219939	+	7838	protein_coding	epithelial membrane protein 1 [Source:HGNC Symbol;Acc:HGNC:3333]	-
ENSG00000176826	870.047	137.432	2.65973	5.3e-46	9.56e-43	FKBP9P1	7	55681074	55713252	-	3458	transcribed_unprocessed_pseudogene	FK506 binding protein 9 pseudogene 1 [Source:HGNC Symbol;Acc:HGNC:23568]	-
ENSG00000130513	1687.33	545.52	1.62869	1.06e-42	1.73e-39	GDF15	19	18374731	18389176	+	2087	protein_coding	growth differentiation factor 15 [Source:HGNC Symbol;Acc:HGNC:30142]	-
ENSG00000128564	4293.74	858.123	2.32216	1.52e-40	2.24e-37	VGF	7	101162509	101165593	-	2704	protein_coding	VGF nerve growth factor inducible [Source:HGNC Symbol;Acc:HGNC:12684]	-
ENSG00000104419	2127.52	402.446	2.40092	5.05e-40	6.84e-37	NDRG1	8	133237171	133302022	-	9823	protein_coding	N-myc downstream regulated 1 [Source:HGNC Symbol;Acc:HGNC:7679]	-
ENSG00000008517	434.691	79.2031	2.45804	3.58e-39	4.47e-36	IL32	16	3065297	3082192	+	3209	protein_coding	interleukin 32 [Source:HGNC Symbol;Acc:HGNC:16830]	-
ENSG00000059804	1547.42	462.959	1.74147	8.74e-39	1.01e-35	SLC2A3	12	7919230	7936275	-	6159	protein_coding	solute carrier family 2 member 3 [Source:HGNC Symbol;Acc:HGNC:11007]	-
ENSG00000116285	4396.28	1455.72	1.59458	1.87e-38	2.02e-35	ERRFI1	1	8004404	8026308	-	4186	protein_coding	ERBB receptor feedback inhibitor 1 [Source:HGNC Symbol;Acc:HGNC:18185]	-
ENSG00000155090	1614.13	586.848	1.4605	5.49e-35	5.57e-32	KLF10	8	102648779	102655902	-	4003	protein_coding	Kruppel like factor 10 [Source:HGNC Symbol;Acc:HGNC:11810]	zf-C2H2
ENSG00000146674	538.29	141.604	1.92892	6.8e-35	6.49e-32	IGFBP3	7	45912245	45921874	-	4571	protein_coding	insulin like growth factor binding protein 3 [Source:HGNC Symbol;Acc:HGNC:5472]	-
ENSG00000159399	3216.8	1041.63	1.62611	3.99e-32	3.6e-29	HK2	2	74833981	74893359	+	6064	protein_coding	hexokinase 2 [Source:HGNC Symbol;Acc:HGNC:4923]	-
ENSG00000140105	7954.48	3534.33	1.17042	6.22e-32	5.32e-29	WARS	14	100333788	100376805	-	6358	protein_coding	tryptophanyl-tRNA synthetase [Source:HGNC Symbol;Acc:HGNC:12729]	-
ENSG00000147883	717.498	216.113	1.73005	2.38e-30	1.93e-27	CDKN2B	9	22002903	22009363	-	4058	protein_coding	cyclin dependent kinase inhibitor 2B [Source:HGNC Symbol;Acc:HGNC:1788]	-
ENSG00000130766	1536.53	532.435	1.52785	3e-30	2.32e-27	SESN2	1	28259527	28282491	+	3453	protein_coding	sestrin 2 [Source:HGNC Symbol;Acc:HGNC:20746]	-
ENSG00000138166	641.756	208.629	1.62164	2.18e-29	1.61e-26	DUSP5	10	110497838	110511544	+	2615	protein_coding	dual specificity phosphatase 5 [Source:HGNC Symbol;Acc:HGNC:3071]	-
ENSG00000101384	1919.55	739.396	1.37543	4.84e-29	3.42e-26	JAG1	20	10637684	10673999	-	9298	protein_coding	jagged 1 [Source:HGNC Symbol;Acc:HGNC:6188]	-
ENSG00000111252	2609.76	1109.25	1.2339	3.29e-28	2.23e-25	SH2B3	12	111405948	111451623	+	5682	protein_coding	SH2B adaptor protein 3 [Source:HGNC Symbol;Acc:HGNC:29605]	-
ENSG00000176171	3067.79	1230.56	1.31765	4.61e-28	3e-25	BNIP3	10	131966455	131982013	-	5325	protein_coding	BCL2 interacting protein 3 [Source:HGNC Symbol;Acc:HGNC:1084]	-
ENSG00000100889	1580.23	635.704	1.31295	7.46e-28	4.66e-25	PCK2	14	24094053	24110598	+	4189	protein_coding	phosphoenolpyruvate carboxykinase 2, mitochondrial [Source:HGNC Symbol;Acc:HGNC:8725]	-
ENSG00000120708	528.271	141.874	1.89724	1.82e-27	1.09e-24	TGFBI	5	136028895	136063818	+	7810	protein_coding	transforming growth factor beta induced [Source:HGNC Symbol;Acc:HGNC:11771]	-
ENSG00000248323	834.23	306.758	1.44466	2.36e-27	1.37e-24	LUCAT1	5	91054834	91314547	-	16538	antisense	lung cancer associated transcript 1 [Source:HGNC Symbol;Acc:HGNC:48498]	-
ENSG00000187678	4346.99	2012.42	1.11091	3.41e-27	1.91e-24	SPRY4	5	142310427	142326455	-	6565	protein_coding	sprouty RTK signaling antagonist 4 [Source:HGNC Symbol;Acc:HGNC:15533]	-
ENSG00000088826	1156.33	406.744	1.50699	5.23e-26	2.83e-23	SMOX	20	4120980	4187747	+	2946	protein_coding	spermine oxidase [Source:HGNC Symbol;Acc:HGNC:15862]	-
ENSG00000134686	6107.38	2943.44	1.05284	1.36e-25	7.12e-23	PHC2	1	33323623	33431052	-	4975	protein_coding	polyhomeotic homolog 2 [Source:HGNC Symbol;Acc:HGNC:3183]	-
ENSG00000116584	8428.94	4154.55	1.02049	1.42e-25	7.2e-23	ARHGEF2	1	155946851	156007070	-	9135	protein_coding	Rho/Rac guanine nucleotide exchange factor 2 [Source:HGNC Symbol;Acc:HGNC:682]	-
ENSG00000105281	3968.13	1768.94	1.16503	2.67e-25	1.31e-22	SLC1A5	19	46774883	46788594	-	3332	protein_coding	solute carrier family 1 member 5 [Source:HGNC Symbol;Acc:HGNC:10943]	-
ENSG00000166123	2102.55	988.857	1.08777	1.94e-24	9.27e-22	GPT2	16	46884378	46931297	+	6354	protein_coding	glutamic--pyruvic transaminase 2 [Source:HGNC Symbol;Acc:HGNC:18062]	-
ENSG00000072274	5592.08	10624.8	-0.926026	4.45e-24	2.06e-21	TFRC	3	196027183	196082189	-	7887	protein_coding	transferrin receptor [Source:HGNC Symbol;Acc:HGNC:11763]	-
ENSG00000185033	494.302	144.335	1.77653	8.05e-24	3.63e-21	SEMA4B	15	90160604	90229679	+	7006	protein_coding	semaphorin 4B [Source:HGNC Symbol;Acc:HGNC:10730]	-
ENSG00000066279	1115.1	3301.3	-1.56547	1.59e-23	6.97e-21	ASPM	1	197084128	197146694	-	10887	protein_coding	abnormal spindle microtubule assembly [Source:HGNC Symbol;Acc:HGNC:19048]	-
ENSG00000138778	319.44	1244.55	-1.96081	2.17e-23	9.29e-21	CENPE	4	103105806	103198409	-	9444	protein_coding	centromere protein E [Source:HGNC Symbol;Acc:HGNC:1856]	-
ENSG00000145901	1256.33	523.262	1.26312	2.55e-23	1.06e-20	TNIP1	5	151029945	151093577	-	5793	protein_coding	TNFAIP3 interacting protein 1 [Source:HGNC Symbol;Acc:HGNC:16903]	-
ENSG00000211459	38859.2	19000	1.03228	3.47e-23	1.41e-20	MT-RNR1	MT	648	1601	+	954	Mt_rRNA	mitochondrially encoded 12S RNA [Source:HGNC Symbol;Acc:HGNC:7470]	-
ENSG00000114268	1092.11	297.979	1.87176	4.67e-23	1.85e-20	PFKFB4	3	48517684	48562015	-	6107	protein_coding	6-phosphofructo-2-kinase/fructose-2,6-biphosphatase 4 [Source:HGNC Symbol;Acc:HGNC:8875]	-
ENSG00000117724	1795.63	4379.67	-1.28603	7.51e-23	2.9e-20	CENPF	1	214603195	214664588	+	11690	protein_coding	centromere protein F [Source:HGNC Symbol;Acc:HGNC:1857]	-
ENSG00000183691	733.48	266.043	1.46171	2.38e-22	8.98e-20	NOG	17	56593699	56595590	+	1892	protein_coding	noggin [Source:HGNC Symbol;Acc:HGNC:7866]	-
ENSG00000137331	393.622	128.215	1.6174	5.1e-22	1.88e-19	IER3	6	30743199	30744554	-	1356	protein_coding	immediate early response 3 [Source:HGNC Symbol;Acc:HGNC:5392]	-
ENSG00000134107	941.377	373.027	1.33442	1.26e-21	4.55e-19	BHLHE40	3	4979116	4985323	+	3837	protein_coding	basic helix-loop-helix family member e40 [Source:HGNC Symbol;Acc:HGNC:1046]	bHLH
ENSG00000171223	1184.94	450.081	1.39598	1.93e-21	6.81e-19	JUNB	19	12791496	12793315	+	1820	protein_coding	JunB proto-oncogene, AP-1 transcription factor subunit [Source:HGNC Symbol;Acc:HGNC:6205]	TF_bZIP
ENSG00000179456	1439.95	2891.58	-1.00578	4.33e-21	1.5e-18	ZBTB18	1	244048939	244057476	+	3906	protein_coding	zinc finger and BTB domain containing 18 [Source:HGNC Symbol;Acc:HGNC:13030]	ZBTB
ENSG00000187840	3449.18	1699.76	1.02086	1.8e-20	6.09e-18	EIF4EBP1	8	38030341	38060365	+	1073	protein_coding	eukaryotic translation initiation factor 4E binding protein 1 [Source:HGNC Symbol;Acc:HGNC:3288]	-
ENSG00000115844	557.733	199.179	1.48315	3.36e-20	1.11e-17	DLX2	2	172099439	172102900	-	2970	protein_coding	distal-less homeobox 2 [Source:HGNC Symbol;Acc:HGNC:2915]	Homeobox
ENSG00000151012	423.535	151.785	1.48056	3.46e-20	1.12e-17	SLC7A11	4	138164097	138242349	-	9645	protein_coding	solute carrier family 7 member 11 [Source:HGNC Symbol;Acc:HGNC:11059]	-
ENSG00000161638	1499.78	649.266	1.20649	4.46e-20	1.42e-17	ITGA5	12	54395261	54419460	-	7577	protein_coding	integrin subunit alpha 5 [Source:HGNC Symbol;Acc:HGNC:6141]	-
ENSG00000149257	6465.35	3563.99	0.859148	4.8e-20	1.49e-17	SERPINH1	11	75562056	75572783	+	6281	protein_coding	serpin family H member 1 [Source:HGNC Symbol;Acc:HGNC:1546]	-
ENSG00000125148	1470.87	647.245	1.18557	4.87e-20	1.49e-17	MT2A	16	56608199	56609497	+	1299	protein_coding	metallothionein 2A [Source:HGNC Symbol;Acc:HGNC:7406]	-
ENSG00000139269	391.913	121.405	1.68842	5.23e-20	1.57e-17	INHBE	12	57452323	57459280	+	3015	protein_coding	inhibin subunit beta E [Source:HGNC Symbol;Acc:HGNC:24029]	-
ENSG00000198576	900.183	363.794	1.30547	6.89e-20	2.03e-17	ARC	8	142611044	142614472	-	2991	protein_coding	activity regulated cytoskeleton associated protein [Source:HGNC Symbol;Acc:HGNC:648]	-
ENSG00000160888	1130.08	419.148	1.42955	7.9e-20	2.29e-17	IER2	19	13150415	13154908	+	3072	protein_coding	immediate early response 2 [Source:HGNC Symbol;Acc:HGNC:28871]	-
ENSG00000170689	909.992	367.96	1.30535	1.4e-19	3.98e-17	HOXB9	17	48621159	48626356	-	2581	protein_coding	homeobox B9 [Source:HGNC Symbol;Acc:HGNC:5120]	Homeobox
ENSG00000155657	4108.24	9920.61	-1.27181	3.21e-19	8.99e-17	TTN	2	178525989	178830802	-	118976	protein_coding	titin [Source:HGNC Symbol;Acc:HGNC:12403]	-
ENSG00000134684	5083.86	2856.64	0.831462	5.01e-19	1.38e-16	YARS	1	32775237	32818153	-	8212	protein_coding	tyrosyl-tRNA synthetase [Source:HGNC Symbol;Acc:HGNC:12840]	-
ENSG00000173917	583.469	252.009	1.21046	6.16e-19	1.67e-16	HOXB2	17	48540894	48544989	-	2336	protein_coding	homeobox B2 [Source:HGNC Symbol;Acc:HGNC:5113]	Homeobox
ENSG00000122861	1328.81	666.801	0.994713	7.77e-19	2.07e-16	PLAU	10	73909177	73917497	+	2950	protein_coding	plasminogen activator, urokinase [Source:HGNC Symbol;Acc:HGNC:9052]	-
ENSG00000095752	301.56	78.6104	1.93481	2.79e-18	7.31e-16	IL11	19	55364389	55370463	-	2671	protein_coding	interleukin 11 [Source:HGNC Symbol;Acc:HGNC:5966]	-
ENSG00000135547	376.006	131.097	1.52254	3.35e-18	8.63e-16	HEY2	6	125747664	125761269	+	2741	protein_coding	hes related family bHLH transcription factor with YRPW motif 2 [Source:HGNC Symbol;Acc:HGNC:4881]	bHLH
ENSG00000163516	933.265	441.908	1.07835	3.56e-18	9.03e-16	ANKZF1	2	219229757	219236669	+	6119	protein_coding	ankyrin repeat and zinc finger domain containing 1 [Source:HGNC Symbol;Acc:HGNC:25527]	-
ENSG00000103257	6096.17	3295.4	0.887204	3.86e-18	9.64e-16	SLC7A5	16	87830023	87869488	-	4745	protein_coding	solute carrier family 7 member 5 [Source:HGNC Symbol;Acc:HGNC:11063]	-
ENSG00000158220	25.8411	151.238	-2.55	5.01e-18	1.23e-15	ESYT3	3	138434586	138481686	+	9816	protein_coding	extended synaptotagmin 3 [Source:HGNC Symbol;Acc:HGNC:24295]	-
ENSG00000172216	1159.74	421.181	1.45997	1.3e-17	3.15e-15	CEBPB	20	50190734	50192689	+	1956	protein_coding	CCAAT enhancer binding protein beta [Source:HGNC Symbol;Acc:HGNC:1834]	C/EBP
ENSG00000119630	2217.12	1042.94	1.08742	1.32e-17	3.16e-15	PGF	14	74941834	74955784	-	5962	protein_coding	placental growth factor [Source:HGNC Symbol;Acc:HGNC:8893]	-
ENSG00000181649	1471.13	607.729	1.27458	2.01e-17	4.72e-15	PHLDA2	11	2928273	2929455	-	955	protein_coding	pleckstrin homology like domain family A member 2 [Source:HGNC Symbol;Acc:HGNC:12385]	-
ENSG00000128283	1421.69	707.897	1.00533	2.42e-17	5.6e-15	CDC42EP1	22	37560447	37569405	+	2573	protein_coding	CDC42 effector protein 1 [Source:HGNC Symbol;Acc:HGNC:17014]	-
ENSG00000107551	570.542	1262.73	-1.14594	2.45e-17	5.6e-15	RASSF4	10	44959407	44995891	+	9481	protein_coding	Ras association domain family member 4 [Source:HGNC Symbol;Acc:HGNC:20793]	-
ENSG00000148841	699.851	297.105	1.23502	6.12e-17	1.38e-14	ITPRIP	10	104309698	104338448	-	7279	protein_coding	inositol 1,4,5-trisphosphate receptor interacting protein [Source:HGNC Symbol;Acc:HGNC:29370]	-
ENSG00000124193	4043.1	7674.82	-0.924525	9.79e-17	2.18e-14	SRSF6	20	43457928	43464247	+	4593	protein_coding	serine and arginine rich splicing factor 6 [Source:HGNC Symbol;Acc:HGNC:10788]	-
ENSG00000133863	442.113	1166.94	-1.39936	1.07e-16	2.34e-14	TEX15	8	30831544	30913003	-	11864	protein_coding	testis expressed 15, meiosis and synapsis associated [Source:HGNC Symbol;Acc:HGNC:11738]	-
ENSG00000111077	1082.17	544.349	0.990989	1.62e-16	3.5e-14	TNS2	12	53046969	53064372	+	8093	protein_coding	tensin 2 [Source:HGNC Symbol;Acc:HGNC:19737]	-
ENSG00000065911	8276.25	4884	0.760917	1.79e-16	3.82e-14	MTHFD2	2	74198562	74217565	+	4870	protein_coding	methylenetetrahydrofolate dehydrogenase (NADP+ dependent) 2, methenyltetrahydrofolate cyclohydrolase [Source:HGNC Symbol;Acc:HGNC:7434]	-
ENSG00000118523	318.657	116.412	1.45289	2.11e-16	4.45e-14	CTGF	6	131948176	131951373	-	2339	protein_coding	connective tissue growth factor [Source:HGNC Symbol;Acc:HGNC:2500]	-
ENSG00000101210	16826.7	9814.17	0.777741	2.15e-16	4.47e-14	EEF1A2	20	63488012	63499322	-	4910	protein_coding	eukaryotic translation elongation factor 1 alpha 2 [Source:HGNC Symbol;Acc:HGNC:3192]	-
ENSG00000151835	1394.68	3118.09	-1.16028	2.39e-16	4.91e-14	SACS	13	23328826	23433740	-	15918	protein_coding	sacsin molecular chaperone [Source:HGNC Symbol;Acc:HGNC:10519]	-
ENSG00000127914	671.681	1706.8	-1.34479	3.09e-16	6.27e-14	AKAP9	7	91940867	92110673	+	18210	protein_coding	A-kinase anchoring protein 9 [Source:HGNC Symbol;Acc:HGNC:379]	-
ENSG00000196950	731.569	1457.39	-0.994131	3.84e-16	7.69e-14	SLC39A10	2	195575977	195737702	+	6917	protein_coding	solute carrier family 39 member 10 [Source:HGNC Symbol;Acc:HGNC:20861]	-
ENSG00000131747	5357.67	10423	-0.960034	7.61e-16	1.51e-13	TOP2A	17	40388516	40417950	-	6437	protein_coding	DNA topoisomerase II alpha [Source:HGNC Symbol;Acc:HGNC:11989]	-
ENSG00000090861	5219.39	3065.2	0.767708	8.41e-16	1.65e-13	AARS	16	70252295	70289543	-	4498	protein_coding	alanyl-tRNA synthetase [Source:HGNC Symbol;Acc:HGNC:20]	-
ENSG00000174791	746.356	325.123	1.19665	8.56e-16	1.65e-13	RIN1	11	66330242	66336840	-	5469	protein_coding	Ras and Rab interactor 1 [Source:HGNC Symbol;Acc:HGNC:18749]	-
ENSG00000125398	1523.1	816.097	0.90055	1e-15	1.91e-13	SOX9	17	72121020	72126420	+	3935	protein_coding	SRY-box 9 [Source:HGNC Symbol;Acc:HGNC:11204]	HMG
ENSG00000092621	8981.95	5323.19	0.754658	1.03e-15	1.94e-13	PHGDH	1	119648411	119744226	+	9217	protein_coding	phosphoglycerate dehydrogenase [Source:HGNC Symbol;Acc:HGNC:8923]	-
ENSG00000197461	1539.81	831.047	0.889875	1.13e-15	2.11e-13	PDGFA	7	497258	520296	-	4151	protein_coding	platelet derived growth factor subunit A [Source:HGNC Symbol;Acc:HGNC:8799]	-
ENSG00000152256	1220.32	547.992	1.15568	1.19e-15	2.19e-13	PDK1	2	172555373	172608669	+	14883	protein_coding	pyruvate dehydrogenase kinase 1 [Source:HGNC Symbol;Acc:HGNC:8809]	-
ENSG00000122257	848.44	1790.68	-1.07702	1.34e-15	2.44e-13	RBBP6	16	24537693	24572863	+	10475	protein_coding	RB binding protein 6, ubiquitin ligase [Source:HGNC Symbol;Acc:HGNC:9889]	-
ENSG00000113161	1860.22	3347.06	-0.847385	1.47e-15	2.65e-13	HMGCR	5	75336329	75362104	+	6215	protein_coding	3-hydroxy-3-methylglutaryl-CoA reductase [Source:HGNC Symbol;Acc:HGNC:5006]	-
ENSG00000112972	1761.14	3496.61	-0.989495	1.5e-15	2.67e-13	HMGCS1	5	43289395	43313512	-	4702	protein_coding	3-hydroxy-3-methylglutaryl-CoA synthase 1 [Source:HGNC Symbol;Acc:HGNC:5007]	-
ENSG00000104856	366.987	134.828	1.44135	1.7e-15	3.01e-13	RELB	19	45001430	45038198	+	3035	protein_coding	RELB proto-oncogene, NF-kB subunit [Source:HGNC Symbol;Acc:HGNC:9956]	RHD
ENSG00000067182	1636.7	899.184	0.86425	1.96e-15	3.43e-13	TNFRSF1A	12	6328757	6342114	-	4005	protein_coding	TNF receptor superfamily member 1A [Source:HGNC Symbol;Acc:HGNC:11916]	-
ENSG00000118193	761.462	1501.02	-0.978364	2.13e-15	3.65e-13	KIF14	1	200551497	200620734	-	7277	protein_coding	kinesin family member 14 [Source:HGNC Symbol;Acc:HGNC:19181]	-
ENSG00000105538	969.928	483.546	1.003	2.14e-15	3.65e-13	RASIP1	19	48720587	48740721	-	4149	protein_coding	Ras interacting protein 1 [Source:HGNC Symbol;Acc:HGNC:24716]	-
ENSG00000172995	1093.92	2363.34	-1.11122	3.87e-15	6.55e-13	ARPP21	3	35638945	35794496	+	10092	protein_coding	cAMP regulated phosphoprotein 21 [Source:HGNC Symbol;Acc:HGNC:16968]	-
ENSG00000136010	2490.77	1428.14	0.802667	5.46e-15	9.14e-13	ALDH1L2	12	105019784	105084577	-	8507	protein_coding	aldehyde dehydrogenase 1 family member L2 [Source:HGNC Symbol;Acc:HGNC:26777]	-
ENSG00000049249	79.9442	8.0335	3.33557	5.64e-15	9.34e-13	TNFRSF9	1	7915894	7943165	-	6331	protein_coding	TNF receptor superfamily member 9 [Source:HGNC Symbol;Acc:HGNC:11924]	-
ENSG00000119669	2118.22	1067.17	0.988249	6.5e-15	1.07e-12	IRF2BPL	14	77024543	77028699	-	4157	protein_coding	interferon regulatory factor 2 binding protein like [Source:HGNC Symbol;Acc:HGNC:14282]	-
ENSG00000174951	78.7411	4.90585	3.9801	7.04e-15	1.14e-12	FUT1	19	48748011	48755390	-	4343	protein_coding	fucosyltransferase 1 (H blood group) [Source:HGNC Symbol;Acc:HGNC:4012]	-
ENSG00000182199	6454.35	3852.46	0.744321	7.32e-15	1.17e-12	SHMT2	12	57229327	57234935	+	4838	protein_coding	serine hydroxymethyltransferase 2 [Source:HGNC Symbol;Acc:HGNC:10852]	-
ENSG00000138182	296.819	824.333	-1.47205	7.38e-15	1.17e-12	KIF20B	10	89701610	89774939	+	6851	protein_coding	kinesin family member 20B [Source:HGNC Symbol;Acc:HGNC:7212]	-
ENSG00000106366	296.743	104.935	1.50063	8.89e-15	1.4e-12	SERPINE1	7	101127089	101139266	+	3190	protein_coding	serpin family E member 1 [Source:HGNC Symbol;Acc:HGNC:8583]	-
ENSG00000144655	1314.8	561.057	1.22704	9.25e-15	1.44e-12	CSRNP1	3	39141855	39154562	-	3214	protein_coding	cysteine and serine rich nuclear protein 1 [Source:HGNC Symbol;Acc:HGNC:14300]	-
ENSG00000006327	962.126	395.001	1.28315	9.4e-15	1.45e-12	TNFRSF12A	16	3018445	3022383	+	1848	protein_coding	TNF receptor superfamily member 12A [Source:HGNC Symbol;Acc:HGNC:18152]	-
ENSG00000185262	870.534	419.611	1.05141	1.3e-14	1.99e-12	UBALD2	17	76265202	76271299	+	1797	protein_coding	UBA like domain containing 2 [Source:HGNC Symbol;Acc:HGNC:28438]	-
ENSG00000031698	6278.41	3752.35	0.742591	1.34e-14	2.03e-12	SARS	1	109213918	109238169	+	3836	protein_coding	seryl-tRNA synthetase [Source:HGNC Symbol;Acc:HGNC:10537]	-
ENSG00000154736	1183.02	2093.59	-0.823378	1.44e-14	2.16e-12	ADAMTS5	21	26917912	26966513	-	9056	protein_coding	ADAM metallopeptidase with thrombospondin type 1 motif 5 [Source:HGNC Symbol;Acc:HGNC:221]	-
ENSG00000126787	995.499	2108.3	-1.08218	1.62e-14	2.42e-12	DLGAP5	14	55148112	55191678	-	3667	protein_coding	DLG associated protein 5 [Source:HGNC Symbol;Acc:HGNC:16864]	-
ENSG00000174403	245.597	545.766	-1.15248	1.72e-14	2.54e-12	MIR1-1HG-AS1	20	62544343	62551526	-	3397	antisense	MIR1-1HG antisense RNA 1 [Source:HGNC Symbol;Acc:HGNC:26393]	-
ENSG00000108854	818.964	385.839	1.08756	2.01e-14	2.94e-12	SMURF2	17	64542295	64662068	-	6961	protein_coding	SMAD specific E3 ubiquitin protein ligase 2 [Source:HGNC Symbol;Acc:HGNC:16809]	-
ENSG00000120437	1023.29	1880.4	-0.877765	2.08e-14	3.02e-12	ACAT2	6	159760328	159779055	+	4299	protein_coding	acetyl-CoA acetyltransferase 2 [Source:HGNC Symbol;Acc:HGNC:94]	-
ENSG00000185532	1672.94	2933.97	-0.810403	2.39e-14	3.43e-12	PRKG1	10	50990891	52298350	+	12831	protein_coding	protein kinase cGMP-dependent 1 [Source:HGNC Symbol;Acc:HGNC:9414]	-
ENSG00000146112	1559.13	849.363	0.875747	3.06e-14	4.36e-12	PPP1R18	6	30676389	30687895	-	4599	protein_coding	protein phosphatase 1 regulatory subunit 18 [Source:HGNC Symbol;Acc:HGNC:29413]	-
ENSG00000113810	2041.47	4078.51	-0.998212	3.14e-14	4.43e-12	SMC4	3	160399274	160434962	+	8457	protein_coding	structural maintenance of chromosomes 4 [Source:HGNC Symbol;Acc:HGNC:14013]	-
ENSG00000196365	4144.45	2491.53	0.733976	3.96e-14	5.55e-12	LONP1	19	5691834	5720572	-	5085	protein_coding	lon peptidase 1, mitochondrial [Source:HGNC Symbol;Acc:HGNC:9479]	-
ENSG00000115355	1470.16	3006.45	-1.03158	5.23e-14	7.26e-12	CCDC88A	2	55287842	55419895	-	33942	protein_coding	coiled-coil domain containing 88A [Source:HGNC Symbol;Acc:HGNC:25523]	-
ENSG00000160999	629.68	299.602	1.07006	5.74e-14	7.9e-12	SH2B2	7	102285091	102321711	+	2384	protein_coding	SH2B adaptor protein 2 [Source:HGNC Symbol;Acc:HGNC:17381]	-
ENSG00000163535	493.669	1259.89	-1.35093	6.15e-14	8.39e-12	SGO2	2	200510008	200583782	+	6022	protein_coding	shugoshin 2 [Source:HGNC Symbol;Acc:HGNC:30812]	-
ENSG00000170525	2388.29	1232.99	0.953128	6.49e-14	8.78e-12	PFKFB3	10	6144934	6254644	+	6114	protein_coding	6-phosphofructo-2-kinase/fructose-2,6-biphosphatase 3 [Source:HGNC Symbol;Acc:HGNC:8874]	-
ENSG00000184584	1730.19	1000.89	0.789235	7.99e-14	1.07e-11	TMEM173	5	139475534	139482935	-	3850	protein_coding	transmembrane protein 173 [Source:HGNC Symbol;Acc:HGNC:27962]	-
ENSG00000085224	743.873	1413.19	-0.925131	8.52e-14	1.13e-11	ATRX	X	77504878	77786233	-	19266	protein_coding	ATRX, chromatin remodeler [Source:HGNC Symbol;Acc:HGNC:886]	-
ENSG00000114107	300.272	679.061	-1.17666	9.16e-14	1.21e-11	CEP70	3	138494344	138594538	-	4420	protein_coding	centrosomal protein 70 [Source:HGNC Symbol;Acc:HGNC:29972]	-
ENSG00000106070	3574.04	2170.94	0.719031	1.18e-13	1.54e-11	GRB10	7	50590063	50793462	-	9795	protein_coding	growth factor receptor bound protein 10 [Source:HGNC Symbol;Acc:HGNC:4564]	-
ENSG00000128342	237.844	83.9177	1.4999	1.22e-13	1.59e-11	LIF	22	30240447	30246851	-	3969	protein_coding	LIF, interleukin 6 family cytokine [Source:HGNC Symbol;Acc:HGNC:6596]	-
ENSG00000136824	2727.55	5395.17	-0.983914	1.31e-13	1.69e-11	SMC2	9	104094260	104141417	+	6468	protein_coding	structural maintenance of chromosomes 2 [Source:HGNC Symbol;Acc:HGNC:14011]	-
ENSG00000247095	154.555	42.4293	1.86979	1.71e-13	2.19e-11	MIR210HG	11	565660	568457	-	2321	lincRNA	MIR210 host gene [Source:HGNC Symbol;Acc:HGNC:39524]	-
ENSG00000122884	1541.47	800.159	0.946005	2e-13	2.53e-11	P4HA1	10	73007217	73096974	-	3093	protein_coding	prolyl 4-hydroxylase subunit alpha 1 [Source:HGNC Symbol;Acc:HGNC:8546]	-
ENSG00000135766	1019.48	520.813	0.968857	2.04e-13	2.57e-11	EGLN1	1	231363751	231425044	-	7265	protein_coding	egl-9 family hypoxia inducible factor 1 [Source:HGNC Symbol;Acc:HGNC:1232]	-
ENSG00000185022	467.713	198.928	1.2328	2.09e-13	2.61e-11	MAFF	22	38200767	38216511	+	5615	protein_coding	MAF bZIP transcription factor F [Source:HGNC Symbol;Acc:HGNC:6780]	TF_bZIP
ENSG00000186918	692.463	328.684	1.0737	2.24e-13	2.78e-11	ZNF395	8	28345585	28402701	-	5819	protein_coding	zinc finger protein 395 [Source:HGNC Symbol;Acc:HGNC:18737]	-
ENSG00000129521	1028.78	508.742	1.01585	2.28e-13	2.81e-11	EGLN3	14	33924231	34462774	-	7359	protein_coding	egl-9 family hypoxia inducible factor 3 [Source:HGNC Symbol;Acc:HGNC:14661]	-
ENSG00000163590	329.968	641.29	-0.958045	2.86e-13	3.49e-11	PPM1L	3	160755602	161078907	+	12447	protein_coding	protein phosphatase, Mg2+/Mn2+ dependent 1L [Source:HGNC Symbol;Acc:HGNC:16381]	-
ENSG00000077279	192.298	420.687	-1.13085	2.91e-13	3.52e-11	DCX	X	111293779	111412429	-	10203	protein_coding	doublecortin [Source:HGNC Symbol;Acc:HGNC:2714]	-
ENSG00000186480	881.636	1733.87	-0.975588	2.99e-13	3.59e-11	INSIG1	7	155297776	155310235	+	3650	protein_coding	insulin induced gene 1 [Source:HGNC Symbol;Acc:HGNC:6083]	-
ENSG00000146676	1266.58	2311.65	-0.867924	4.11e-13	4.91e-11	PURB	7	44876293	44885361	-	9069	protein_coding	purine rich element binding protein B [Source:HGNC Symbol;Acc:HGNC:9702]	Others
ENSG00000047410	2152.02	4337.71	-1.01098	4.68e-13	5.55e-11	TPR	1	186311652	186375693	-	12350	protein_coding	translocated promoter region, nuclear basket protein [Source:HGNC Symbol;Acc:HGNC:12017]	-
ENSG00000089159	3765.69	2229.44	0.755998	5.88e-13	6.92e-11	PXN	12	120210439	120265771	-	7460	protein_coding	paxillin [Source:HGNC Symbol;Acc:HGNC:9718]	-
ENSG00000196227	1018.1	1771.29	-0.799381	6.5e-13	7.54e-11	FAM217B	20	59933764	59948680	+	5323	protein_coding	family with sequence similarity 217 member B [Source:HGNC Symbol;Acc:HGNC:16170]	-
ENSG00000132535	1217.34	576.855	1.07645	6.5e-13	7.54e-11	DLG4	17	7187169	7219841	-	10317	protein_coding	discs large MAGUK scaffold protein 4 [Source:HGNC Symbol;Acc:HGNC:2903]	-
ENSG00000070669	190.638	63.6264	1.57907	7.08e-13	8.15e-11	ASNS	7	97852118	97872542	-	4455	protein_coding	asparagine synthetase (glutamine-hydrolyzing) [Source:HGNC Symbol;Acc:HGNC:753]	-
ENSG00000128965	176.827	57.2386	1.627	7.49e-13	8.56e-11	CHAC1	15	40952962	40956519	+	2058	protein_coding	ChaC glutathione specific gamma-glutamylcyclotransferase 1 [Source:HGNC Symbol;Acc:HGNC:28680]	-
ENSG00000111057	2348.43	1350.33	0.798779	9.02e-13	1.02e-10	KRT18	12	52948871	52952901	+	3218	protein_coding	keratin 18 [Source:HGNC Symbol;Acc:HGNC:6430]	-
ENSG00000175592	562.124	262.486	1.0976	9.47e-13	1.07e-10	FOSL1	11	65892049	65900573	-	1887	protein_coding	FOS like 1, AP-1 transcription factor subunit [Source:HGNC Symbol;Acc:HGNC:13718]	TF_bZIP
ENSG00000198113	1541.41	681.459	1.17629	1.11e-12	1.24e-10	TOR4A	9	137277749	137282641	+	4148	protein_coding	torsin family 4 member A [Source:HGNC Symbol;Acc:HGNC:25981]	-
ENSG00000135069	6309.39	3944.86	0.677394	1.19e-12	1.32e-10	PSAT1	9	78297143	78330093	+	2188	protein_coding	phosphoserine aminotransferase 1 [Source:HGNC Symbol;Acc:HGNC:19129]	-
ENSG00000134982	846.153	1639.75	-0.954098	1.21e-12	1.33e-10	APC	5	112707498	112846239	+	12440	protein_coding	APC, WNT signaling pathway regulator [Source:HGNC Symbol;Acc:HGNC:583]	-
ENSG00000011422	572.479	280.145	1.03082	1.24e-12	1.36e-10	PLAUR	19	43646095	43670547	-	4457	protein_coding	plasminogen activator, urokinase receptor [Source:HGNC Symbol;Acc:HGNC:9053]	-
ENSG00000269821	122.129	351.839	-1.52411	1.46e-12	1.59e-10	KCNQ1OT1	11	2608328	2699994	-	91667	antisense	KCNQ1 opposite strand/antisense transcript 1 [Source:HGNC Symbol;Acc:HGNC:6295]	-
ENSG00000196628	1224.64	2065.15	-0.753672	1.51e-12	1.63e-10	TCF4	18	55222331	55664787	-	27828	protein_coding	transcription factor 4 [Source:HGNC Symbol;Acc:HGNC:11634]	bHLH
ENSG00000125629	608.936	295.53	1.04283	1.87e-12	2.01e-10	INSIG2	2	118088452	118110997	+	3950	protein_coding	insulin induced gene 2 [Source:HGNC Symbol;Acc:HGNC:20452]	-
ENSG00000178573	3919.59	2214.27	0.823578	1.88e-12	2.01e-10	MAF	16	79585843	79600714	-	6976	protein_coding	MAF bZIP transcription factor [Source:HGNC Symbol;Acc:HGNC:6776]	TF_bZIP
ENSG00000198022	16.9939	89.4449	-2.39243	1.91e-12	2.03e-10	SAGE2P	X	135673591	135686151	-	2126	unprocessed_pseudogene	sarcoma antigen 2, pseudogene [Source:HGNC Symbol;Acc:HGNC:51337]	-
ENSG00000181467	972.493	544.001	0.83779	2.06e-12	2.18e-10	RAP2B	3	153162270	153170620	+	8351	protein_coding	RAP2B, member of RAS oncogene family [Source:HGNC Symbol;Acc:HGNC:9862]	-
ENSG00000163162	1409.34	821.681	0.778561	2.22e-12	2.32e-10	RNF149	2	101271219	101308701	-	4836	protein_coding	ring finger protein 149 [Source:HGNC Symbol;Acc:HGNC:23137]	-
ENSG00000105137	804.45	409.131	0.974159	2.22e-12	2.32e-10	SYDE1	19	15107403	15114988	+	3965	protein_coding	synapse defective Rho GTPase homolog 1 [Source:HGNC Symbol;Acc:HGNC:25824]	-
ENSG00000132424	1802.6	3388.5	-0.910158	2.31e-12	2.39e-10	PNISR	6	99398051	99425331	-	10870	protein_coding	PNN interacting serine and arginine rich protein [Source:HGNC Symbol;Acc:HGNC:21222]	-
ENSG00000150893	1139.53	2307.38	-1.01806	2.32e-12	2.39e-10	FREM2	13	38687129	38887131	+	16223	protein_coding	FRAS1 related extracellular matrix protein 2 [Source:HGNC Symbol;Acc:HGNC:25396]	-
ENSG00000188042	964.966	545.661	0.822281	2.38e-12	2.43e-10	ARL4C	2	234493041	234497053	-	4013	protein_coding	ADP ribosylation factor like GTPase 4C [Source:HGNC Symbol;Acc:HGNC:698]	-
ENSG00000169429	355.43	123.464	1.52843	2.52e-12	2.56e-10	CXCL8	4	73740506	73743716	+	2274	protein_coding	C-X-C motif chemokine ligand 8 [Source:HGNC Symbol;Acc:HGNC:6025]	-
ENSG00000173114	103.456	297.636	-1.52158	2.7e-12	2.72e-10	LRRN3	7	111091006	111125454	+	3875	protein_coding	leucine rich repeat neuronal 3 [Source:HGNC Symbol;Acc:HGNC:17200]	-
ENSG00000114346	1386.08	2305.85	-0.734289	2.73e-12	2.73e-10	ECT2	3	172750682	172821474	+	5499	protein_coding	epithelial cell transforming 2 [Source:HGNC Symbol;Acc:HGNC:3155]	-
ENSG00000112984	1676.67	2983.31	-0.831178	2.94e-12	2.92e-10	KIF20A	5	138178719	138187715	+	3958	protein_coding	kinesin family member 20A [Source:HGNC Symbol;Acc:HGNC:9787]	-
ENSG00000198157	225.623	499.464	-1.14628	2.95e-12	2.92e-10	HMGN5	X	81113701	81201942	-	2416	protein_coding	high mobility group nucleosome binding domain 5 [Source:HGNC Symbol;Acc:HGNC:8013]	-
ENSG00000258441	132.826	316.222	-1.24893	3.43e-12	3.38e-10	LINC00641	14	21200079	21206900	-	5715	processed_transcript	long intergenic non-protein coding RNA 641 [Source:HGNC Symbol;Acc:HGNC:27511]	-
ENSG00000114480	782.5	419.847	0.897285	3.54e-12	3.46e-10	GBE1	3	81489699	81762161	-	5171	protein_coding	1,4-alpha-glucan branching enzyme 1 [Source:HGNC Symbol;Acc:HGNC:4180]	-
ENSG00000112715	1038.47	509.535	1.027	3.76e-12	3.66e-10	VEGFA	6	43770184	43786487	+	14431	protein_coding	vascular endothelial growth factor A [Source:HGNC Symbol;Acc:HGNC:12680]	-
ENSG00000171094	99.6572	17.5294	2.49216	3.85e-12	3.72e-10	ALK	2	29192774	29921566	-	7362	protein_coding	ALK receptor tyrosine kinase [Source:HGNC Symbol;Acc:HGNC:427]	-
ENSG00000179388	107.853	25.0494	2.10304	3.98e-12	3.82e-10	EGR3	8	22687659	22693302	-	4855	protein_coding	early growth response 3 [Source:HGNC Symbol;Acc:HGNC:3240]	zf-C2H2
ENSG00000196247	282.946	630.124	-1.15349	4.01e-12	3.83e-10	ZNF107	7	64666083	64711582	+	7162	protein_coding	zinc finger protein 107 [Source:HGNC Symbol;Acc:HGNC:12887]	zf-C2H2
ENSG00000139318	14307.6	8426.44	0.763887	4.07e-12	3.86e-10	DUSP6	12	89347232	89353271	-	4632	protein_coding	dual specificity phosphatase 6 [Source:HGNC Symbol;Acc:HGNC:3072]	-
ENSG00000124785	1213.3	666.286	0.864516	4.31e-12	4.07e-10	NRN1	6	5997999	6007605	-	2328	protein_coding	neuritin 1 [Source:HGNC Symbol;Acc:HGNC:17972]	-
ENSG00000114315	181.734	59.299	1.61265	4.52e-12	4.24e-10	HES1	3	194136145	194138732	+	2062	protein_coding	hes family bHLH transcription factor 1 [Source:HGNC Symbol;Acc:HGNC:5192]	bHLH
ENSG00000108387	254.442	517.07	-1.02375	5.54e-12	5.17e-10	2021-09-04	17	58520250	58540818	-	8012	protein_coding	septin 4 [Source:HGNC Symbol;Acc:HGNC:9165]	-
ENSG00000205213	678.035	1202.31	-0.826201	5.92e-12	5.49e-10	LGR4	11	27365961	27472775	-	6340	protein_coding	leucine rich repeat containing G protein-coupled receptor 4 [Source:HGNC Symbol;Acc:HGNC:13299]	-
ENSG00000146733	2208.73	1327.95	0.73429	7.08e-12	6.53e-10	PSPH	7	56011051	56051604	-	2762	protein_coding	phosphoserine phosphatase [Source:HGNC Symbol;Acc:HGNC:9577]	-
ENSG00000142731	653.817	1282.16	-0.970853	7.5e-12	6.88e-10	PLK4	4	127880861	127899195	+	4482	protein_coding	polo like kinase 4 [Source:HGNC Symbol;Acc:HGNC:11397]	-
ENSG00000166886	694.841	292.999	1.24384	8.34e-12	7.61e-10	NAB2	12	57088894	57095476	+	3010	protein_coding	NGFI-A binding protein 2 [Source:HGNC Symbol;Acc:HGNC:7627]	-
ENSG00000154734	936.042	1564.84	-0.741847	8.58e-12	7.78e-10	ADAMTS1	21	26835747	26845409	-	7063	protein_coding	ADAM metallopeptidase with thrombospondin type 1 motif 1 [Source:HGNC Symbol;Acc:HGNC:217]	-
ENSG00000057019	2216.87	1363.52	0.701366	9.24e-12	8.33e-10	DCBLD2	3	98795941	98901689	-	11274	protein_coding	discoidin, CUB and LCCL domain containing 2 [Source:HGNC Symbol;Acc:HGNC:24627]	-
ENSG00000170385	416.628	783.633	-0.910929	1.03e-11	9.2e-10	SLC30A1	1	211571568	211578742	-	5474	protein_coding	solute carrier family 30 member 1 [Source:HGNC Symbol;Acc:HGNC:11012]	-
ENSG00000196878	340.225	140.124	1.27611	1.08e-11	9.62e-10	LAMB3	1	209614870	209652466	-	4688	protein_coding	laminin subunit beta 3 [Source:HGNC Symbol;Acc:HGNC:6490]	-
ENSG00000144674	512.059	1212.6	-1.24287	1.16e-11	1.03e-09	GOLGA4	3	37243177	37366751	+	10737	protein_coding	golgin A4 [Source:HGNC Symbol;Acc:HGNC:4427]	-
ENSG00000114857	955.382	1929.58	-1.0135	1.2e-11	1.05e-09	NKTR	3	42600614	42648741	+	17356	protein_coding	natural killer cell triggering receptor [Source:HGNC Symbol;Acc:HGNC:7833]	-
ENSG00000165312	592.363	293.246	1.0123	1.21e-11	1.07e-09	OTUD1	10	23439458	23442390	+	2933	protein_coding	OTU deubiquitinase 1 [Source:HGNC Symbol;Acc:HGNC:27346]	-
ENSG00000148773	2610.68	4693.54	-0.846227	1.39e-11	1.21e-09	MKI67	10	128096659	128126385	-	12807	protein_coding	marker of proliferation Ki-67 [Source:HGNC Symbol;Acc:HGNC:7107]	-
ENSG00000122863	687.086	361.328	0.925667	1.42e-11	1.24e-09	CHST3	10	71964365	72013564	+	6970	protein_coding	carbohydrate sulfotransferase 3 [Source:HGNC Symbol;Acc:HGNC:1971]	-
ENSG00000116717	3246.8	1691.63	0.940239	1.99e-11	1.72e-09	GADD45A	1	67685061	67688338	+	2069	protein_coding	growth arrest and DNA damage inducible alpha [Source:HGNC Symbol;Acc:HGNC:4095]	-
ENSG00000153914	1215	2294.21	-0.91653	2.07e-11	1.78e-09	SREK1	5	66139971	66183615	+	18240	protein_coding	splicing regulatory glutamic acid and lysine rich protein 1 [Source:HGNC Symbol;Acc:HGNC:17882]	-
ENSG00000003096	598.107	1061.48	-0.828187	2.15e-11	1.84e-09	KLHL13	X	117897813	118117340	-	6983	protein_coding	kelch like family member 13 [Source:HGNC Symbol;Acc:HGNC:22931]	-
ENSG00000177508	747.559	401.141	0.896769	2.77e-11	2.35e-09	IRX3	16	54283304	54286763	-	2911	protein_coding	iroquois homeobox 3 [Source:HGNC Symbol;Acc:HGNC:14360]	Homeobox
ENSG00000146278	434.125	194.307	1.15957	2.87e-11	2.43e-09	PNRC1	6	89080751	89085160	+	2992	protein_coding	proline rich nuclear receptor coactivator 1 [Source:HGNC Symbol;Acc:HGNC:17278]	-
ENSG00000197969	446.754	890.73	-0.994638	3.1e-11	2.61e-09	VPS13A	9	77177353	77421541	+	20196	protein_coding	vacuolar protein sorting 13 homolog A [Source:HGNC Symbol;Acc:HGNC:1908]	-
ENSG00000068615	1746.22	3112.33	-0.833804	3.55e-11	2.97e-09	REEP1	2	86213993	86338083	-	5846	protein_coding	receptor accessory protein 1 [Source:HGNC Symbol;Acc:HGNC:25786]	-
ENSG00000107731	1881.43	998.22	0.913501	3.76e-11	3.13e-09	UNC5B	10	71212570	71302864	+	6841	protein_coding	unc-5 netrin receptor B [Source:HGNC Symbol;Acc:HGNC:12568]	-
ENSG00000156453	566.592	274.007	1.04688	4.09e-11	3.39e-09	PCDH1	5	141853111	141879246	-	5903	protein_coding	protocadherin 1 [Source:HGNC Symbol;Acc:HGNC:8655]	-
ENSG00000140450	305.813	130.395	1.23063	4.25e-11	3.5e-09	ARRDC4	15	97960698	97973838	+	4072	protein_coding	arrestin domain containing 4 [Source:HGNC Symbol;Acc:HGNC:28087]	-
ENSG00000101665	218.385	83.1872	1.39242	4.29e-11	3.52e-09	SMAD7	18	48919853	48952052	-	5033	protein_coding	SMAD family member 7 [Source:HGNC Symbol;Acc:HGNC:6773]	MH1
ENSG00000135631	928.85	474.616	0.966955	5.05e-11	4.12e-09	RAB11FIP5	2	73073382	73156721	-	7058	protein_coding	RAB11 family interacting protein 5 [Source:HGNC Symbol;Acc:HGNC:24845]	-
ENSG00000132510	2078.39	1146.8	0.857219	5.27e-11	4.28e-09	KDM6B	17	7839904	7854796	+	7258	protein_coding	lysine demethylase 6B [Source:HGNC Symbol;Acc:HGNC:29012]	-
ENSG00000107859	934.342	532.024	0.811353	5.31e-11	4.29e-09	PITX3	10	102230186	102241474	-	1391	protein_coding	paired like homeodomain 3 [Source:HGNC Symbol;Acc:HGNC:9006]	Homeobox
ENSG00000135604	128.503	38.153	1.7539	5.39e-11	4.33e-09	STX11	6	144150526	144188370	+	1926	protein_coding	syntaxin 11 [Source:HGNC Symbol;Acc:HGNC:11429]	-
ENSG00000137812	357.746	721.728	-1.01153	5.58e-11	4.46e-09	KNL1	15	40594020	40664342	+	10250	protein_coding	kinetochore scaffold 1 [Source:HGNC Symbol;Acc:HGNC:24054]	-
ENSG00000198521	455.059	930.213	-1.03032	6.13e-11	4.88e-09	ZNF43	19	21804949	21852125	-	8649	protein_coding	zinc finger protein 43 [Source:HGNC Symbol;Acc:HGNC:13109]	zf-C2H2
ENSG00000149256	558.323	1019.87	-0.869765	6.33e-11	5.01e-09	TENM4	11	78652831	79440948	-	16330	protein_coding	teneurin transmembrane protein 4 [Source:HGNC Symbol;Acc:HGNC:29945]	-
ENSG00000125676	1134.65	1939.16	-0.772783	6.59e-11	5.19e-09	THOC2	X	123600561	123733056	-	10277	protein_coding	THO complex 2 [Source:HGNC Symbol;Acc:HGNC:19073]	-
ENSG00000104490	1013.7	1737.07	-0.777229	6.88e-11	5.4e-09	NCALD	8	101686543	102124907	-	8042	protein_coding	neurocalcin delta [Source:HGNC Symbol;Acc:HGNC:7655]	-
ENSG00000163472	380.502	189.435	1.00553	7.12e-11	5.56e-09	TMEM79	1	156282935	156293185	+	3067	protein_coding	transmembrane protein 79 [Source:HGNC Symbol;Acc:HGNC:28196]	-
ENSG00000005884	773.546	385.239	1.00405	7.23e-11	5.62e-09	ITGA3	17	50055968	50090481	+	9802	protein_coding	integrin subunit alpha 3 [Source:HGNC Symbol;Acc:HGNC:6139]	-
ENSG00000105835	3592.06	2115.34	0.764152	7.5e-11	5.8e-09	NAMPT	7	106248285	106286326	-	9049	protein_coding	nicotinamide phosphoribosyltransferase [Source:HGNC Symbol;Acc:HGNC:30092]	-
ENSG00000124406	93.7982	225.689	-1.26719	8.15e-11	6.27e-09	ATP8A1	4	42408373	42657105	-	11199	protein_coding	ATPase phospholipid transporting 8A1 [Source:HGNC Symbol;Acc:HGNC:13531]	-
ENSG00000110619	2281.45	1463.06	0.641156	9.92e-11	7.6e-09	CARS	11	3000922	3057613	-	10037	protein_coding	cysteinyl-tRNA synthetase [Source:HGNC Symbol;Acc:HGNC:1493]	-
ENSG00000167658	52979.4	35304.1	0.585579	1.02e-10	7.78e-09	EEF2	19	3976056	3985469	-	4027	protein_coding	eukaryotic translation elongation factor 2 [Source:HGNC Symbol;Acc:HGNC:3214]	-
ENSG00000188766	751.19	355.82	1.07565	1.19e-10	8.99e-09	SPRED3	19	38388421	38399587	+	5864	protein_coding	sprouty related EVH1 domain containing 3 [Source:HGNC Symbol;Acc:HGNC:31041]	-
ENSG00000185650	2297.12	1461.04	0.652505	1.2e-10	9.09e-09	ZFP36L1	14	68787660	68796253	-	5160	protein_coding	ZFP36 ring finger protein like 1 [Source:HGNC Symbol;Acc:HGNC:1107]	Others
ENSG00000117318	2749.13	1383.2	0.99102	1.3e-10	9.74e-09	ID3	1	23557918	23559794	-	1797	protein_coding	inhibitor of DNA binding 3, HLH protein [Source:HGNC Symbol;Acc:HGNC:5362]	bHLH
ENSG00000137221	1115.32	672.704	0.728923	1.3e-10	9.74e-09	TJAP1	6	43477523	43506556	+	6741	protein_coding	tight junction associated protein 1 [Source:HGNC Symbol;Acc:HGNC:17949]	-
ENSG00000157514	1444.1	880.328	0.713823	1.31e-10	9.78e-09	TSC22D3	X	107713221	107777342	-	4766	protein_coding	TSC22 domain family member 3 [Source:HGNC Symbol;Acc:HGNC:3051]	TSC22
ENSG00000160097	2665.95	4728.19	-0.826684	1.39e-10	1.03e-08	FNDC5	1	32862268	32872482	-	3139	protein_coding	fibronectin type III domain containing 5 [Source:HGNC Symbol;Acc:HGNC:20240]	-
ENSG00000284946	76.8118	229.317	-1.57469	1.47e-10	1.09e-08	AC068831.7	15	90966190	91022566	-	7148	protein_coding	novel transcript	-
ENSG00000182853	772.915	383.158	1.01143	1.58e-10	1.16e-08	VMO1	17	4785285	4786433	-	803	protein_coding	vitelline membrane outer layer 1 homolog [Source:HGNC Symbol;Acc:HGNC:30387]	-
ENSG00000077150	1317.11	777.294	0.759975	1.6e-10	1.17e-08	NFKB2	10	102394110	102402529	+	4484	protein_coding	nuclear factor kappa B subunit 2 [Source:HGNC Symbol;Acc:HGNC:7795]	RHD
ENSG00000054356	189.905	70.9086	1.41998	1.62e-10	1.18e-08	PTPRN	2	219289623	219309648	-	8261	protein_coding	protein tyrosine phosphatase, receptor type N [Source:HGNC Symbol;Acc:HGNC:9676]	-
ENSG00000115902	1704.84	1037.66	0.715762	1.67e-10	1.21e-08	SLC1A4	2	64988477	65023865	+	6939	protein_coding	solute carrier family 1 member 4 [Source:HGNC Symbol;Acc:HGNC:10942]	-
ENSG00000140044	285.017	128.512	1.14796	1.9e-10	1.37e-08	JDP2	14	75427716	75474111	+	6235	protein_coding	Jun dimerization protein 2 [Source:HGNC Symbol;Acc:HGNC:17546]	TF_bZIP
ENSG00000156515	3925.61	2339.4	0.746355	1.92e-10	1.38e-08	HK1	10	69269984	69401884	+	6296	protein_coding	hexokinase 1 [Source:HGNC Symbol;Acc:HGNC:4922]	-
ENSG00000151929	1273.35	746.931	0.768819	1.97e-10	1.41e-08	BAG3	10	119651370	119677819	+	2747	protein_coding	BCL2 associated athanogene 3 [Source:HGNC Symbol;Acc:HGNC:939]	-
ENSG00000173812	9657.12	6152.13	0.650419	2.21e-10	1.57e-08	EIF1	17	41688885	41692668	+	3623	protein_coding	eukaryotic translation initiation factor 1 [Source:HGNC Symbol;Acc:HGNC:3249]	-
ENSG00000176208	284.543	595.149	-1.0634	2.21e-10	1.57e-08	ATAD5	17	30831970	30895869	+	7075	protein_coding	ATPase family, AAA domain containing 5 [Source:HGNC Symbol;Acc:HGNC:25752]	-
ENSG00000158417	3202.88	5736.7	-0.84069	2.22e-10	1.57e-08	EIF5B	2	99337353	99401326	+	7883	protein_coding	eukaryotic translation initiation factor 5B [Source:HGNC Symbol;Acc:HGNC:30793]	-
ENSG00000117139	3242.07	2087.66	0.635132	2.23e-10	1.57e-08	KDM5B	1	202724495	202809470	-	25882	protein_coding	lysine demethylase 5B [Source:HGNC Symbol;Acc:HGNC:18039]	ARID
ENSG00000171604	2540.55	1570.42	0.694193	2.29e-10	1.6e-08	CXXC5	5	139647299	139683882	+	3852	protein_coding	CXXC finger protein 5 [Source:HGNC Symbol;Acc:HGNC:26943]	-
ENSG00000130479	1267.16	725.797	0.803041	2.32e-10	1.62e-08	MAP1S	19	17719242	17734516	+	5040	protein_coding	microtubule associated protein 1S [Source:HGNC Symbol;Acc:HGNC:15715]	-
ENSG00000111674	1820.63	992.581	0.874507	2.5e-10	1.74e-08	ENO2	12	6913745	6923698	+	4281	protein_coding	enolase 2 [Source:HGNC Symbol;Acc:HGNC:3353]	-
ENSG00000224982	2117.35	1351.55	0.647412	2.86e-10	1.97e-08	TMEM233	12	119593459	119643066	+	3146	protein_coding	transmembrane protein 233 [Source:HGNC Symbol;Acc:HGNC:37219]	-
ENSG00000087586	2070.35	3238.03	-0.645055	2.98e-10	2.05e-08	AURKA	20	56369389	56392337	-	2928	protein_coding	aurora kinase A [Source:HGNC Symbol;Acc:HGNC:11393]	-
ENSG00000006459	473.849	239.821	0.983307	3e-10	2.06e-08	KDM7A	7	140084746	140177035	-	9430	protein_coding	lysine demethylase 7A [Source:HGNC Symbol;Acc:HGNC:22224]	-
ENSG00000135378	1232.32	1981.48	-0.685005	3.21e-10	2.19e-08	PRRG4	11	32829943	32858123	+	5530	protein_coding	proline rich and Gla domain 4 [Source:HGNC Symbol;Acc:HGNC:30799]	-
ENSG00000183386	683.84	369.27	0.888462	3.63e-10	2.46e-08	FHL3	1	37996770	38005606	-	2004	protein_coding	four and a half LIM domains 3 [Source:HGNC Symbol;Acc:HGNC:3704]	-
ENSG00000080031	349.05	159.95	1.12462	3.64e-10	2.46e-08	PTPRH	19	55181248	55209506	-	4344	protein_coding	protein tyrosine phosphatase, receptor type H [Source:HGNC Symbol;Acc:HGNC:9672]	-
ENSG00000131409	906.128	512.637	0.820528	3.66e-10	2.46e-08	LRRC4B	19	50516892	50568045	-	3121	protein_coding	leucine rich repeat containing 4B [Source:HGNC Symbol;Acc:HGNC:25042]	-
ENSG00000224957	113.692	277.896	-1.28902	3.92e-10	2.63e-08	LINC01266	3	536231	846015	+	4075	lincRNA	long intergenic non-protein coding RNA 1266 [Source:HGNC Symbol;Acc:HGNC:50309]	-
ENSG00000089327	1064.36	654.204	0.702096	4.02e-10	2.69e-08	FXYD5	19	35154730	35169883	+	2993	protein_coding	FXYD domain containing ion transport regulator 5 [Source:HGNC Symbol;Acc:HGNC:4029]	-
ENSG00000106105	12601.2	7675.28	0.715375	4.27e-10	2.84e-08	GARS	7	30594681	30634033	+	4152	protein_coding	glycyl-tRNA synthetase [Source:HGNC Symbol;Acc:HGNC:4162]	-
ENSG00000068323	1211.77	722.933	0.745129	4.42e-10	2.93e-08	TFE3	X	49028726	49043486	-	4283	protein_coding	transcription factor binding to IGHM enhancer 3 [Source:HGNC Symbol;Acc:HGNC:11752]	bHLH
ENSG00000143643	181.495	398.842	-1.13522	4.93e-10	3.25e-08	TTC13	1	230906243	230978875	-	4212	protein_coding	tetratricopeptide repeat domain 13 [Source:HGNC Symbol;Acc:HGNC:26204]	-
ENSG00000196517	439.365	206.126	1.08928	4.94e-10	3.25e-08	SLC6A9	1	43991500	44031467	-	5159	protein_coding	solute carrier family 6 member 9 [Source:HGNC Symbol;Acc:HGNC:11056]	-
ENSG00000162630	14.085	75.4372	-2.42969	4.97e-10	3.26e-08	B3GALT2	1	193179045	193186654	-	3274	protein_coding	beta-1,3-galactosyltransferase 2 [Source:HGNC Symbol;Acc:HGNC:917]	-
ENSG00000198363	7237.33	4844.44	0.579221	5.02e-10	3.27e-08	ASPH	8	61500556	61714640	-	20047	protein_coding	aspartate beta-hydroxylase [Source:HGNC Symbol;Acc:HGNC:757]	-
ENSG00000148154	3198.84	2055.89	0.638054	5.8e-10	3.77e-08	UGCG	9	111896766	111935369	+	4615	protein_coding	UDP-glucose ceramide glucosyltransferase [Source:HGNC Symbol;Acc:HGNC:12524]	-
ENSG00000072182	84.8475	221.664	-1.3859	6.02e-10	3.89e-08	ASIC4	2	219514170	219538772	+	5250	protein_coding	acid sensing ion channel subunit family member 4 [Source:HGNC Symbol;Acc:HGNC:21263]	-
ENSG00000170577	1799.95	1097.12	0.71427	7.11e-10	4.58e-08	SIX2	2	45005161	45009430	-	2205	protein_coding	SIX homeobox 2 [Source:HGNC Symbol;Acc:HGNC:10888]	Homeobox
ENSG00000160570	725.782	388.041	0.901239	7.88e-10	5.06e-08	DEDD2	19	42198598	42220140	-	2631	protein_coding	death effector domain containing 2 [Source:HGNC Symbol;Acc:HGNC:24450]	-
ENSG00000159167	59.0835	8.13139	2.85618	7.95e-10	5.07e-08	STC1	8	23841915	23854807	-	4149	protein_coding	stanniocalcin 1 [Source:HGNC Symbol;Acc:HGNC:11373]	-
ENSG00000128165	234.578	98.1724	1.254	7.96e-10	5.07e-08	ADM2	22	50481556	50486440	+	4276	protein_coding	adrenomedullin 2 [Source:HGNC Symbol;Acc:HGNC:28898]	-
ENSG00000067064	1393.43	2327.6	-0.739936	7.99e-10	5.07e-08	IDI1	10	1039152	1049170	-	4345	protein_coding	isopentenyl-diphosphate delta isomerase 1 [Source:HGNC Symbol;Acc:HGNC:5387]	-
ENSG00000014164	963.3	562.783	0.774143	8.11e-10	5.12e-08	ZC3H3	8	143437655	143541453	-	3731	protein_coding	zinc finger CCCH-type containing 3 [Source:HGNC Symbol;Acc:HGNC:28972]	-
ENSG00000105329	1747.75	1024.35	0.77007	8.2e-10	5.15e-08	TGFB1	19	41301587	41353911	-	3238	protein_coding	transforming growth factor beta 1 [Source:HGNC Symbol;Acc:HGNC:11766]	-
ENSG00000142871	515.086	260.51	0.984378	8.21e-10	5.15e-08	CYR61	1	85580761	85583962	+	2455	protein_coding	cysteine rich angiogenic inducer 61 [Source:HGNC Symbol;Acc:HGNC:2654]	-
ENSG00000171388	106.605	22.8466	2.21821	9.15e-10	5.71e-08	APLN	X	129645259	129654937	-	3205	protein_coding	apelin [Source:HGNC Symbol;Acc:HGNC:16665]	-
ENSG00000164070	1138.63	2072.06	-0.863582	9.83e-10	6.11e-08	HSPA4L	4	127781821	127840733	+	11621	protein_coding	heat shock protein family A (Hsp70) member 4 like [Source:HGNC Symbol;Acc:HGNC:17041]	-
ENSG00000145734	677.389	1269.39	-0.905249	9.9e-10	6.14e-08	BDP1	5	71455615	71567820	+	12436	protein_coding	B double prime 1, subunit of RNA polymerase III transcription initiation factor IIIB [Source:HGNC Symbol;Acc:HGNC:13652]	-
ENSG00000152784	137.359	45.2642	1.6056	1.03e-09	6.35e-08	PRDM8	4	80183879	80204329	+	4588	protein_coding	PR/SET domain 8 [Source:HGNC Symbol;Acc:HGNC:13993]	zf-C2H2
ENSG00000005238	286.616	124.001	1.20832	1.06e-09	6.49e-08	FAM214B	9	35104112	35116341	-	6409	protein_coding	family with sequence similarity 214 member B [Source:HGNC Symbol;Acc:HGNC:25666]	-
ENSG00000185432	165.653	345.258	-1.06056	1.06e-09	6.52e-08	METTL7A	12	50923472	50932517	+	4083	protein_coding	methyltransferase like 7A [Source:HGNC Symbol;Acc:HGNC:24550]	-
ENSG00000123989	2424.71	1472.83	0.71875	1.09e-09	6.64e-08	CHPF	2	219538947	219543787	-	3354	protein_coding	chondroitin polymerizing factor [Source:HGNC Symbol;Acc:HGNC:24291]	-
ENSG00000134324	755.439	1205.86	-0.674701	1.18e-09	7.18e-08	LPIN1	2	11677595	11827409	+	11861	protein_coding	lipin 1 [Source:HGNC Symbol;Acc:HGNC:13345]	-
ENSG00000138835	2262.35	1368.79	0.724418	1.19e-09	7.19e-08	RGS3	9	113444731	113597743	+	13793	protein_coding	regulator of G protein signaling 3 [Source:HGNC Symbol;Acc:HGNC:9999]	-
ENSG00000224660	65.5128	174.391	-1.40903	1.2e-09	7.21e-08	SH3BP5-AS1	3	15254184	15264493	+	5733	antisense	SH3BP5 antisense RNA 1 [Source:HGNC Symbol;Acc:HGNC:44501]	-
ENSG00000113083	308.883	143.662	1.10656	1.22e-09	7.32e-08	LOX	5	122063195	122078360	-	5547	protein_coding	lysyl oxidase [Source:HGNC Symbol;Acc:HGNC:6664]	-
ENSG00000166444	827.654	478.454	0.789367	1.22e-09	7.32e-08	ST5	11	8693351	8910951	-	14262	protein_coding	suppression of tumorigenicity 5 [Source:HGNC Symbol;Acc:HGNC:11350]	-
ENSG00000138688	444.48	802.211	-0.851393	1.35e-09	8.08e-08	KIAA1109	4	122152333	122362758	+	20470	protein_coding	KIAA1109 [Source:HGNC Symbol;Acc:HGNC:26953]	-
ENSG00000120254	1904.28	1198.62	0.667677	1.36e-09	8.08e-08	MTHFD1L	6	150865549	151101887	+	5021	protein_coding	methylenetetrahydrofolate dehydrogenase (NADP+ dependent) 1 like [Source:HGNC Symbol;Acc:HGNC:21055]	-
ENSG00000271824	77.8381	16.772	2.21946	1.41e-09	8.34e-08	SMIM32	5	136191468	136193134	-	1667	protein_coding	small integral membrane protein 32 [Source:HGNC Symbol;Acc:HGNC:53640]	-
ENSG00000182670	2017.51	3367.33	-0.738889	1.41e-09	8.34e-08	TTC3	21	37073226	37203112	+	15883	protein_coding	tetratricopeptide repeat domain 3 [Source:HGNC Symbol;Acc:HGNC:12393]	-
ENSG00000168159	3415.9	2050.32	0.735947	1.49e-09	8.78e-08	RNF187	1	228487061	228495766	+	3285	protein_coding	ring finger protein 187 [Source:HGNC Symbol;Acc:HGNC:27146]	-
ENSG00000116754	4280.01	6695.83	-0.645525	1.6e-09	9.38e-08	SRSF11	1	70205682	70253052	+	8473	protein_coding	serine and arginine rich splicing factor 11 [Source:HGNC Symbol;Acc:HGNC:10782]	-
ENSG00000198130	551.735	914.916	-0.729677	1.63e-09	9.5e-08	HIBCH	2	190189735	190344193	-	7438	protein_coding	3-hydroxyisobutyryl-CoA hydrolase [Source:HGNC Symbol;Acc:HGNC:4908]	-
ENSG00000183091	2097.71	3628.49	-0.790483	1.66e-09	9.66e-08	NEB	2	151485336	151734487	-	30567	protein_coding	nebulin [Source:HGNC Symbol;Acc:HGNC:7720]	-
ENSG00000115935	3376.89	2226.74	0.600606	1.69e-09	9.82e-08	WIPF1	2	174559572	174682916	-	9121	protein_coding	WAS/WASL interacting protein family member 1 [Source:HGNC Symbol;Acc:HGNC:12736]	-
ENSG00000215146	265.485	561.92	-1.07961	1.9e-09	1.1e-07	BX322639.1	10	42331866	42367974	-	7208	transcribed_unprocessed_pseudogene	zinc finger protein 91 pseudogene [Source:NCBI gene;Acc:441666]	-
ENSG00000168209	2683.88	443.612	2.59649	2.01e-09	1.15e-07	DDIT4	10	72273920	72276036	+	2058	protein_coding	DNA damage inducible transcript 4 [Source:HGNC Symbol;Acc:HGNC:24944]	-
ENSG00000109107	1265.39	768.337	0.719295	2.12e-09	1.21e-07	ALDOC	17	28573115	28577264	-	2928	protein_coding	aldolase, fructose-bisphosphate C [Source:HGNC Symbol;Acc:HGNC:418]	-
ENSG00000108924	163.693	323.284	-0.981195	2.13e-09	1.21e-07	HLF	17	55265012	55325065	+	6602	protein_coding	HLF, PAR bZIP transcription factor [Source:HGNC Symbol;Acc:HGNC:4977]	TF_bZIP
ENSG00000134057	3026.58	4808.92	-0.667889	2.18e-09	1.24e-07	CCNB1	5	69167010	69178245	+	2558	protein_coding	cyclin B1 [Source:HGNC Symbol;Acc:HGNC:1579]	-
ENSG00000204525	1934.35	1259.23	0.618865	2.24e-09	1.27e-07	HLA-C	6	31268749	31272130	-	2507	protein_coding	major histocompatibility complex, class I, C [Source:HGNC Symbol;Acc:HGNC:4933]	-
ENSG00000166741	279.173	111.724	1.32022	2.37e-09	1.34e-07	NNMT	11	114257787	114313285	+	2919	protein_coding	nicotinamide N-methyltransferase [Source:HGNC Symbol;Acc:HGNC:7861]	-
ENSG00000152926	121.565	305.801	-1.32718	2.39e-09	1.35e-07	ZNF117	7	64971776	65006684	-	10691	protein_coding	zinc finger protein 117 [Source:HGNC Symbol;Acc:HGNC:12897]	zf-C2H2
ENSG00000129474	423.926	212.121	0.996907	2.55e-09	1.43e-07	AJUBA	14	22971174	22982642	-	5979	protein_coding	ajuba LIM protein [Source:HGNC Symbol;Acc:HGNC:20250]	-
ENSG00000171617	892.327	547.437	0.704672	2.56e-09	1.43e-07	ENC1	5	74627406	74641424	-	5858	protein_coding	ectodermal-neural cortex 1 [Source:HGNC Symbol;Acc:HGNC:3345]	-
ENSG00000167601	464.074	218.684	1.08263	2.83e-09	1.58e-07	AXL	19	41219203	41261766	+	5154	protein_coding	AXL receptor tyrosine kinase [Source:HGNC Symbol;Acc:HGNC:905]	-
ENSG00000164011	347.151	180.9	0.941648	2.9e-09	1.61e-07	ZNF691	1	42846573	42852477	+	2036	protein_coding	zinc finger protein 691 [Source:HGNC Symbol;Acc:HGNC:28028]	zf-C2H2
ENSG00000132196	295.155	564.378	-0.93568	2.94e-09	1.63e-07	HSD17B7	1	162790702	162812817	+	4778	protein_coding	hydroxysteroid 17-beta dehydrogenase 7 [Source:HGNC Symbol;Acc:HGNC:5215]	-
ENSG00000119720	427.843	723.849	-0.758306	2.95e-09	1.63e-07	NRDE2	14	90267856	90332137	-	17565	protein_coding	NRDE-2, necessary for RNA interference, domain containing [Source:HGNC Symbol;Acc:HGNC:20186]	-
ENSG00000264112	127.6	343.445	-1.42492	2.97e-09	1.63e-07	AC015813.1	17	57989039	57994850	-	5812	lincRNA	novel transcript	-
ENSG00000162734	4251.81	2880.9	0.561446	3.02e-09	1.66e-07	PEA15	1	160205337	160215376	+	2806	protein_coding	proliferation and apoptosis adaptor protein 15 [Source:HGNC Symbol;Acc:HGNC:8822]	-
ENSG00000164683	4790.85	3087.52	0.633752	3.06e-09	1.67e-07	HEY1	8	79764010	79767863	-	3232	protein_coding	hes related family bHLH transcription factor with YRPW motif 1 [Source:HGNC Symbol;Acc:HGNC:4880]	bHLH
ENSG00000102265	1946.27	1256.71	0.630928	3.15e-09	1.72e-07	TIMP1	X	47582313	47586789	+	1541	protein_coding	TIMP metallopeptidase inhibitor 1 [Source:HGNC Symbol;Acc:HGNC:11820]	-
ENSG00000163131	721.43	403.605	0.838818	3.17e-09	1.72e-07	CTSS	1	150730196	150765957	-	4228	protein_coding	cathepsin S [Source:HGNC Symbol;Acc:HGNC:2545]	-
ENSG00000215417	334.388	614.652	-0.876822	3.57e-09	1.93e-07	MIR17HG	13	91347820	91354579	+	3492	processed_transcript	miR-17-92a-1 cluster host gene [Source:HGNC Symbol;Acc:HGNC:23564]	-
ENSG00000180263	248.043	444.825	-0.842733	3.61e-09	1.95e-07	FGD6	12	95076749	95217482	-	10044	protein_coding	FYVE, RhoGEF and PH domain containing 6 [Source:HGNC Symbol;Acc:HGNC:21740]	-
ENSG00000124191	641.385	361.583	0.826246	3.66e-09	1.97e-07	TOX2	20	43914864	44069616	+	3223	protein_coding	TOX high mobility group box family member 2 [Source:HGNC Symbol;Acc:HGNC:16095]	HMG
ENSG00000135362	299.824	147.202	1.02423	3.7e-09	1.98e-07	PRR5L	11	36296288	36465204	+	6616	protein_coding	proline rich 5 like [Source:HGNC Symbol;Acc:HGNC:25878]	-
ENSG00000080200	150.05	342.76	-1.19176	3.72e-09	1.99e-07	CRYBG3	3	97822040	97944963	+	10929	protein_coding	crystallin beta-gamma domain containing 3 [Source:HGNC Symbol;Acc:HGNC:34427]	-
ENSG00000157193	1250.85	1934.68	-0.628866	3.91e-09	2.08e-07	LRP8	1	53242364	53328070	-	10263	protein_coding	LDL receptor related protein 8 [Source:HGNC Symbol;Acc:HGNC:6700]	-
ENSG00000213859	318.837	140.609	1.17809	3.92e-09	2.08e-07	KCTD11	17	7351889	7354944	+	3056	protein_coding	potassium channel tetramerization domain containing 11 [Source:HGNC Symbol;Acc:HGNC:21302]	-
ENSG00000101745	291.717	591.791	-1.01906	4.05e-09	2.14e-07	ANKRD12	18	9136228	9285985	+	12252	protein_coding	ankyrin repeat domain 12 [Source:HGNC Symbol;Acc:HGNC:29135]	-
ENSG00000059588	212.408	391.602	-0.882681	4.07e-09	2.15e-07	TARBP1	1	234391313	234479103	-	7743	protein_coding	TAR (HIV-1) RNA binding protein 1 [Source:HGNC Symbol;Acc:HGNC:11568]	-
ENSG00000149289	434.38	716.792	-0.722511	4.26e-09	2.24e-07	ZC3H12C	11	110093361	110171841	+	9719	protein_coding	zinc finger CCCH-type containing 12C [Source:HGNC Symbol;Acc:HGNC:29362]	-
ENSG00000138160	1380.48	2295.42	-0.73329	4.35e-09	2.28e-07	KIF11	10	92593286	92655395	+	4860	protein_coding	kinesin family member 11 [Source:HGNC Symbol;Acc:HGNC:6388]	-
ENSG00000106089	518.548	289.518	0.842002	4.44e-09	2.32e-07	STX1A	7	73699206	73719672	-	3693	protein_coding	syntaxin 1A [Source:HGNC Symbol;Acc:HGNC:11433]	-
ENSG00000253366	2.41667	43.3662	-4.15204	4.59e-09	2.39e-07	AC139272.1	5	70751184	70795914	+	640	unprocessed_pseudogene	glucuronidase, beta (GUSB) pseudogene	-
ENSG00000228709	203.688	90.4901	1.17191	4.62e-09	2.4e-07	LINC02575	21	44485577	44490288	+	912	lincRNA	long intergenic non-protein coding RNA 2575 [Source:HGNC Symbol;Acc:HGNC:53747]	-
ENSG00000138398	1072.1	1825.04	-0.767059	4.75e-09	2.45e-07	PPIG	2	169584340	169641406	+	7368	protein_coding	peptidylprolyl isomerase G [Source:HGNC Symbol;Acc:HGNC:14650]	-
ENSG00000127663	1220.56	726.284	0.747797	4.76e-09	2.45e-07	KDM4B	19	4969113	5153595	+	14716	protein_coding	lysine demethylase 4B [Source:HGNC Symbol;Acc:HGNC:29136]	-
ENSG00000143067	693.297	392.79	0.818358	4.78e-09	2.46e-07	ZNF697	1	119619422	119647773	-	5041	protein_coding	zinc finger protein 697 [Source:HGNC Symbol;Acc:HGNC:32034]	zf-C2H2
ENSG00000281398	556.996	996.099	-0.837402	4.93e-09	2.52e-07	SNHG4	5	139274102	139284899	+	4469	lincRNA	small nucleolar RNA host gene 4 [Source:HGNC Symbol;Acc:HGNC:32964]	-
ENSG00000139174	201.961	375.765	-0.894674	4.94e-09	2.52e-07	PRICKLE1	12	42456757	42590355	-	8247	protein_coding	prickle planar cell polarity protein 1 [Source:HGNC Symbol;Acc:HGNC:17019]	-
ENSG00000124813	408.315	211.21	0.951735	4.99e-09	2.54e-07	RUNX2	6	45328157	45664349	+	8192	protein_coding	runt related transcription factor 2 [Source:HGNC Symbol;Acc:HGNC:10472]	Runt
ENSG00000136367	355.205	180.12	0.977389	5.03e-09	2.55e-07	ZFHX2	14	23520855	23556192	-	10128	protein_coding	zinc finger homeobox 2 [Source:HGNC Symbol;Acc:HGNC:20152]	Homeobox
ENSG00000165349	237.079	111.516	1.08613	5.04e-09	2.55e-07	SLC7A3	X	70925582	70931125	-	2265	protein_coding	solute carrier family 7 member 3 [Source:HGNC Symbol;Acc:HGNC:11061]	-
ENSG00000153234	173.955	69.1046	1.33015	5.23e-09	2.64e-07	NR4A2	2	156324432	156342348	-	3967	protein_coding	nuclear receptor subfamily 4 group A member 2 [Source:HGNC Symbol;Acc:HGNC:7981]	NGFIB-like
ENSG00000135837	777.981	1299.85	-0.739922	5.34e-09	2.69e-07	CEP350	1	179954738	180114880	+	14301	protein_coding	centrosomal protein 350 [Source:HGNC Symbol;Acc:HGNC:24238]	-
ENSG00000110921	592.801	972.095	-0.714008	5.43e-09	2.72e-07	MVK	12	109573255	109598117	+	6480	protein_coding	mevalonate kinase [Source:HGNC Symbol;Acc:HGNC:7530]	-
ENSG00000159840	2312.32	1334.39	0.792418	5.61e-09	2.8e-07	ZYX	7	143381080	143391111	+	3482	protein_coding	zyxin [Source:HGNC Symbol;Acc:HGNC:13200]	-
ENSG00000129534	389.626	734.078	-0.912406	5.68e-09	2.83e-07	MIS18BP1	14	45203190	45253540	-	6250	protein_coding	MIS18 binding protein 1 [Source:HGNC Symbol;Acc:HGNC:20190]	-
ENSG00000141985	4131.83	2408.3	0.778354	6e-09	2.98e-07	SH3GL1	19	4360370	4400547	-	3685	protein_coding	SH3 domain containing GRB2 like 1, endophilin A2 [Source:HGNC Symbol;Acc:HGNC:10830]	-
ENSG00000168310	303.186	150.855	1.00916	6.05e-09	2.99e-07	IRF2	4	184387713	184474580	-	3116	protein_coding	interferon regulatory factor 2 [Source:HGNC Symbol;Acc:HGNC:6117]	IRF
ENSG00000165359	377.438	728.685	-0.947581	6.22e-09	3.07e-07	INTS6L	X	135520643	135582510	+	7193	protein_coding	integrator complex subunit 6 like [Source:HGNC Symbol;Acc:HGNC:27334]	-
ENSG00000198919	660.622	1120.98	-0.762062	6.32e-09	3.11e-07	DZIP3	3	108589682	108694846	+	6972	protein_coding	DAZ interacting zinc finger protein 3 [Source:HGNC Symbol;Acc:HGNC:30938]	-
ENSG00000163545	254.453	125.807	1.0165	6.33e-09	3.11e-07	NUAK2	1	205302059	205321791	-	3441	protein_coding	NUAK family kinase 2 [Source:HGNC Symbol;Acc:HGNC:29558]	-
ENSG00000130066	553.954	303.952	0.866994	6.4e-09	3.13e-07	SAT1	X	23783173	23786226	+	2498	protein_coding	spermidine/spermine N1-acetyltransferase 1 [Source:HGNC Symbol;Acc:HGNC:10540]	-
ENSG00000162601	1046.75	1719.01	-0.714954	6.95e-09	3.39e-07	MYSM1	1	58654739	58700092	-	8938	protein_coding	Myb like, SWIRM and MPN domains 1 [Source:HGNC Symbol;Acc:HGNC:29401]	MYB
ENSG00000139618	324.617	685.884	-1.07826	7.2e-09	3.5e-07	BRCA2	13	32315474	32400266	+	12273	protein_coding	BRCA2, DNA repair associated [Source:HGNC Symbol;Acc:HGNC:1101]	-
ENSG00000181852	996.556	622.925	0.677408	7.22e-09	3.5e-07	RNF41	12	56202175	56221933	-	6537	protein_coding	ring finger protein 41 [Source:HGNC Symbol;Acc:HGNC:18401]	-
ENSG00000205056	48.9019	137.202	-1.48479	7.49e-09	3.61e-07	LINC02397	12	92466451	92492091	+	10626	lincRNA	long intergenic non-protein coding RNA 2397 [Source:HGNC Symbol;Acc:HGNC:53323]	-
ENSG00000188529	3135.4	4992.51	-0.67086	7.51e-09	3.61e-07	SRSF10	1	23964804	23980927	-	10277	protein_coding	serine and arginine rich splicing factor 10 [Source:HGNC Symbol;Acc:HGNC:16713]	-
ENSG00000185950	193.192	86.0684	1.16801	7.52e-09	3.61e-07	IRS2	13	109752698	109786568	-	8138	protein_coding	insulin receptor substrate 2 [Source:HGNC Symbol;Acc:HGNC:6126]	-
ENSG00000179604	692.477	391.729	0.820452	7.58e-09	3.63e-07	CDC42EP4	17	73283624	73312175	-	5007	protein_coding	CDC42 effector protein 4 [Source:HGNC Symbol;Acc:HGNC:17147]	-
ENSG00000064666	2049.59	1272.48	0.687003	7.61e-09	3.63e-07	CNN2	19	1026581	1039068	+	3645	protein_coding	calponin 2 [Source:HGNC Symbol;Acc:HGNC:2156]	-
ENSG00000241343	109.911	258.635	-1.23228	7.82e-09	3.72e-07	RPL36A	X	101390824	101396154	+	3964	protein_coding	ribosomal protein L36a [Source:HGNC Symbol;Acc:HGNC:10359]	-
ENSG00000024422	1252.53	788.353	0.66713	8.09e-09	3.84e-07	EHD2	19	47713343	47743134	+	3923	protein_coding	EH domain containing 2 [Source:HGNC Symbol;Acc:HGNC:3243]	-
ENSG00000127666	348.053	167.747	1.05004	8.2e-09	3.87e-07	TICAM1	19	4815932	4831704	-	2676	protein_coding	toll like receptor adaptor molecule 1 [Source:HGNC Symbol;Acc:HGNC:18348]	-
ENSG00000106397	2744.36	1807.8	0.601959	8.2e-09	3.87e-07	PLOD3	7	101205977	101218420	-	5671	protein_coding	procollagen-lysine,2-oxoglutarate 5-dioxygenase 3 [Source:HGNC Symbol;Acc:HGNC:9083]	-
ENSG00000261786	137.5	312.746	-1.18254	8.34e-09	3.93e-07	AC006058.1	3	44117299	44122365	+	5067	lincRNA	novel transcript	-
ENSG00000099917	1351.97	887.191	0.60797	8.65e-09	4.06e-07	MED15	22	20495913	20587632	+	10374	protein_coding	mediator complex subunit 15 [Source:HGNC Symbol;Acc:HGNC:14248]	-
ENSG00000204580	2453.96	1405.98	0.802896	8.84e-09	4.13e-07	DDR1	6	30876421	30900156	+	9122	protein_coding	discoidin domain receptor tyrosine kinase 1 [Source:HGNC Symbol;Acc:HGNC:2730]	-
ENSG00000173230	933.37	1714.64	-0.876927	9.02e-09	4.21e-07	GOLGB1	3	121663199	121749767	-	11865	protein_coding	golgin B1 [Source:HGNC Symbol;Acc:HGNC:4429]	-
ENSG00000196639	316.873	155.063	1.03185	9.47e-09	4.41e-07	HRH1	3	11137093	11263557	+	5546	protein_coding	histamine receptor H1 [Source:HGNC Symbol;Acc:HGNC:5182]	-
ENSG00000023191	1432.02	918.412	0.640216	9.86e-09	4.57e-07	RNH1	11	494512	507300	-	7374	protein_coding	ribonuclease/angiogenin inhibitor 1 [Source:HGNC Symbol;Acc:HGNC:10074]	-
ENSG00000168488	3000.88	1992.84	0.59021	9.87e-09	4.57e-07	ATXN2L	16	28823035	28837237	+	6508	protein_coding	ataxin 2 like [Source:HGNC Symbol;Acc:HGNC:31326]	-
ENSG00000164574	652.268	1127.25	-0.789718	1e-08	4.62e-07	GALNT10	5	154190730	154420984	+	10496	protein_coding	polypeptide N-acetylgalactosaminyltransferase 10 [Source:HGNC Symbol;Acc:HGNC:19873]	-
ENSG00000139832	211.807	83.7709	1.33286	1e-08	4.62e-07	RAB20	13	110523066	110561733	-	1518	protein_coding	RAB20, member RAS oncogene family [Source:HGNC Symbol;Acc:HGNC:18260]	-
ENSG00000106948	368.024	194.003	0.922383	1.03e-08	4.74e-07	AKNA	9	114334156	114394405	-	10601	protein_coding	AT-hook transcription factor [Source:HGNC Symbol;Acc:HGNC:24108]	-
ENSG00000125534	2440.12	1325.42	0.879869	1.04e-08	4.78e-07	PPDPF	20	63520724	63522206	+	1094	protein_coding	pancreatic progenitor cell differentiation and proliferation factor [Source:HGNC Symbol;Acc:HGNC:16142]	-
ENSG00000148926	338.256	178.13	0.926727	1.05e-08	4.8e-07	ADM	11	10304680	10307397	+	2718	protein_coding	adrenomedullin [Source:HGNC Symbol;Acc:HGNC:259]	-
ENSG00000008277	370.112	661.656	-0.837121	1.07e-08	4.87e-07	ADAM22	7	87934143	88202889	+	12199	protein_coding	ADAM metallopeptidase domain 22 [Source:HGNC Symbol;Acc:HGNC:201]	-
ENSG00000278129	246.583	455.545	-0.88383	1.08e-08	4.89e-07	ZNF8	19	58278951	58302805	+	9128	protein_coding	zinc finger protein 8 [Source:HGNC Symbol;Acc:HGNC:13154]	-
ENSG00000188522	673.913	396.883	0.76238	1.22e-08	5.51e-07	FAM83G	17	18968789	19004804	-	7876	protein_coding	family with sequence similarity 83 member G [Source:HGNC Symbol;Acc:HGNC:32554]	-
ENSG00000196422	1345.73	781.894	0.782338	1.23e-08	5.54e-07	PPP1R26	9	135479079	135488893	+	5276	protein_coding	protein phosphatase 1 regulatory subunit 26 [Source:HGNC Symbol;Acc:HGNC:29089]	-
ENSG00000125968	1210.99	605.004	1.00144	1.26e-08	5.66e-07	ID1	20	31605283	31606515	+	1233	protein_coding	inhibitor of DNA binding 1, HLH protein [Source:HGNC Symbol;Acc:HGNC:5360]	bHLH
ENSG00000162909	4210.16	2788.28	0.594345	1.43e-08	6.41e-07	CAPN2	1	223701593	223776018	+	8792	protein_coding	calpain 2 [Source:HGNC Symbol;Acc:HGNC:1479]	-
ENSG00000080345	708.992	1195.65	-0.753189	1.48e-08	6.61e-07	RIF1	2	151409883	151508013	+	18166	protein_coding	replication timing regulatory factor 1 [Source:HGNC Symbol;Acc:HGNC:23207]	-
ENSG00000153993	268.225	510.064	-0.926044	1.54e-08	6.88e-07	SEMA3D	7	84995553	85186855	-	8062	protein_coding	semaphorin 3D [Source:HGNC Symbol;Acc:HGNC:10726]	-
ENSG00000101187	1535.48	1000.92	0.616849	1.58e-08	6.98e-07	SLCO4A1	20	62642445	62685785	+	4051	protein_coding	solute carrier organic anion transporter family member 4A1 [Source:HGNC Symbol;Acc:HGNC:10953]	-
ENSG00000156970	767.966	1253.98	-0.706791	1.58e-08	6.98e-07	BUB1B	15	40161023	40221136	+	4476	protein_coding	BUB1 mitotic checkpoint serine/threonine kinase B [Source:HGNC Symbol;Acc:HGNC:1149]	-
ENSG00000041982	28229.3	17839.4	0.662094	1.58e-08	6.98e-07	TNC	9	115019578	115118257	-	9636	protein_coding	tenascin C [Source:HGNC Symbol;Acc:HGNC:5318]	-
ENSG00000246859	11.4447	59.7859	-2.38186	1.59e-08	6.98e-07	STARD4-AS1	5	111512226	111739726	+	5647	antisense	STARD4 antisense RNA 1 [Source:HGNC Symbol;Acc:HGNC:44117]	-
ENSG00000087074	1597.81	902.703	0.823067	1.59e-08	6.98e-07	PPP1R15A	19	48872392	48876057	+	3093	protein_coding	protein phosphatase 1 regulatory subunit 15A [Source:HGNC Symbol;Acc:HGNC:14375]	-
ENSG00000170396	225.696	434.323	-0.94287	1.64e-08	7.18e-07	ZNF804A	2	184598366	184939492	+	4694	protein_coding	zinc finger protein 804A [Source:HGNC Symbol;Acc:HGNC:21711]	-
ENSG00000163029	876.645	1639.79	-0.902732	1.66e-08	7.25e-07	SMC6	2	17663812	17800242	-	9824	protein_coding	structural maintenance of chromosomes 6 [Source:HGNC Symbol;Acc:HGNC:20466]	-
ENSG00000160685	1200.38	680.604	0.817654	1.66e-08	7.25e-07	ZBTB7B	1	155002630	155018522	+	4303	protein_coding	zinc finger and BTB domain containing 7B [Source:HGNC Symbol;Acc:HGNC:18668]	ZBTB
ENSG00000143512	347.392	144.096	1.26913	1.7e-08	7.38e-07	HHIPL2	1	222522258	222548103	-	3289	protein_coding	HHIP like 2 [Source:HGNC Symbol;Acc:HGNC:25842]	-
ENSG00000119787	1808.67	2709.12	-0.582602	1.7e-08	7.38e-07	ATL2	2	38294880	38377285	-	4884	protein_coding	atlastin GTPase 2 [Source:HGNC Symbol;Acc:HGNC:24047]	-
ENSG00000184792	448.742	257.852	0.799487	1.71e-08	7.41e-07	OSBP2	22	30693782	30907824	+	6700	protein_coding	oxysterol binding protein 2 [Source:HGNC Symbol;Acc:HGNC:8504]	-
ENSG00000103653	2036.61	1302.88	0.644112	1.8e-08	7.77e-07	CSK	15	74782057	74803198	+	4570	protein_coding	C-terminal Src kinase [Source:HGNC Symbol;Acc:HGNC:2444]	-
ENSG00000186352	111.213	37.7198	1.56044	1.83e-08	7.88e-07	ANKRD37	4	185396021	185400628	+	2580	protein_coding	ankyrin repeat domain 37 [Source:HGNC Symbol;Acc:HGNC:29593]	-
ENSG00000115363	1414.77	903.207	0.647605	1.87e-08	8.05e-07	EVA1A	2	75469302	75569722	-	2744	protein_coding	eva-1 homolog A, regulator of programmed cell death [Source:HGNC Symbol;Acc:HGNC:25816]	-
ENSG00000130707	7377.1	4901.3	0.589954	2.01e-08	8.61e-07	ASS1	9	130444929	130501274	+	3050	protein_coding	argininosuccinate synthase 1 [Source:HGNC Symbol;Acc:HGNC:758]	-
ENSG00000100036	319.009	166.572	0.936261	2.04e-08	8.7e-07	SLC35E4	22	30635652	30669016	+	5531	protein_coding	solute carrier family 35 member E4 [Source:HGNC Symbol;Acc:HGNC:17058]	-
ENSG00000111665	421.178	696.229	-0.724556	2.05e-08	8.73e-07	CDCA3	12	6844793	6852066	-	5653	protein_coding	cell division cycle associated 3 [Source:HGNC Symbol;Acc:HGNC:14624]	-
ENSG00000100650	3351.84	5212.61	-0.636863	2.14e-08	9.1e-07	SRSF5	14	69726900	69772005	+	5357	protein_coding	serine and arginine rich splicing factor 5 [Source:HGNC Symbol;Acc:HGNC:10787]	-
ENSG00000111331	760.525	454.94	0.740399	2.22e-08	9.41e-07	OAS3	12	112938352	112973249	+	8251	protein_coding	2'-5'-oligoadenylate synthetase 3 [Source:HGNC Symbol;Acc:HGNC:8088]	-
ENSG00000150275	723.133	1110.73	-0.619319	2.26e-08	9.56e-07	PCDH15	10	53802771	55627942	-	15423	protein_coding	protocadherin related 15 [Source:HGNC Symbol;Acc:HGNC:14674]	-
ENSG00000163132	459.195	260.133	0.820665	2.29e-08	9.66e-07	MSX1	4	4859666	4863936	+	2120	protein_coding	msh homeobox 1 [Source:HGNC Symbol;Acc:HGNC:7391]	Homeobox
ENSG00000112742	714.202	1368.86	-0.93778	2.37e-08	9.97e-07	TTK	6	80003887	80042527	+	4579	protein_coding	TTK protein kinase [Source:HGNC Symbol;Acc:HGNC:12401]	-
ENSG00000086544	248.042	122.624	1.01595	2.4e-08	1.01e-06	ITPKC	19	40717103	40740860	+	3385	protein_coding	inositol-trisphosphate 3-kinase C [Source:HGNC Symbol;Acc:HGNC:14897]	-
ENSG00000124440	927.3	577.149	0.683293	2.43e-08	1.02e-06	HIF3A	19	46297046	46343433	+	8371	protein_coding	hypoxia inducible factor 3 subunit alpha [Source:HGNC Symbol;Acc:HGNC:15825]	Others
ENSG00000256771	212.651	388.086	-0.867297	2.46e-08	1.03e-06	ZNF253	19	19865886	19894674	+	3626	protein_coding	zinc finger protein 253 [Source:HGNC Symbol;Acc:HGNC:13497]	zf-C2H2
ENSG00000147852	98.9726	30.2698	1.71144	2.47e-08	1.03e-06	VLDLR	9	2621834	2660053	+	9339	protein_coding	very low density lipoprotein receptor [Source:HGNC Symbol;Acc:HGNC:12698]	-
ENSG00000177283	769.575	441.966	0.798721	2.49e-08	1.03e-06	FZD8	10	35638249	35642278	-	4030	protein_coding	frizzled class receptor 8 [Source:HGNC Symbol;Acc:HGNC:4046]	-
ENSG00000072571	932.183	1636.51	-0.811351	2.58e-08	1.07e-06	HMMR	5	163460203	163491945	+	3936	protein_coding	hyaluronan mediated motility receptor [Source:HGNC Symbol;Acc:HGNC:5012]	-
ENSG00000124098	707.215	1094.98	-0.630535	2.61e-08	1.08e-06	FAM210B	20	56358915	56368663	+	3577	protein_coding	family with sequence similarity 210 member B [Source:HGNC Symbol;Acc:HGNC:16102]	-
ENSG00000168906	4759.78	7506.41	-0.657071	2.63e-08	1.08e-06	MAT2A	2	85539165	85545280	+	4487	protein_coding	methionine adenosyltransferase 2A [Source:HGNC Symbol;Acc:HGNC:6904]	-
ENSG00000023330	1695.18	1102.56	0.620292	2.64e-08	1.08e-06	ALAS1	3	52198086	52214327	+	2536	protein_coding	5'-aminolevulinate synthase 1 [Source:HGNC Symbol;Acc:HGNC:396]	-
ENSG00000018408	5346.95	3677.28	0.540177	2.73e-08	1.12e-06	WWTR1	3	149517235	149736714	-	8413	protein_coding	WW domain containing transcription regulator 1 [Source:HGNC Symbol;Acc:HGNC:24042]	-
ENSG00000184986	341.312	184.001	0.889808	2.76e-08	1.13e-06	TMEM121	14	105526603	105530202	+	1904	protein_coding	transmembrane protein 121 [Source:HGNC Symbol;Acc:HGNC:20511]	-
ENSG00000164056	1834.31	1217.55	0.591154	2.82e-08	1.15e-06	SPRY1	4	123396795	123403760	+	3963	protein_coding	sprouty RTK signaling antagonist 1 [Source:HGNC Symbol;Acc:HGNC:11269]	-
ENSG00000180066	351.901	166.14	1.08041	2.87e-08	1.17e-06	C10orf91	10	132444327	132449408	+	2040	lincRNA	chromosome 10 open reading frame 91 (putative) [Source:HGNC Symbol;Acc:HGNC:27275]	-
ENSG00000166173	841.921	459.245	0.873854	2.92e-08	1.18e-06	LARP6	15	70829130	70854159	-	5554	protein_coding	La ribonucleoprotein domain family member 6 [Source:HGNC Symbol;Acc:HGNC:24012]	-
ENSG00000115548	1942.2	3061.67	-0.656403	2.94e-08	1.19e-06	KDM3A	2	86440647	86492716	+	13423	protein_coding	lysine demethylase 3A [Source:HGNC Symbol;Acc:HGNC:20815]	-
ENSG00000126903	288.404	145.215	0.987213	2.98e-08	1.2e-06	SLC10A3	X	154487306	154490690	-	2247	protein_coding	solute carrier family 10 member 3 [Source:HGNC Symbol;Acc:HGNC:22979]	-
ENSG00000183775	548.939	985.157	-0.843842	2.99e-08	1.2e-06	KCTD16	5	144170832	144485686	+	14294	protein_coding	potassium channel tetramerization domain containing 16 [Source:HGNC Symbol;Acc:HGNC:29244]	-
ENSG00000123612	143.802	284.812	-0.985446	3.03e-08	1.22e-06	ACVR1C	2	157526767	157629005	-	9195	protein_coding	activin A receptor type 1C [Source:HGNC Symbol;Acc:HGNC:18123]	-
ENSG00000196968	362.344	191.213	0.922377	3.11e-08	1.25e-06	FUT11	10	73772291	73780251	+	4910	protein_coding	fucosyltransferase 11 [Source:HGNC Symbol;Acc:HGNC:19233]	-
ENSG00000109089	789.67	439.421	0.844537	3.14e-08	1.25e-06	CDR2L	17	74987632	75005800	+	3536	protein_coding	cerebellar degeneration related protein 2 like [Source:HGNC Symbol;Acc:HGNC:29999]	-
ENSG00000198464	363.946	790.926	-1.11917	3.16e-08	1.26e-06	ZNF480	19	52297177	52325922	+	4836	protein_coding	zinc finger protein 480 [Source:HGNC Symbol;Acc:HGNC:23305]	zf-C2H2
ENSG00000169554	1782.35	2790.53	-0.646566	3.24e-08	1.29e-06	ZEB2	2	144364364	144524583	-	25058	protein_coding	zinc finger E-box binding homeobox 2 [Source:HGNC Symbol;Acc:HGNC:14881]	zf-C2H2
ENSG00000163739	39.4455	4.3212	3.17498	3.31e-08	1.31e-06	CXCL1	4	73869393	73871242	+	1296	protein_coding	C-X-C motif chemokine ligand 1 [Source:HGNC Symbol;Acc:HGNC:4602]	-
ENSG00000131015	379.405	208.298	0.866891	3.33e-08	1.32e-06	ULBP2	6	149942000	149949235	+	1349	protein_coding	UL16 binding protein 2 [Source:HGNC Symbol;Acc:HGNC:14894]	-
ENSG00000135625	126.417	46.2698	1.44697	3.48e-08	1.38e-06	EGR4	2	73290929	73293705	-	2377	protein_coding	early growth response 4 [Source:HGNC Symbol;Acc:HGNC:3241]	zf-C2H2
ENSG00000111676	2375.11	1569.03	0.597612	3.56e-08	1.4e-06	ATN1	12	6924463	6942321	+	4762	protein_coding	atrophin 1 [Source:HGNC Symbol;Acc:HGNC:3033]	-
ENSG00000162688	722.667	1110.32	-0.619194	3.59e-08	1.41e-06	AGL	1	99850084	99924023	+	8434	protein_coding	amylo-alpha-1, 6-glucosidase, 4-alpha-glucanotransferase [Source:HGNC Symbol;Acc:HGNC:321]	-
ENSG00000088756	212.296	441.293	-1.05611	3.72e-08	1.46e-06	ARHGAP28	18	6729718	6915716	+	11910	protein_coding	Rho GTPase activating protein 28 [Source:HGNC Symbol;Acc:HGNC:25509]	-
ENSG00000227036	702.058	437.192	0.683022	3.77e-08	1.47e-06	LINC00511	17	72290091	72640472	-	27605	processed_transcript	long intergenic non-protein coding RNA 511 [Source:HGNC Symbol;Acc:HGNC:43564]	-
ENSG00000185634	232.933	111.002	1.06981	4e-08	1.56e-06	SHC4	15	48823735	48963444	-	6063	protein_coding	SHC adaptor protein 4 [Source:HGNC Symbol;Acc:HGNC:16743]	-
ENSG00000126391	1502.31	931.417	0.688893	4.21e-08	1.64e-06	FRMD8	11	65386599	65413525	+	4091	protein_coding	FERM domain containing 8 [Source:HGNC Symbol;Acc:HGNC:25462]	-
ENSG00000149150	450.429	257.747	0.806938	4.23e-08	1.64e-06	SLC43A1	11	57484534	57515786	-	3532	protein_coding	solute carrier family 43 member 1 [Source:HGNC Symbol;Acc:HGNC:9225]	-
ENSG00000163507	940.041	1596.74	-0.76394	4.34e-08	1.68e-06	CIP2A	3	108549869	108589644	-	4579	protein_coding	cell proliferation regulating inhibitor of protein phosphatase 2A [Source:HGNC Symbol;Acc:HGNC:29302]	-
ENSG00000129152	7120.88	4983.89	0.514695	4.45e-08	1.72e-06	MYOD1	11	17719568	17722131	+	1801	protein_coding	myogenic differentiation 1 [Source:HGNC Symbol;Acc:HGNC:7611]	bHLH
ENSG00000159086	836.204	1339.5	-0.679008	4.53e-08	1.74e-06	PAXBP1	21	32733899	32771858	-	7212	protein_coding	PAX3 and PAX7 binding protein 1 [Source:HGNC Symbol;Acc:HGNC:13579]	Others
ENSG00000177951	629.572	382.011	0.719908	4.53e-08	1.74e-06	BET1L	11	167784	207428	-	3868	protein_coding	Bet1 golgi vesicular membrane trafficking protein like [Source:HGNC Symbol;Acc:HGNC:19348]	-
ENSG00000199080	12.2059	60.3758	-2.31134	4.67e-08	1.79e-06	MIR133B	6	52148923	52149041	+	119	miRNA	microRNA 133b [Source:HGNC Symbol;Acc:HGNC:31759]	-
ENSG00000125798	86.6887	24.7853	1.7988	4.79e-08	1.84e-06	FOXA2	20	22581005	22585455	-	2603	protein_coding	forkhead box A2 [Source:HGNC Symbol;Acc:HGNC:5022]	Fork
ENSG00000136108	2762.5	4620.9	-0.741955	4.85e-08	1.85e-06	CKAP2	13	52455429	52476628	+	4547	protein_coding	cytoskeleton associated protein 2 [Source:HGNC Symbol;Acc:HGNC:1990]	-
ENSG00000079459	3343.87	5109.94	-0.611755	4.94e-08	1.88e-06	FDFT1	8	11795573	11839309	+	5202	protein_coding	farnesyl-diphosphate farnesyltransferase 1 [Source:HGNC Symbol;Acc:HGNC:3629]	-
ENSG00000112739	810.112	1301.65	-0.683745	5e-08	1.9e-06	PRPF4B	6	4021267	4064983	+	7859	protein_coding	pre-mRNA processing factor 4B [Source:HGNC Symbol;Acc:HGNC:17346]	-
ENSG00000108107	10060.1	6852.65	0.553866	5.08e-08	1.93e-06	RPL28	19	55385345	55403250	+	6933	protein_coding	ribosomal protein L28 [Source:HGNC Symbol;Acc:HGNC:10330]	-
ENSG00000178295	357.066	667.214	-0.900232	5.12e-08	1.94e-06	GEN1	2	17753858	17788941	+	11827	protein_coding	GEN1, Holliday junction 5' flap endonuclease [Source:HGNC Symbol;Acc:HGNC:26881]	-
ENSG00000166925	1092.03	631.341	0.789094	5.13e-08	1.94e-06	TSC22D4	7	100463359	100479279	-	3715	protein_coding	TSC22 domain family member 4 [Source:HGNC Symbol;Acc:HGNC:21696]	TSC22
ENSG00000127995	424.833	703.346	-0.726222	5.2e-08	1.96e-06	CASD1	7	94509219	94557019	+	5271	protein_coding	CAS1 domain containing 1 [Source:HGNC Symbol;Acc:HGNC:16014]	-
ENSG00000171766	729.462	1279.25	-0.810585	5.27e-08	1.98e-06	GATM	15	45361124	45402327	-	6644	protein_coding	glycine amidinotransferase [Source:HGNC Symbol;Acc:HGNC:4175]	-
ENSG00000108055	1591.39	2663.79	-0.742764	5.37e-08	2.01e-06	SMC3	10	110567691	110604636	+	4275	protein_coding	structural maintenance of chromosomes 3 [Source:HGNC Symbol;Acc:HGNC:2468]	-
ENSG00000151640	1288.43	828.39	0.636584	5.37e-08	2.01e-06	DPYSL4	10	132186900	132205776	+	3176	protein_coding	dihydropyrimidinase like 4 [Source:HGNC Symbol;Acc:HGNC:3016]	-
ENSG00000213976	37.8347	133.603	-1.81315	5.8e-08	2.17e-06	AC010615.1	19	21382865	21387177	+	1764	unprocessed_pseudogene	zinc finger protein pseudogene	-
ENSG00000182809	2194.42	1438.31	0.609061	5.91e-08	2.2e-06	CRIP2	14	105472962	105480170	+	4837	protein_coding	cysteine rich protein 2 [Source:HGNC Symbol;Acc:HGNC:2361]	-
ENSG00000124762	3133.22	1966.27	0.671865	6.05e-08	2.25e-06	CDKN1A	6	36676460	36687339	+	3050	protein_coding	cyclin dependent kinase inhibitor 1A [Source:HGNC Symbol;Acc:HGNC:1784]	-
ENSG00000167964	145.2	288.025	-0.988656	6.06e-08	2.25e-06	RAB26	16	2140803	2154165	+	2488	protein_coding	RAB26, member RAS oncogene family [Source:HGNC Symbol;Acc:HGNC:14259]	-
ENSG00000218891	482.322	273.92	0.814286	6.25e-08	2.31e-06	ZNF579	19	55576770	55580845	-	3321	protein_coding	zinc finger protein 579 [Source:HGNC Symbol;Acc:HGNC:26646]	zf-C2H2
ENSG00000128567	290.244	495.71	-0.772793	6.31e-08	2.33e-06	PODXL	7	131500262	131558217	-	6874	protein_coding	podocalyxin like [Source:HGNC Symbol;Acc:HGNC:9171]	-
ENSG00000196074	48.9599	140.952	-1.52187	6.4e-08	2.35e-06	SYCP2	20	59863563	59933655	-	6466	protein_coding	synaptonemal complex protein 2 [Source:HGNC Symbol;Acc:HGNC:11490]	-
ENSG00000151914	3082.86	4850.58	-0.653701	6.42e-08	2.36e-06	DST	6	56457987	56954628	-	42341	protein_coding	dystonin [Source:HGNC Symbol;Acc:HGNC:1090]	-
ENSG00000196458	457.029	793.646	-0.794814	6.47e-08	2.37e-06	ZNF605	12	132918308	132956306	-	10824	protein_coding	zinc finger protein 605 [Source:HGNC Symbol;Acc:HGNC:28068]	zf-C2H2
ENSG00000171425	419.429	224.867	0.896667	6.57e-08	2.4e-06	ZNF581	19	55635459	55645622	+	1736	protein_coding	zinc finger protein 581 [Source:HGNC Symbol;Acc:HGNC:25017]	zf-C2H2
ENSG00000089048	323.911	644.214	-0.991085	6.74e-08	2.46e-06	ESF1	20	13714322	13784886	-	3216	protein_coding	ESF1 nucleolar pre-rRNA processing protein homolog [Source:HGNC Symbol;Acc:HGNC:15898]	-
ENSG00000159128	779.253	494.412	0.656339	7.01e-08	2.55e-06	IFNGR2	21	33402896	33479348	+	2960	protein_coding	interferon gamma receptor 2 [Source:HGNC Symbol;Acc:HGNC:5440]	-
ENSG00000139292	1697.29	2578.79	-0.603223	7.17e-08	2.6e-06	LGR5	12	71439770	71586310	+	5251	protein_coding	leucine rich repeat containing G protein-coupled receptor 5 [Source:HGNC Symbol;Acc:HGNC:4504]	-
ENSG00000137124	1061.81	1665.84	-0.650295	7.26e-08	2.63e-06	ALDH1B1	9	38392664	38398661	+	3155	protein_coding	aldehyde dehydrogenase 1 family member B1 [Source:HGNC Symbol;Acc:HGNC:407]	-
ENSG00000125826	928.267	597.186	0.636652	7.31e-08	2.64e-06	RBCK1	20	407498	430966	+	4024	protein_coding	RANBP2-type and C3HC4-type zinc finger containing 1 [Source:HGNC Symbol;Acc:HGNC:15864]	-
ENSG00000223749	175.162	365.129	-1.05754	7.35e-08	2.65e-06	MIR503HG	X	134543337	134546632	-	1678	lincRNA	MIR503 host gene [Source:HGNC Symbol;Acc:HGNC:28258]	-
ENSG00000100078	230.205	453.41	-0.979414	7.49e-08	2.69e-06	PLA2G3	22	31134809	31140607	-	2697	protein_coding	phospholipase A2 group III [Source:HGNC Symbol;Acc:HGNC:17934]	-
ENSG00000143811	753.973	423.345	0.83117	7.49e-08	2.69e-06	PYCR2	1	225919877	225924340	-	3602	protein_coding	pyrroline-5-carboxylate reductase 2 [Source:HGNC Symbol;Acc:HGNC:30262]	-
ENSG00000257702	381.905	207.59	0.879237	7.95e-08	2.84e-06	LBX2-AS1	2	74502595	74504678	+	2084	antisense	LBX2 antisense RNA 1 [Source:HGNC Symbol;Acc:HGNC:25136]	-
ENSG00000110693	591.02	964.919	-0.707032	7.95e-08	2.84e-06	SOX6	11	15966449	16739591	-	19636	protein_coding	SRY-box 6 [Source:HGNC Symbol;Acc:HGNC:16421]	HMG
ENSG00000121310	236.474	468.983	-0.985715	8.32e-08	2.97e-06	ECHDC2	1	52895910	52927212	-	11572	protein_coding	enoyl-CoA hydratase domain containing 2 [Source:HGNC Symbol;Acc:HGNC:23408]	-
ENSG00000250461	57.1814	147.382	-1.36232	8.73e-08	3.11e-06	AC122718.1	5	61375112	61375855	+	744	processed_pseudogene	family with sequence similarity 133, member B (FAM133B) pseudogene	-
ENSG00000107159	104.772	4.39546	4.57356	8.79e-08	3.12e-06	CA9	9	35673856	35681159	+	1670	protein_coding	carbonic anhydrase 9 [Source:HGNC Symbol;Acc:HGNC:1383]	-
ENSG00000159263	538.459	312.693	0.784287	9.29e-08	3.29e-06	SIM2	21	36699133	36749917	+	7652	protein_coding	SIM bHLH transcription factor 2 [Source:HGNC Symbol;Acc:HGNC:10883]	Others
ENSG00000205269	56.706	139.614	-1.2994	9.67e-08	3.42e-06	TMEM170B	6	11538278	11583524	+	8362	protein_coding	transmembrane protein 170B [Source:HGNC Symbol;Acc:HGNC:34244]	-
ENSG00000128191	779.39	1204.69	-0.627872	1.02e-07	3.58e-06	DGCR8	22	20080232	20111877	+	7315	protein_coding	DGCR8, microprocessor complex subunit [Source:HGNC Symbol;Acc:HGNC:2847]	-
ENSG00000145725	835.444	1274.16	-0.608407	1.05e-07	3.7e-06	PPIP5K2	5	103120149	103212799	+	17270	protein_coding	diphosphoinositol pentakisphosphate kinase 2 [Source:HGNC Symbol;Acc:HGNC:29035]	-
ENSG00000234745	1346.58	878.59	0.616296	1.12e-07	3.95e-06	HLA-B	6	31269491	31357188	-	3051	protein_coding	major histocompatibility complex, class I, B [Source:HGNC Symbol;Acc:HGNC:4932]	-
ENSG00000248713	517.132	835.195	-0.69231	1.13e-07	3.96e-06	C4orf54	4	99636529	99654648	-	10086	protein_coding	chromosome 4 open reading frame 54 [Source:HGNC Symbol;Acc:HGNC:27741]	-
ENSG00000134986	406.079	669.529	-0.720339	1.13e-07	3.96e-06	NREP	5	111662621	111997464	-	9337	protein_coding	neuronal regeneration related protein [Source:HGNC Symbol;Acc:HGNC:16834]	-
ENSG00000011426	2878.87	4721.45	-0.713524	1.17e-07	4.09e-06	ANLN	7	36389806	36453791	+	6012	protein_coding	anillin actin binding protein [Source:HGNC Symbol;Acc:HGNC:14082]	-
ENSG00000133083	459.68	731.906	-0.67135	1.18e-07	4.11e-06	DCLK1	13	35768652	36131306	-	14375	protein_coding	doublecortin like kinase 1 [Source:HGNC Symbol;Acc:HGNC:2700]	-
ENSG00000109705	208.697	99.285	1.06817	1.23e-07	4.27e-06	NKX3-2	4	13540830	13545050	-	2801	protein_coding	NK3 homeobox 2 [Source:HGNC Symbol;Acc:HGNC:951]	Homeobox
ENSG00000147231	671.157	1038.09	-0.628828	1.25e-07	4.35e-06	CXorf57	X	106611930	106679442	+	4853	protein_coding	chromosome X open reading frame 57 [Source:HGNC Symbol;Acc:HGNC:25486]	-
ENSG00000140464	1056.71	691.477	0.612289	1.27e-07	4.4e-06	PML	15	73994673	74047812	+	12657	protein_coding	promyelocytic leukemia [Source:HGNC Symbol;Acc:HGNC:9113]	-
ENSG00000126254	2187.94	1487.28	0.556591	1.33e-07	4.6e-06	RBM42	19	35629030	35637686	+	2206	protein_coding	RNA binding motif protein 42 [Source:HGNC Symbol;Acc:HGNC:28117]	-
ENSG00000159556	198.504	89.0694	1.15303	1.34e-07	4.63e-06	ISL2	15	76336724	76342476	+	2221	protein_coding	ISL LIM homeobox 2 [Source:HGNC Symbol;Acc:HGNC:18524]	Homeobox
ENSG00000198858	1200.56	735.617	0.705665	1.36e-07	4.67e-06	R3HDM4	19	896503	913245	-	2957	protein_coding	R3H domain containing 4 [Source:HGNC Symbol;Acc:HGNC:28270]	-
ENSG00000105321	676.114	390.93	0.788577	1.36e-07	4.67e-06	CCDC9	19	47255980	47273701	+	3845	protein_coding	coiled-coil domain containing 9 [Source:HGNC Symbol;Acc:HGNC:24560]	-
ENSG00000105327	154.001	51.9798	1.56103	1.37e-07	4.71e-06	BBC3	19	47220822	47232766	-	3180	protein_coding	BCL2 binding component 3 [Source:HGNC Symbol;Acc:HGNC:17868]	-
ENSG00000174938	1232.42	777.532	0.663745	1.44e-07	4.92e-06	SEZ6L2	16	29871159	29899547	-	4110	protein_coding	seizure related 6 homolog like 2 [Source:HGNC Symbol;Acc:HGNC:30844]	-
ENSG00000125740	121.787	47.1416	1.3692	1.49e-07	5.07e-06	FOSB	19	45467995	45475179	+	5553	protein_coding	FosB proto-oncogene, AP-1 transcription factor subunit [Source:HGNC Symbol;Acc:HGNC:3797]	TF_bZIP
ENSG00000172432	1208.32	789.667	0.613259	1.5e-07	5.1e-06	GTPBP2	6	43605316	43629162	-	4624	protein_coding	GTP binding protein 2 [Source:HGNC Symbol;Acc:HGNC:4670]	-
ENSG00000166924	212.421	84.4371	1.32494	1.52e-07	5.16e-06	NYAP1	7	100483927	100494799	+	3586	protein_coding	neuronal tyrosine phosphorylated phosphoinositide-3-kinase adaptor 1 [Source:HGNC Symbol;Acc:HGNC:22009]	-
ENSG00000166986	4411.05	3131.15	0.494546	1.54e-07	5.22e-06	MARS	12	57475445	57517569	+	7028	protein_coding	methionyl-tRNA synthetase [Source:HGNC Symbol;Acc:HGNC:6898]	-
ENSG00000115325	1286.56	829.587	0.632156	1.56e-07	5.27e-06	DOK1	2	74549026	74557554	+	3049	protein_coding	docking protein 1 [Source:HGNC Symbol;Acc:HGNC:2990]	-
ENSG00000153976	278.08	141.89	0.968121	1.56e-07	5.28e-06	HS3ST3A1	17	13495689	13601927	-	2628	protein_coding	heparan sulfate-glucosamine 3-sulfotransferase 3A1 [Source:HGNC Symbol;Acc:HGNC:5196]	-
ENSG00000149016	281.676	150.907	0.898801	1.57e-07	5.29e-06	TUT1	11	62575045	62592177	-	4082	protein_coding	terminal uridylyl transferase 1, U6 snRNA-specific [Source:HGNC Symbol;Acc:HGNC:26184]	-
ENSG00000177463	813.139	1333.32	-0.712762	1.58e-07	5.29e-06	NR2C2	3	14947584	15053600	+	11821	protein_coding	nuclear receptor subfamily 2 group C member 2 [Source:HGNC Symbol;Acc:HGNC:7972]	RXR-like
ENSG00000164465	543.199	327.34	0.729227	1.58e-07	5.29e-06	DCBLD1	6	117453817	117569858	+	6819	protein_coding	discoidin, CUB and LCCL domain containing 1 [Source:HGNC Symbol;Acc:HGNC:21479]	-
ENSG00000068971	878.447	520.15	0.754739	1.62e-07	5.42e-06	PPP2R5B	11	64917553	64934473	+	3376	protein_coding	protein phosphatase 2 regulatory subunit B'beta [Source:HGNC Symbol;Acc:HGNC:9310]	-
ENSG00000003756	890.332	1380.73	-0.632306	1.63e-07	5.43e-06	RBM5	3	50088908	50119021	+	10368	protein_coding	RNA binding motif protein 5 [Source:HGNC Symbol;Acc:HGNC:9902]	-
ENSG00000104765	2196.49	1395.57	0.654336	1.69e-07	5.64e-06	BNIP3L	8	26382898	26505636	+	4307	protein_coding	BCL2 interacting protein 3 like [Source:HGNC Symbol;Acc:HGNC:1085]	-
ENSG00000128274	304.083	158.107	0.940891	1.76e-07	5.85e-06	A4GALT	22	42692112	42721298	-	3407	protein_coding	alpha 1,4-galactosyltransferase (P blood group) [Source:HGNC Symbol;Acc:HGNC:18149]	-
ENSG00000169032	12376	8199.34	0.593841	1.83e-07	6.08e-06	MAP2K1	15	66386817	66492312	+	3759	protein_coding	mitogen-activated protein kinase kinase 1 [Source:HGNC Symbol;Acc:HGNC:6840]	-
ENSG00000244879	249.026	500.804	-1.00601	1.85e-07	6.14e-06	GABPB1-AS1	15	50354959	50372202	+	17179	antisense	GABPB1 antisense RNA 1 [Source:HGNC Symbol;Acc:HGNC:44157]	-
ENSG00000090238	325.04	177.576	0.873759	1.86e-07	6.14e-06	YPEL3	16	30092314	30096915	-	3181	protein_coding	yippee like 3 [Source:HGNC Symbol;Acc:HGNC:18327]	-
ENSG00000140564	1647.46	1022.73	0.6871	1.87e-07	6.16e-06	FURIN	15	90868592	90883458	+	4728	protein_coding	furin, paired basic amino acid cleaving enzyme [Source:HGNC Symbol;Acc:HGNC:8568]	-
ENSG00000166848	1666.9	1140.1	0.548117	1.88e-07	6.2e-06	TERF2IP	16	75647786	75761872	+	3379	protein_coding	TERF2 interacting protein [Source:HGNC Symbol;Acc:HGNC:19246]	-
ENSG00000280119	31.252	111.716	-1.83114	1.89e-07	6.21e-06	AC093642.2	2	242001209	242006013	+	4805	TEC	TEC	-
ENSG00000145623	652.097	398.962	0.708755	1.92e-07	6.29e-06	OSMR	5	38845858	38945596	+	7174	protein_coding	oncostatin M receptor [Source:HGNC Symbol;Acc:HGNC:8507]	-
ENSG00000225361	269.683	132.752	1.02205	1.93e-07	6.3e-06	PPP1R26-AS1	9	135462727	135480777	-	3750	antisense	PPP1R26 antisense RNA 1 [Source:HGNC Symbol;Acc:HGNC:48717]	-
ENSG00000257621	309.934	567.088	-0.869781	1.94e-07	6.35e-06	PSMA3-AS1	14	58265365	58298134	-	7409	antisense	PSMA3 antisense RNA 1 [Source:HGNC Symbol;Acc:HGNC:26445]	-
ENSG00000087085	503.706	283.296	0.827933	1.99e-07	6.5e-06	ACHE	7	100889994	100896974	-	3783	protein_coding	acetylcholinesterase (Cartwright blood group) [Source:HGNC Symbol;Acc:HGNC:108]	-
ENSG00000144560	1618.27	905.748	0.836442	2e-07	6.51e-06	VGLL4	3	11556070	11771350	-	7236	protein_coding	vestigial like family member 4 [Source:HGNC Symbol;Acc:HGNC:28966]	-
ENSG00000067334	1531.12	2702.47	-0.819267	2.03e-07	6.61e-06	DNTTIP2	1	93866283	93879918	-	7519	protein_coding	deoxynucleotidyltransferase terminal interacting protein 2 [Source:HGNC Symbol;Acc:HGNC:24013]	-
ENSG00000138735	115.004	229.149	-0.99468	2.05e-07	6.65e-06	PDE5A	4	119494395	119628991	-	9775	protein_coding	phosphodiesterase 5A [Source:HGNC Symbol;Acc:HGNC:8784]	-
ENSG00000173548	493.996	278.655	0.823615	2.08e-07	6.73e-06	SNX33	15	75647906	75662301	+	8008	protein_coding	sorting nexin 33 [Source:HGNC Symbol;Acc:HGNC:28468]	-
ENSG00000184898	109.932	225.141	-1.03358	2.1e-07	6.76e-06	RBM43	2	151247940	151261879	-	4717	protein_coding	RNA binding motif protein 43 [Source:HGNC Symbol;Acc:HGNC:24790]	-
ENSG00000172466	1933.57	2814.96	-0.541547	2.14e-07	6.9e-06	ZNF24	18	35332212	35345482	-	8257	protein_coding	zinc finger protein 24 [Source:HGNC Symbol;Acc:HGNC:13032]	zf-C2H2
ENSG00000168003	4868.3	3226.2	0.593327	2.16e-07	6.94e-06	SLC3A2	11	62856102	62888875	+	5178	protein_coding	solute carrier family 3 member 2 [Source:HGNC Symbol;Acc:HGNC:11026]	-
ENSG00000225530	139.066	274.065	-0.977966	2.29e-07	7.34e-06	SP3P	13	89361160	89363224	-	2065	processed_pseudogene	Sp3 transcription factor pseudogene [Source:HGNC Symbol;Acc:HGNC:35430]	-
ENSG00000261039	141.32	267.211	-0.918319	2.38e-07	7.63e-06	LINC02544	6	169175304	169182740	-	544	lincRNA	long intergenic non-protein coding RNA 2544 [Source:HGNC Symbol;Acc:HGNC:53578]	-
ENSG00000024526	1405.76	2118.05	-0.591231	2.4e-07	7.66e-06	DEPDC1	1	68474152	68497221	-	5904	protein_coding	DEP domain containing 1 [Source:HGNC Symbol;Acc:HGNC:22949]	-
ENSG00000100941	2842.13	4515.69	-0.667718	2.44e-07	7.79e-06	PNN	14	39175183	39183218	+	4201	protein_coding	pinin, desmosome associated protein [Source:HGNC Symbol;Acc:HGNC:9162]	-
ENSG00000122482	1003.38	1732.55	-0.787381	2.47e-07	7.85e-06	ZNF644	1	90915298	91022272	-	7604	protein_coding	zinc finger protein 644 [Source:HGNC Symbol;Acc:HGNC:29222]	-
ENSG00000168264	754.144	473.053	0.672704	2.49e-07	7.9e-06	IRF2BP2	1	234604269	234609525	-	4724	protein_coding	interferon regulatory factor 2 binding protein 2 [Source:HGNC Symbol;Acc:HGNC:21729]	-
ENSG00000097007	3215.34	2225.09	0.530897	2.52e-07	7.99e-06	ABL1	9	130713946	130887675	+	6276	protein_coding	ABL proto-oncogene 1, non-receptor tyrosine kinase [Source:HGNC Symbol;Acc:HGNC:76]	-
ENSG00000230590	149.623	345.248	-1.20356	2.58e-07	8.16e-06	FTX	X	73946555	74293574	-	28487	lincRNA	FTX transcript, XIST regulator [Source:HGNC Symbol;Acc:HGNC:37190]	-
ENSG00000116133	4924.52	7088.93	-0.525702	2.6e-07	8.22e-06	DHCR24	1	54849627	54887271	-	6290	protein_coding	24-dehydrocholesterol reductase [Source:HGNC Symbol;Acc:HGNC:2859]	-
ENSG00000135540	246.947	131.123	0.912321	2.68e-07	8.43e-06	NHSL1	6	138422043	138692571	-	8741	protein_coding	NHS like 1 [Source:HGNC Symbol;Acc:HGNC:21021]	-
ENSG00000177570	201.025	356.97	-0.829629	2.68e-07	8.43e-06	SAMD12	8	118189455	118622112	-	15378	protein_coding	sterile alpha motif domain containing 12 [Source:HGNC Symbol;Acc:HGNC:31750]	-
ENSG00000090612	317.408	539.767	-0.764791	2.77e-07	8.69e-06	ZNF268	12	133181409	133214831	+	14095	protein_coding	zinc finger protein 268 [Source:HGNC Symbol;Acc:HGNC:13061]	zf-C2H2
ENSG00000149596	434.391	232.811	0.897024	2.8e-07	8.76e-06	JPH2	20	44111695	44187578	-	5943	protein_coding	junctophilin 2 [Source:HGNC Symbol;Acc:HGNC:14202]	-
ENSG00000132481	624.274	378.372	0.720765	2.8e-07	8.76e-06	TRIM47	17	75874161	75878575	-	3142	protein_coding	tripartite motif containing 47 [Source:HGNC Symbol;Acc:HGNC:19020]	-
ENSG00000175220	954.926	631.199	0.597062	2.81e-07	8.76e-06	ARHGAP1	11	46677080	46700615	-	6138	protein_coding	Rho GTPase activating protein 1 [Source:HGNC Symbol;Acc:HGNC:673]	-
ENSG00000253669	171.193	75.4475	1.17758	2.87e-07	8.94e-06	GASAL1	8	102805517	102809971	+	2829	lincRNA	growth arrest associated lncRNA 1 [Source:HGNC Symbol;Acc:HGNC:53461]	-
ENSG00000104897	1600.41	994.764	0.685323	2.98e-07	9.26e-06	SF3A2	19	2236504	2248679	+	3134	protein_coding	splicing factor 3a subunit 2 [Source:HGNC Symbol;Acc:HGNC:10766]	-
ENSG00000122483	269.063	538.085	-0.998146	3.03e-07	9.41e-06	CCDC18	1	93179919	93278730	+	5633	protein_coding	coiled-coil domain containing 18 [Source:HGNC Symbol;Acc:HGNC:30370]	-
ENSG00000163082	14.3439	57.9157	-2.01683	3.06e-07	9.47e-06	SGPP2	2	222424517	222560948	+	3336	protein_coding	sphingosine-1-phosphate phosphatase 2 [Source:HGNC Symbol;Acc:HGNC:19953]	-
ENSG00000104549	2554.75	3726.35	-0.544404	3.08e-07	9.53e-06	SQLE	8	124998497	125022283	+	4305	protein_coding	squalene epoxidase [Source:HGNC Symbol;Acc:HGNC:11279]	-
ENSG00000144395	245.924	487.526	-0.984987	3.1e-07	9.55e-06	CCDC150	2	196639554	196763490	+	9683	protein_coding	coiled-coil domain containing 150 [Source:HGNC Symbol;Acc:HGNC:26834]	-
ENSG00000136830	4061.25	2310	0.813589	3.1e-07	9.55e-06	FAM129B	9	127505339	127578989	-	4629	protein_coding	family with sequence similarity 129 member B [Source:HGNC Symbol;Acc:HGNC:25282]	-
ENSG00000113739	10694.6	7438.67	0.523643	3.11e-07	9.55e-06	STC2	5	173314713	173329503	-	6128	protein_coding	stanniocalcin 2 [Source:HGNC Symbol;Acc:HGNC:11374]	-
ENSG00000105643	513.009	310.292	0.72513	3.16e-07	9.7e-06	ARRDC2	19	18001132	18014102	+	4637	protein_coding	arrestin domain containing 2 [Source:HGNC Symbol;Acc:HGNC:25225]	-
ENSG00000135315	296.371	587.463	-0.985555	3.23e-07	9.88e-06	CEP162	6	84124241	84227635	-	5474	protein_coding	centrosomal protein 162 [Source:HGNC Symbol;Acc:HGNC:21107]	-
ENSG00000213719	5834.28	4050.85	0.526394	3.46e-07	1.06e-05	CLIC1	6	31730581	31739763	-	1942	protein_coding	chloride intracellular channel 1 [Source:HGNC Symbol;Acc:HGNC:2062]	-
ENSG00000117834	13.4346	61.003	-2.17787	3.52e-07	1.07e-05	SLC5A9	1	48222685	48248644	+	4535	protein_coding	solute carrier family 5 member 9 [Source:HGNC Symbol;Acc:HGNC:22146]	-
ENSG00000122180	3326.68	4989.46	-0.584794	3.63e-07	1.11e-05	MYOG	1	203083132	203086036	-	1528	protein_coding	myogenin [Source:HGNC Symbol;Acc:HGNC:7612]	bHLH
ENSG00000198707	227.506	449.974	-0.981921	3.66e-07	1.11e-05	CEP290	12	88049014	88142216	-	10388	protein_coding	centrosomal protein 290 [Source:HGNC Symbol;Acc:HGNC:29021]	-
ENSG00000126461	1931.07	1143.1	0.755676	3.67e-07	1.11e-05	SCAF1	19	49642125	49658642	+	4548	protein_coding	SR-related CTD associated factor 1 [Source:HGNC Symbol;Acc:HGNC:30403]	-
ENSG00000100167	843.095	1268.11	-0.589489	3.7e-07	1.12e-05	2021-09-03	22	41969475	41998221	+	7153	protein_coding	septin 3 [Source:HGNC Symbol;Acc:HGNC:10750]	-
ENSG00000198563	1260.34	2033.8	-0.689971	3.74e-07	1.13e-05	DDX39B	6	31530219	31542448	-	7007	protein_coding	DExD-box helicase 39B [Source:HGNC Symbol;Acc:HGNC:13917]	-
ENSG00000064300	2476.79	1544.83	0.680461	3.76e-07	1.13e-05	NGFR	17	49495293	49515017	+	4150	protein_coding	nerve growth factor receptor [Source:HGNC Symbol;Acc:HGNC:7809]	-
ENSG00000148180	6082.01	4124.4	0.560262	3.78e-07	1.14e-05	GSN	9	121207794	121332843	+	11018	protein_coding	gelsolin [Source:HGNC Symbol;Acc:HGNC:4620]	-
ENSG00000164309	170.624	308.841	-0.854935	3.8e-07	1.14e-05	CMYA5	5	79689877	79800240	+	14179	protein_coding	cardiomyopathy associated 5 [Source:HGNC Symbol;Acc:HGNC:14305]	-
ENSG00000122877	61.1683	15.7056	1.96141	3.82e-07	1.15e-05	EGR2	10	62811996	62919900	-	3689	protein_coding	early growth response 2 [Source:HGNC Symbol;Acc:HGNC:3239]	zf-C2H2
ENSG00000164442	967.846	639.625	0.597859	3.91e-07	1.17e-05	CITED2	6	139371807	139374620	-	2535	protein_coding	Cbp/p300 interacting transactivator with Glu/Asp rich carboxy-terminal domain 2 [Source:HGNC Symbol;Acc:HGNC:1987]	-
ENSG00000135521	370.425	627.089	-0.758798	3.92e-07	1.17e-05	LTV1	6	143843344	143863812	+	1847	protein_coding	LTV1 ribosome biogenesis factor [Source:HGNC Symbol;Acc:HGNC:21173]	-
ENSG00000148175	2349.96	1622.81	0.534067	3.95e-07	1.18e-05	STOM	9	121338988	121370304	-	3198	protein_coding	stomatin [Source:HGNC Symbol;Acc:HGNC:3383]	-
ENSG00000228589	98.2869	248.667	-1.33915	3.96e-07	1.18e-05	SPCS2P4	1	28095742	28096422	-	681	processed_pseudogene	signal peptidase complex subunit 2 pseudogene 4 [Source:HGNC Symbol;Acc:HGNC:45237]	-
ENSG00000105270	418.95	245.849	0.76776	4e-07	1.19e-05	CLIP3	19	36014660	36033343	-	3772	protein_coding	CAP-Gly domain containing linker protein 3 [Source:HGNC Symbol;Acc:HGNC:24314]	-
ENSG00000148604	143.788	291.106	-1.0191	4.04e-07	1.2e-05	RGR	10	84245053	84259960	+	4256	protein_coding	retinal G protein coupled receptor [Source:HGNC Symbol;Acc:HGNC:9990]	-
ENSG00000111110	729.11	1141.62	-0.647544	4.12e-07	1.22e-05	PPM1H	12	62643982	62935037	-	7063	protein_coding	protein phosphatase, Mg2+/Mn2+ dependent 1H [Source:HGNC Symbol;Acc:HGNC:18583]	-
ENSG00000173320	369.65	584.96	-0.662723	4.14e-07	1.22e-05	STOX2	4	183797692	184023526	+	11316	protein_coding	storkhead box 2 [Source:HGNC Symbol;Acc:HGNC:25450]	-
ENSG00000182481	4488.17	6567.46	-0.549139	4.21e-07	1.24e-05	KPNA2	17	68035519	68046842	+	3140	protein_coding	karyopherin subunit alpha 2 [Source:HGNC Symbol;Acc:HGNC:6395]	-
ENSG00000107186	325.455	525.155	-0.690632	4.29e-07	1.26e-05	MPDZ	9	13105704	13279590	-	11273	protein_coding	multiple PDZ domain crumbs cell polarity complex component [Source:HGNC Symbol;Acc:HGNC:7208]	-
ENSG00000113555	100.318	37.356	1.42327	4.3e-07	1.27e-05	PCDH12	5	141943585	141969741	-	6820	protein_coding	protocadherin 12 [Source:HGNC Symbol;Acc:HGNC:8657]	-
ENSG00000171634	803.914	1239.54	-0.624181	4.34e-07	1.27e-05	BPTF	17	67825524	67984378	+	15098	protein_coding	bromodomain PHD finger transcription factor [Source:HGNC Symbol;Acc:HGNC:3581]	-
ENSG00000185359	1835	1273.85	0.526398	4.38e-07	1.29e-05	HGS	17	81683326	81703138	+	8254	protein_coding	hepatocyte growth factor-regulated tyrosine kinase substrate [Source:HGNC Symbol;Acc:HGNC:4897]	-
ENSG00000131981	1131.8	717.165	0.658032	4.57e-07	1.34e-05	LGALS3	14	55124110	55145413	+	2397	protein_coding	galectin 3 [Source:HGNC Symbol;Acc:HGNC:6563]	-
ENSG00000182263	587.354	920.994	-0.648365	4.69e-07	1.37e-05	FIGN	2	163593396	163736012	-	9942	protein_coding	fidgetin, microtubule severing factor [Source:HGNC Symbol;Acc:HGNC:13285]	-
ENSG00000157216	2640.01	1702.18	0.632798	4.74e-07	1.38e-05	SSBP3	1	54225432	54413479	-	5227	protein_coding	single stranded DNA binding protein 3 [Source:HGNC Symbol;Acc:HGNC:15674]	-
ENSG00000198353	570.151	351.499	0.697782	4.82e-07	1.4e-05	HOXC4	12	54016931	54056030	+	2725	protein_coding	homeobox C4 [Source:HGNC Symbol;Acc:HGNC:5126]	Homeobox
ENSG00000182022	1504.79	1021.05	0.559306	4.91e-07	1.43e-05	CHST15	10	124007666	124093607	-	6554	protein_coding	carbohydrate sulfotransferase 15 [Source:HGNC Symbol;Acc:HGNC:18137]	-
ENSG00000101782	2951.69	2030.01	0.540229	4.97e-07	1.44e-05	RIOK3	18	23452823	23486603	+	5320	protein_coding	RIO kinase 3 [Source:HGNC Symbol;Acc:HGNC:11451]	-
ENSG00000067057	3236.88	2250.27	0.524182	5.04e-07	1.46e-05	PFKP	10	3066333	3137712	+	4836	protein_coding	phosphofructokinase, platelet [Source:HGNC Symbol;Acc:HGNC:8878]	-
ENSG00000104976	686.393	422.592	0.699009	5.13e-07	1.48e-05	SNAPC2	19	7920316	7923250	+	2000	protein_coding	small nuclear RNA activating complex polypeptide 2 [Source:HGNC Symbol;Acc:HGNC:11135]	-
ENSG00000029534	848.273	1318.78	-0.636986	5.16e-07	1.49e-05	ANK1	8	41653220	41896762	-	10797	protein_coding	ankyrin 1 [Source:HGNC Symbol;Acc:HGNC:492]	-
ENSG00000125733	597.639	378.128	0.660181	5.18e-07	1.49e-05	TRIP10	19	6737925	6751526	+	3982	protein_coding	thyroid hormone receptor interactor 10 [Source:HGNC Symbol;Acc:HGNC:12304]	-
ENSG00000153214	736.072	478.882	0.620405	5.25e-07	1.51e-05	TMEM87B	2	112055223	112119318	+	5367	protein_coding	transmembrane protein 87B [Source:HGNC Symbol;Acc:HGNC:25913]	-
ENSG00000162396	296.64	165.905	0.837828	5.55e-07	1.59e-05	PARS2	1	54756898	54764514	-	2347	protein_coding	prolyl-tRNA synthetase 2, mitochondrial [Source:HGNC Symbol;Acc:HGNC:30563]	-
ENSG00000180834	82.0032	24.8845	1.7138	5.96e-07	1.71e-05	MAP6D1	3	183815876	183825594	-	2408	protein_coding	MAP6 domain containing 1 [Source:HGNC Symbol;Acc:HGNC:25753]	-
ENSG00000077044	2200.54	1481.88	0.56999	5.98e-07	1.71e-05	DGKD	2	233354507	233472104	+	9771	protein_coding	diacylglycerol kinase delta [Source:HGNC Symbol;Acc:HGNC:2851]	-
ENSG00000104881	411.966	243.787	0.756584	6.02e-07	1.72e-05	PPP1R13L	19	45379634	45406349	-	5032	protein_coding	protein phosphatase 1 regulatory subunit 13 like [Source:HGNC Symbol;Acc:HGNC:18838]	-
ENSG00000140939	711.367	453.773	0.648168	6.08e-07	1.73e-05	NOL3	16	67170154	67175735	+	2992	protein_coding	nucleolar protein 3 [Source:HGNC Symbol;Acc:HGNC:7869]	-
ENSG00000100345	6140.32	4278.61	0.521012	6.31e-07	1.79e-05	MYH9	22	36281277	36388067	-	9012	protein_coding	myosin heavy chain 9 [Source:HGNC Symbol;Acc:HGNC:7579]	-
ENSG00000177427	425.249	227.376	0.901169	6.37e-07	1.81e-05	MIEF2	17	18260534	18266552	+	3969	protein_coding	mitochondrial elongation factor 2 [Source:HGNC Symbol;Acc:HGNC:17920]	-
ENSG00000170412	870.591	550.071	0.661693	6.41e-07	1.82e-05	GPRC5C	17	74424851	74451653	+	8005	protein_coding	G protein-coupled receptor class C group 5 member C [Source:HGNC Symbol;Acc:HGNC:13309]	-
ENSG00000198900	7804.51	5531.58	0.496649	6.42e-07	1.82e-05	TOP1	20	41028818	41124487	+	3738	protein_coding	DNA topoisomerase I [Source:HGNC Symbol;Acc:HGNC:11986]	-
ENSG00000172183	313.348	161.966	0.950366	6.46e-07	1.82e-05	ISG20	15	88636153	88656483	+	7363	protein_coding	interferon stimulated exonuclease gene 20 [Source:HGNC Symbol;Acc:HGNC:6130]	-
ENSG00000105997	223.99	117.289	0.933318	6.54e-07	1.84e-05	HOXA3	7	27106184	27152581	-	4306	protein_coding	homeobox A3 [Source:HGNC Symbol;Acc:HGNC:5104]	Homeobox
ENSG00000175040	342.18	186.997	0.869231	6.7e-07	1.88e-05	CHST2	3	143119331	143124014	+	4582	protein_coding	carbohydrate sulfotransferase 2 [Source:HGNC Symbol;Acc:HGNC:1970]	-
ENSG00000188483	315.9	181.44	0.80036	6.75e-07	1.9e-05	IER5L	9	129175552	129178262	-	2711	protein_coding	immediate early response 5 like [Source:HGNC Symbol;Acc:HGNC:23679]	-
ENSG00000055044	2555.12	3791.16	-0.569073	6.78e-07	1.9e-05	NOP58	2	202265716	202303666	+	3299	protein_coding	NOP58 ribonucleoprotein [Source:HGNC Symbol;Acc:HGNC:29926]	-
ENSG00000239474	2355.24	3641.47	-0.628467	6.89e-07	1.93e-05	KLHL41	2	169509702	169526262	+	2620	protein_coding	kelch like family member 41 [Source:HGNC Symbol;Acc:HGNC:16905]	-
ENSG00000281344	102.512	211.573	-1.04181	6.9e-07	1.93e-05	HELLPAR	12	102197585	102402596	+	205012	macro_lncRNA	HELLP associated long non-coding RNA [Source:HGNC Symbol;Acc:HGNC:43984]	-
ENSG00000012211	281.977	155.767	0.853964	7e-07	1.95e-05	PRICKLE3	X	49175264	49186528	-	3194	protein_coding	prickle planar cell polarity protein 3 [Source:HGNC Symbol;Acc:HGNC:6645]	-
ENSG00000162614	184.954	391.632	-1.08095	7.31e-07	2.04e-05	NEXN	1	77888513	77943895	+	4436	protein_coding	nexilin F-actin binding protein [Source:HGNC Symbol;Acc:HGNC:29557]	-
ENSG00000162496	105.189	36.9686	1.51013	7.34e-07	2.04e-05	DHRS3	1	12567910	12617731	-	3036	protein_coding	dehydrogenase/reductase 3 [Source:HGNC Symbol;Acc:HGNC:17693]	-
ENSG00000099625	432.277	224.662	0.941762	7.38e-07	2.05e-05	CBARP	19	1228287	1238027	-	4591	protein_coding	CACN subunit beta associated regulatory protein [Source:HGNC Symbol;Acc:HGNC:28617]	-
ENSG00000149591	87.1506	203.656	-1.22402	7.69e-07	2.13e-05	TAGLN	11	117199321	117204782	+	3917	protein_coding	transgelin [Source:HGNC Symbol;Acc:HGNC:11553]	-
ENSG00000127526	906.903	584.012	0.634082	7.8e-07	2.16e-05	SLC35E1	19	16549831	16572382	-	7257	protein_coding	solute carrier family 35 member E1 [Source:HGNC Symbol;Acc:HGNC:20803]	-
ENSG00000185630	410.274	649.626	-0.664006	8.03e-07	2.22e-05	PBX1	1	164555584	164899296	+	21249	protein_coding	PBX homeobox 1 [Source:HGNC Symbol;Acc:HGNC:8632]	Homeobox
ENSG00000123200	1919.01	2732.83	-0.509941	8.04e-07	2.22e-05	ZC3H13	13	45954465	46052759	-	10265	protein_coding	zinc finger CCCH-type containing 13 [Source:HGNC Symbol;Acc:HGNC:20368]	-
ENSG00000003989	1198.35	1712.1	-0.514908	8.06e-07	2.22e-05	SLC7A2	8	17497088	17570573	+	7905	protein_coding	solute carrier family 7 member 2 [Source:HGNC Symbol;Acc:HGNC:11060]	-
ENSG00000210082	241651	154470	0.645606	8.09e-07	2.22e-05	MT-RNR2	MT	1671	3229	+	1559	Mt_rRNA	mitochondrially encoded 16S RNA [Source:HGNC Symbol;Acc:HGNC:7471]	-
ENSG00000128203	322.161	183.322	0.812407	8.1e-07	2.22e-05	ASPHD2	22	26429273	26445015	+	3357	protein_coding	aspartate beta-hydroxylase domain containing 2 [Source:HGNC Symbol;Acc:HGNC:30437]	-
ENSG00000111145	1601.01	1088.9	0.555926	8.16e-07	2.24e-05	ELK3	12	96194382	96269835	+	4648	protein_coding	ELK3, ETS transcription factor [Source:HGNC Symbol;Acc:HGNC:3325]	ETS
ENSG00000103855	4310.38	2903.35	0.569805	8.45e-07	2.31e-05	CD276	15	73683966	73714518	+	5542	protein_coding	CD276 molecule [Source:HGNC Symbol;Acc:HGNC:19137]	-
ENSG00000155368	2374.39	3293.4	-0.47208	8.55e-07	2.33e-05	DBI	2	119366921	119372560	+	2509	protein_coding	diazepam binding inhibitor, acyl-CoA binding protein [Source:HGNC Symbol;Acc:HGNC:2690]	-
ENSG00000219607	75.6641	22.9432	1.71287	8.57e-07	2.33e-05	PPP1R3G	6	5084581	5089487	+	4907	protein_coding	protein phosphatase 1 regulatory subunit 3G [Source:HGNC Symbol;Acc:HGNC:14945]	-
ENSG00000158528	593.937	913.204	-0.620551	8.66e-07	2.36e-05	PPP1R9A	7	94907202	95296415	+	11151	protein_coding	protein phosphatase 1 regulatory subunit 9A [Source:HGNC Symbol;Acc:HGNC:14946]	-
ENSG00000156639	1319.64	897.02	0.556727	8.85e-07	2.4e-05	ZFAND3	6	37819499	38154624	+	4036	protein_coding	zinc finger AN1-type containing 3 [Source:HGNC Symbol;Acc:HGNC:18019]	-
ENSG00000183580	313.797	522.083	-0.733924	8.89e-07	2.41e-05	FBXL7	5	15500196	15939795	+	4854	protein_coding	F-box and leucine rich repeat protein 7 [Source:HGNC Symbol;Acc:HGNC:13604]	-
ENSG00000135919	2135.89	1461.77	0.547254	9.9e-07	2.68e-05	SERPINE2	2	223975112	224039319	-	8891	protein_coding	serpin family E member 2 [Source:HGNC Symbol;Acc:HGNC:8951]	-
ENSG00000137868	283.89	155.765	0.866766	9.99e-07	2.7e-05	STRA6	15	74179466	74212267	-	7690	protein_coding	stimulated by retinoic acid 6 [Source:HGNC Symbol;Acc:HGNC:30650]	-
ENSG00000175573	434.363	252.798	0.778616	1.01e-06	2.72e-05	C11orf68	11	65916808	65919117	-	1761	protein_coding	chromosome 11 open reading frame 68 [Source:HGNC Symbol;Acc:HGNC:28801]	-
ENSG00000256671	169.934	81.8548	1.05092	1.02e-06	2.74e-05	LIMS4	2	110446640	110473075	-	2553	protein_coding	LIM zinc finger domain containing 4 [Source:HGNC Symbol;Acc:HGNC:39941]	-
ENSG00000134815	1200.36	814.506	0.55914	1.04e-06	2.79e-05	DHX34	19	47349281	47382704	+	5696	protein_coding	DExH-box helicase 34 [Source:HGNC Symbol;Acc:HGNC:16719]	-
ENSG00000233927	2981.95	2054.69	0.53701	1.04e-06	2.79e-05	RPS28	19	8321158	8323340	+	2119	protein_coding	ribosomal protein S28 [Source:HGNC Symbol;Acc:HGNC:10418]	-
ENSG00000122378	2586.19	3555.17	-0.459224	1.04e-06	2.79e-05	PRXL2A	10	80407829	80437115	+	6520	protein_coding	peroxiredoxin like 2A [Source:HGNC Symbol;Acc:HGNC:28651]	-
ENSG00000104907	1660.19	1147.47	0.532966	1.05e-06	2.81e-05	TRMT1	19	13104902	13117567	-	3364	protein_coding	tRNA methyltransferase 1 [Source:HGNC Symbol;Acc:HGNC:25980]	-
ENSG00000198535	52.9229	10.9956	2.2666	1.06e-06	2.84e-05	C2CD4A	15	62066977	62070917	+	3445	protein_coding	C2 calcium dependent domain containing 4A [Source:HGNC Symbol;Acc:HGNC:33627]	-
ENSG00000069399	169.343	80.7409	1.06453	1.09e-06	2.9e-05	BCL3	19	44747705	44760044	+	3242	protein_coding	B cell CLL/lymphoma 3 [Source:HGNC Symbol;Acc:HGNC:998]	-
ENSG00000115318	3056.92	2080.02	0.555185	1.1e-06	2.92e-05	LOXL3	2	74532414	74555690	-	4363	protein_coding	lysyl oxidase like 3 [Source:HGNC Symbol;Acc:HGNC:13869]	-
ENSG00000128016	190.269	89.7714	1.08095	1.1e-06	2.92e-05	ZFP36	19	39406813	39409412	+	2010	protein_coding	ZFP36 ring finger protein [Source:HGNC Symbol;Acc:HGNC:12862]	-
ENSG00000119707	2125.38	2963.55	-0.479466	1.15e-06	3.04e-05	RBM25	14	73058436	73123898	+	11859	protein_coding	RNA binding motif protein 25 [Source:HGNC Symbol;Acc:HGNC:23244]	-
ENSG00000064933	755.185	1236.71	-0.710786	1.16e-06	3.06e-05	PMS1	2	189784085	189877629	+	5454	protein_coding	PMS1 homolog 1, mismatch repair system component [Source:HGNC Symbol;Acc:HGNC:9121]	HMG
ENSG00000078668	2595.45	3753.89	-0.532294	1.16e-06	3.07e-05	VDAC3	8	42391624	42405897	+	3141	protein_coding	voltage dependent anion channel 3 [Source:HGNC Symbol;Acc:HGNC:12674]	-
ENSG00000118412	415.601	709.996	-0.771476	1.17e-06	3.1e-05	CASP8AP2	6	89829894	89874436	+	8171	protein_coding	caspase 8 associated protein 2 [Source:HGNC Symbol;Acc:HGNC:1510]	-
ENSG00000182040	148.56	66.1522	1.16182	1.19e-06	3.13e-05	USH1G	17	74916084	74923256	-	3558	protein_coding	USH1 protein network component sans [Source:HGNC Symbol;Acc:HGNC:16356]	-
ENSG00000105722	1154.37	648.295	0.831312	1.19e-06	3.13e-05	ERF	19	42247572	42255157	-	3295	protein_coding	ETS2 repressor factor [Source:HGNC Symbol;Acc:HGNC:3444]	ETS
ENSG00000080824	48393.3	72692.1	-0.586979	1.19e-06	3.13e-05	HSP90AA1	14	102080738	102139699	-	5248	protein_coding	heat shock protein 90 alpha family class A member 1 [Source:HGNC Symbol;Acc:HGNC:5253]	-
ENSG00000000971	343.849	582.958	-0.760369	1.21e-06	3.17e-05	CFH	1	196651878	196747504	+	8145	protein_coding	complement factor H [Source:HGNC Symbol;Acc:HGNC:4883]	-
ENSG00000159753	726.412	430.928	0.752717	1.21e-06	3.17e-05	CARMIL2	16	67644919	67657569	+	7699	protein_coding	capping protein regulator and myosin 1 linker 2 [Source:HGNC Symbol;Acc:HGNC:27089]	-
ENSG00000080845	1282.95	895.763	0.518098	1.24e-06	3.23e-05	DLGAP4	20	36306336	36528637	+	8789	protein_coding	DLG associated protein 4 [Source:HGNC Symbol;Acc:HGNC:24476]	-
ENSG00000015532	460.169	281.58	0.708378	1.24e-06	3.24e-05	XYLT2	17	50346092	50363138	+	5472	protein_coding	xylosyltransferase 2 [Source:HGNC Symbol;Acc:HGNC:15517]	-
ENSG00000167470	1807.22	1107	0.706425	1.25e-06	3.25e-05	MIDN	19	1248553	1259140	+	4492	protein_coding	midnolin [Source:HGNC Symbol;Acc:HGNC:16298]	-
ENSG00000179094	1901.64	1262.98	0.589769	1.25e-06	3.25e-05	PER1	17	8140472	8156506	-	7002	protein_coding	period circadian regulator 1 [Source:HGNC Symbol;Acc:HGNC:8845]	-
ENSG00000138131	443.869	266.54	0.734661	1.27e-06	3.31e-05	LOXL4	10	98247690	98268250	-	3653	protein_coding	lysyl oxidase like 4 [Source:HGNC Symbol;Acc:HGNC:17171]	-
ENSG00000272031	173.866	86.411	1.00996	1.28e-06	3.31e-05	ANKRD34A	1	145959442	145964582	-	3677	protein_coding	ankyrin repeat domain 34A [Source:HGNC Symbol;Acc:HGNC:27639]	-
ENSG00000050820	1171.59	717.917	0.705405	1.35e-06	3.49e-05	BCAR1	16	75228187	75268053	-	9178	protein_coding	BCAR1, Cas family scaffold protein [Source:HGNC Symbol;Acc:HGNC:971]	-
ENSG00000153201	4250.24	6381.52	-0.586245	1.36e-06	3.52e-05	RANBP2	2	108719481	108785811	+	12302	protein_coding	RAN binding protein 2 [Source:HGNC Symbol;Acc:HGNC:9848]	-
ENSG00000185800	868.281	471.541	0.879035	1.36e-06	3.52e-05	DMWD	19	45782947	45792802	-	5658	protein_coding	DM1 locus, WD repeat containing [Source:HGNC Symbol;Acc:HGNC:2936]	-
ENSG00000169045	8855.53	12190.7	-0.461128	1.39e-06	3.57e-05	HNRNPH1	5	179614178	179634784	-	9480	protein_coding	heterogeneous nuclear ribonucleoprotein H1 [Source:HGNC Symbol;Acc:HGNC:5041]	-
ENSG00000104093	497.119	794.93	-0.676043	1.39e-06	3.57e-05	DMXL2	15	51447711	51622833	-	13807	protein_coding	Dmx like 2 [Source:HGNC Symbol;Acc:HGNC:2938]	-
ENSG00000108823	1376.01	884.353	0.636858	1.39e-06	3.58e-05	SGCA	17	50164214	50175931	+	2452	protein_coding	sarcoglycan alpha [Source:HGNC Symbol;Acc:HGNC:10805]	-
ENSG00000198380	3282.68	2349.56	0.482661	1.4e-06	3.58e-05	GFPT1	2	69319769	69387254	-	8866	protein_coding	glutamine--fructose-6-phosphate transaminase 1 [Source:HGNC Symbol;Acc:HGNC:4241]	-
ENSG00000100815	461.385	751.084	-0.702174	1.4e-06	3.58e-05	TRIP11	14	91965991	92040896	-	10372	protein_coding	thyroid hormone receptor interactor 11 [Source:HGNC Symbol;Acc:HGNC:12305]	-
ENSG00000163156	987.073	671.82	0.554641	1.4e-06	3.58e-05	SCNM1	1	151156664	151170297	+	3265	protein_coding	sodium channel modifier 1 [Source:HGNC Symbol;Acc:HGNC:23136]	-
ENSG00000242125	2245.5	3257.67	-0.536481	1.41e-06	3.6e-05	SNHG3	1	28505980	28510892	+	4088	processed_transcript	small nucleolar RNA host gene 3 [Source:HGNC Symbol;Acc:HGNC:10118]	-
ENSG00000106991	675.493	437.093	0.627151	1.42e-06	3.63e-05	ENG	9	127815012	127854756	-	3935	protein_coding	endoglin [Source:HGNC Symbol;Acc:HGNC:3349]	-
ENSG00000177374	85.8977	28.475	1.58389	1.43e-06	3.65e-05	HIC1	17	2054154	2063241	+	8108	protein_coding	HIC ZBTB transcriptional repressor 1 [Source:HGNC Symbol;Acc:HGNC:4909]	ZBTB
ENSG00000070495	1039.14	706.574	0.555917	1.46e-06	3.7e-05	JMJD6	17	76712832	76726799	-	5969	protein_coding	jumonji domain containing 6, arginine demethylase and lysine hydroxylase [Source:HGNC Symbol;Acc:HGNC:19355]	-
ENSG00000152580	170.025	315.525	-0.890808	1.47e-06	3.72e-05	IGSF10	3	151425384	151458709	-	11727	protein_coding	immunoglobulin superfamily member 10 [Source:HGNC Symbol;Acc:HGNC:26384]	-
ENSG00000214402	25.3246	101.388	-1.99584	1.5e-06	3.81e-05	LCNL1	9	136981904	136986410	+	4052	protein_coding	lipocalin like 1 [Source:HGNC Symbol;Acc:HGNC:34436]	-
ENSG00000075426	2580.54	1754.9	0.555856	1.51e-06	3.82e-05	FOSL2	2	28392448	28417312	+	7157	protein_coding	FOS like 2, AP-1 transcription factor subunit [Source:HGNC Symbol;Acc:HGNC:3798]	TF_bZIP
ENSG00000163510	774.222	1311.19	-0.759284	1.52e-06	3.83e-05	CWC22	2	179944876	180007113	-	3324	protein_coding	CWC22 spliceosome associated protein homolog [Source:HGNC Symbol;Acc:HGNC:29322]	-
ENSG00000052749	2177.27	1539.01	0.50027	1.63e-06	4.11e-05	RRP12	10	97356358	97426076	-	8529	protein_coding	ribosomal RNA processing 12 homolog [Source:HGNC Symbol;Acc:HGNC:29100]	-
ENSG00000248498	69.0607	21.2156	1.70646	1.63e-06	4.11e-05	ASNSP1	8	46579213	46638886	-	2835	transcribed_unprocessed_pseudogene	asparagine synthetase pseudogene 1 [Source:HGNC Symbol;Acc:HGNC:754]	-
ENSG00000187951	126.617	230.278	-0.862314	1.65e-06	4.15e-05	AC091057.1	15	30658717	30772993	+	5637	processed_transcript	OTU deubiquitinase 7A pseudogene [Source:NCBI gene;Acc:100288637]	-
ENSG00000176244	108.855	204.449	-0.908651	1.67e-06	4.19e-05	ACBD7	10	15077523	15088776	-	1498	protein_coding	acyl-CoA binding domain containing 7 [Source:HGNC Symbol;Acc:HGNC:17715]	-
ENSG00000047188	648.418	968.31	-0.578298	1.68e-06	4.21e-05	YTHDC2	5	113513683	113595285	+	10816	protein_coding	YTH domain containing 2 [Source:HGNC Symbol;Acc:HGNC:24721]	-
ENSG00000159433	262.628	430.153	-0.711355	1.78e-06	4.44e-05	STARD9	15	42575659	42720981	+	20706	protein_coding	StAR related lipid transfer domain containing 9 [Source:HGNC Symbol;Acc:HGNC:19162]	-
ENSG00000130175	3700.26	2515.39	0.556522	1.79e-06	4.46e-05	PRKCSH	19	11435288	11450968	+	5166	protein_coding	protein kinase C substrate 80K-H [Source:HGNC Symbol;Acc:HGNC:9411]	-
ENSG00000185920	829.8	547.067	0.600009	1.8e-06	4.49e-05	PTCH1	9	95442980	95517057	-	16591	protein_coding	patched 1 [Source:HGNC Symbol;Acc:HGNC:9585]	-
ENSG00000153922	951.329	1524.02	-0.679077	1.84e-06	4.58e-05	CHD1	5	98853985	98928957	-	10437	protein_coding	chromodomain helicase DNA binding protein 1 [Source:HGNC Symbol;Acc:HGNC:1915]	-
ENSG00000131389	1075.58	1569.59	-0.545568	1.88e-06	4.67e-05	SLC6A6	3	14402576	14489349	+	8254	protein_coding	solute carrier family 6 member 6 [Source:HGNC Symbol;Acc:HGNC:11052]	-
ENSG00000185745	369.781	624.017	-0.753671	1.92e-06	4.76e-05	IFIT1	10	89392546	89406486	+	4613	protein_coding	interferon induced protein with tetratricopeptide repeats 1 [Source:HGNC Symbol;Acc:HGNC:5407]	-
ENSG00000010810	1431.12	1007.92	0.505329	1.93e-06	4.78e-05	FYN	6	111660332	111873452	-	7411	protein_coding	FYN proto-oncogene, Src family tyrosine kinase [Source:HGNC Symbol;Acc:HGNC:4037]	-
ENSG00000213654	146.378	62.78	1.21412	1.94e-06	4.8e-05	GPSM3	6	32190766	32195523	-	1854	protein_coding	G protein signaling modulator 3 [Source:HGNC Symbol;Acc:HGNC:13945]	-
ENSG00000135164	857.246	1359.48	-0.664399	1.94e-06	4.8e-05	DMTF1	7	87152361	87196337	+	9417	protein_coding	cyclin D binding myb like transcription factor 1 [Source:HGNC Symbol;Acc:HGNC:14603]	MYB
ENSG00000217801	229.091	114.859	0.998603	1.95e-06	4.8e-05	AL390719.1	1	1059734	1069355	+	2171	transcribed_unprocessed_pseudogene	uncharacterized LOC100288175 [Source:NCBI gene;Acc:100288175]	-
ENSG00000176593	386.578	635.491	-0.715923	1.95e-06	4.82e-05	AC008969.1	19	58002061	58011232	+	8787	processed_transcript	uncharacterized LOC100128398 [Source:NCBI gene;Acc:100128398]	-
ENSG00000174173	569.464	904.105	-0.666072	2.01e-06	4.93e-05	TRMT10C	3	101561862	101566446	+	1888	protein_coding	tRNA methyltransferase 10C, mitochondrial RNase P subunit [Source:HGNC Symbol;Acc:HGNC:26022]	-
ENSG00000166484	485.241	298.802	0.701087	2.01e-06	4.95e-05	MAPK7	17	19377721	19383544	+	5196	protein_coding	mitogen-activated protein kinase 7 [Source:HGNC Symbol;Acc:HGNC:6880]	-
ENSG00000115109	650.401	946.976	-0.541864	2.03e-06	4.98e-05	EPB41L5	2	120013005	120179119	+	9281	protein_coding	erythrocyte membrane protein band 4.1 like 5 [Source:HGNC Symbol;Acc:HGNC:19819]	-
ENSG00000115009	50.1814	12.5493	1.99792	2.03e-06	4.98e-05	CCL20	2	227805739	227817564	+	1594	protein_coding	C-C motif chemokine ligand 20 [Source:HGNC Symbol;Acc:HGNC:10619]	-
ENSG00000084070	1765.23	1223.08	0.52917	2.07e-06	5.06e-05	SMAP2	1	40344850	40423326	+	3631	protein_coding	small ArfGAP2 [Source:HGNC Symbol;Acc:HGNC:25082]	-
ENSG00000105373	4047.14	2971.34	0.445835	2.07e-06	5.06e-05	NOP53	19	47745522	47757058	+	5341	protein_coding	NOP53 ribosome biogenesis factor [Source:HGNC Symbol;Acc:HGNC:4333]	-
ENSG00000124145	1065.73	667.898	0.672895	2.09e-06	5.09e-05	SDC4	20	45325288	45348424	-	2613	protein_coding	syndecan 4 [Source:HGNC Symbol;Acc:HGNC:10661]	-
ENSG00000054598	264.678	429.404	-0.697726	2.11e-06	5.12e-05	FOXC1	6	1609972	1613897	+	3926	protein_coding	forkhead box C1 [Source:HGNC Symbol;Acc:HGNC:3800]	Fork
ENSG00000197747	1686.33	1113.59	0.598429	2.11e-06	5.12e-05	S100A10	1	151982915	151994390	-	1543	protein_coding	S100 calcium binding protein A10 [Source:HGNC Symbol;Acc:HGNC:10487]	-
ENSG00000173110	101.098	30.1572	1.73517	2.15e-06	5.2e-05	HSPA6	1	161524540	161526910	+	2371	protein_coding	heat shock protein family A (Hsp70) member 6 [Source:HGNC Symbol;Acc:HGNC:5239]	-
ENSG00000108848	2959.17	4448.15	-0.587778	2.15e-06	5.2e-05	LUC7L3	17	50719544	50756213	+	8151	protein_coding	LUC7 like 3 pre-mRNA splicing factor [Source:HGNC Symbol;Acc:HGNC:24309]	-
ENSG00000131773	554.791	353.975	0.648112	2.15e-06	5.21e-05	KHDRBS3	8	135457457	135656722	+	8645	protein_coding	KH RNA binding domain containing, signal transduction associated 3 [Source:HGNC Symbol;Acc:HGNC:18117]	-
ENSG00000133739	266.54	511.384	-0.939144	2.2e-06	5.31e-05	LRRCC1	8	85107147	85146076	+	5065	protein_coding	leucine rich repeat and coiled-coil centrosomal protein 1 [Source:HGNC Symbol;Acc:HGNC:29373]	-
ENSG00000168917	420.757	254.663	0.723909	2.23e-06	5.39e-05	SLC35G2	3	136818647	136855892	+	4287	protein_coding	solute carrier family 35 member G2 [Source:HGNC Symbol;Acc:HGNC:28480]	-
ENSG00000119950	895.164	589.311	0.603726	2.24e-06	5.39e-05	MXI1	10	110207605	110287365	+	4607	protein_coding	MAX interactor 1, dimerization protein [Source:HGNC Symbol;Acc:HGNC:7534]	bHLH
ENSG00000152795	4678.75	6309.7	-0.431372	2.24e-06	5.39e-05	HNRNPDL	4	82422564	82430408	-	5476	protein_coding	heterogeneous nuclear ribonucleoprotein D like [Source:HGNC Symbol;Acc:HGNC:5037]	-
ENSG00000186162	339.274	204.069	0.733056	2.25e-06	5.41e-05	CIDECP	3	10014238	10026365	-	3017	transcribed_unprocessed_pseudogene	cell death-inducing DFFA-like effector c pseudogene [Source:HGNC Symbol;Acc:HGNC:24230]	-
ENSG00000115232	1036.32	1519.06	-0.551825	2.28e-06	5.47e-05	ITGA4	2	181457202	181536187	+	7901	protein_coding	integrin subunit alpha 4 [Source:HGNC Symbol;Acc:HGNC:6140]	-
ENSG00000090470	594.626	378.393	0.650449	2.31e-06	5.54e-05	PDCD7	15	65117379	65133836	-	3263	protein_coding	programmed cell death 7 [Source:HGNC Symbol;Acc:HGNC:8767]	-
ENSG00000277258	874.035	543.097	0.684914	2.33e-06	5.56e-05	PCGF2	17	38733897	38749817	-	3511	protein_coding	polycomb group ring finger 2 [Source:HGNC Symbol;Acc:HGNC:12929]	-
ENSG00000123146	1024.37	640.419	0.67659	2.33e-06	5.57e-05	ADGRE5	19	14380501	14408725	+	5382	protein_coding	adhesion G protein-coupled receptor E5 [Source:HGNC Symbol;Acc:HGNC:1711]	-
ENSG00000175467	1229.45	834.496	0.558703	2.36e-06	5.63e-05	SART1	11	65961689	65979828	+	4323	protein_coding	SART1, U4/U6.U5 tri-snRNP-associated protein 1 [Source:HGNC Symbol;Acc:HGNC:10538]	-
ENSG00000165527	2222.37	1564.99	0.505764	2.41e-06	5.75e-05	ARF6	14	49893092	49897054	+	3865	protein_coding	ADP ribosylation factor 6 [Source:HGNC Symbol;Acc:HGNC:659]	-
ENSG00000142867	786.801	509.303	0.628193	2.5e-06	5.95e-05	BCL10	1	85265776	85276904	-	4618	protein_coding	B cell CLL/lymphoma 10 [Source:HGNC Symbol;Acc:HGNC:989]	-
ENSG00000125753	2369.65	1411.84	0.746465	2.51e-06	5.95e-05	VASP	19	45506579	45526983	+	3601	protein_coding	vasodilator stimulated phosphoprotein [Source:HGNC Symbol;Acc:HGNC:12652]	-
ENSG00000185730	561.912	326.024	0.782855	2.52e-06	5.97e-05	ZNF696	8	143289676	143298061	+	4012	protein_coding	zinc finger protein 696 [Source:HGNC Symbol;Acc:HGNC:25872]	zf-C2H2
ENSG00000170485	1924.83	1361.67	0.499598	2.54e-06	6.01e-05	NPAS2	2	100820152	100996829	+	12491	protein_coding	neuronal PAS domain protein 2 [Source:HGNC Symbol;Acc:HGNC:7895]	bHLH
ENSG00000148019	733.879	1090.29	-0.570838	2.61e-06	6.16e-05	CEP78	9	78236062	78279690	+	14355	protein_coding	centrosomal protein 78 [Source:HGNC Symbol;Acc:HGNC:25740]	-
ENSG00000128285	306.339	480.28	-0.648058	2.66e-06	6.28e-05	MCHR1	22	40678750	40682814	+	2961	protein_coding	melanin concentrating hormone receptor 1 [Source:HGNC Symbol;Acc:HGNC:4479]	-
ENSG00000176720	1400.19	933.095	0.584776	2.67e-06	6.29e-05	BOK	2	241551424	241574138	+	2711	protein_coding	BOK, BCL2 family apoptosis regulator [Source:HGNC Symbol;Acc:HGNC:1087]	-
ENSG00000197019	310.099	160.61	0.946445	2.68e-06	6.3e-05	SERTAD1	19	40421592	40426025	-	2114	protein_coding	SERTA domain containing 1 [Source:HGNC Symbol;Acc:HGNC:17932]	-
ENSG00000127528	132.633	58.5521	1.17845	2.7e-06	6.36e-05	KLF2	19	16324817	16327874	+	2018	protein_coding	Kruppel like factor 2 [Source:HGNC Symbol;Acc:HGNC:6347]	zf-C2H2
ENSG00000137693	2160.34	1420.01	0.604655	2.78e-06	6.53e-05	YAP1	11	102110461	102233423	+	6296	protein_coding	Yes associated protein 1 [Source:HGNC Symbol;Acc:HGNC:16262]	-
ENSG00000166598	19176.8	28596.7	-0.576461	2.8e-06	6.56e-05	HSP90B1	12	103930107	103953645	+	4695	protein_coding	heat shock protein 90 beta family member 1 [Source:HGNC Symbol;Acc:HGNC:12028]	-
ENSG00000157613	153.52	72.9958	1.06839	2.82e-06	6.59e-05	CREB3L1	11	46277661	46321422	+	4037	protein_coding	cAMP responsive element binding protein 3 like 1 [Source:HGNC Symbol;Acc:HGNC:18856]	TF_bZIP
ENSG00000106443	1235.11	1905.81	-0.625381	2.85e-06	6.66e-05	PHF14	7	10973336	11169630	+	14051	protein_coding	PHD finger protein 14 [Source:HGNC Symbol;Acc:HGNC:22203]	-
ENSG00000179111	638.152	342.825	0.894561	2.86e-06	6.67e-05	HES7	17	8120590	8124092	-	1868	protein_coding	hes family bHLH transcription factor 7 [Source:HGNC Symbol;Acc:HGNC:15977]	bHLH
ENSG00000152443	366.919	568.358	-0.630489	2.87e-06	6.68e-05	ZNF776	19	57746796	57758159	+	5484	protein_coding	zinc finger protein 776 [Source:HGNC Symbol;Acc:HGNC:26765]	zf-C2H2
ENSG00000267041	522.053	810.144	-0.633128	2.9e-06	6.74e-05	ZNF850	19	36714383	36772825	-	7850	protein_coding	zinc finger protein 850 [Source:HGNC Symbol;Acc:HGNC:27994]	zf-C2H2
ENSG00000155846	418.865	668.928	-0.67577	2.94e-06	6.84e-05	PPARGC1B	5	149730298	149855022	+	12889	protein_coding	PPARG coactivator 1 beta [Source:HGNC Symbol;Acc:HGNC:30022]	-
ENSG00000120137	2562.9	3496.52	-0.448316	2.96e-06	6.87e-05	PANK3	5	168548495	168579600	-	10580	protein_coding	pantothenate kinase 3 [Source:HGNC Symbol;Acc:HGNC:19365]	-
ENSG00000115310	9367.38	7014.58	0.417257	2.96e-06	6.87e-05	RTN4	2	54972187	55112621	-	6644	protein_coding	reticulon 4 [Source:HGNC Symbol;Acc:HGNC:14085]	-
ENSG00000196182	1658.2	1079.7	0.618214	2.97e-06	6.88e-05	STK40	1	36339624	36385896	-	5590	protein_coding	serine/threonine kinase 40 [Source:HGNC Symbol;Acc:HGNC:21373]	-
ENSG00000179348	631.524	339.825	0.892436	2.98e-06	6.88e-05	GATA2	3	128479427	128493185	-	4459	protein_coding	GATA binding protein 2 [Source:HGNC Symbol;Acc:HGNC:4171]	zf-GATA
ENSG00000214655	995.842	626.827	0.666649	2.98e-06	6.88e-05	ZSWIM8	10	73785582	73801797	+	7953	protein_coding	zinc finger SWIM-type containing 8 [Source:HGNC Symbol;Acc:HGNC:23528]	-
ENSG00000179335	999.102	691.992	0.52985	3e-06	6.91e-05	CLK3	15	74598500	74645414	+	20443	protein_coding	CDC like kinase 3 [Source:HGNC Symbol;Acc:HGNC:2071]	-
ENSG00000175894	71.6504	22.7224	1.65273	3.01e-06	6.92e-05	TSPEAR	21	44497892	44711580	-	4471	protein_coding	thrombospondin type laminin G domain and EAR repeats [Source:HGNC Symbol;Acc:HGNC:1268]	-
ENSG00000181444	471.803	303.102	0.638269	3.05e-06	7e-05	ZNF467	7	149764182	149773479	-	2734	protein_coding	zinc finger protein 467 [Source:HGNC Symbol;Acc:HGNC:23154]	zf-C2H2
ENSG00000168779	282.38	159.913	0.820355	3.05e-06	7e-05	SHOX2	3	158095954	158106503	-	5045	protein_coding	short stature homeobox 2 [Source:HGNC Symbol;Acc:HGNC:10854]	Homeobox
ENSG00000104812	2220.26	1606.12	0.467058	3.08e-06	7.06e-05	GYS1	19	48968125	48993310	-	4246	protein_coding	glycogen synthase 1 [Source:HGNC Symbol;Acc:HGNC:4706]	-
ENSG00000173039	1435.96	970.65	0.564181	3.09e-06	7.06e-05	RELA	11	65653596	65663094	-	5464	protein_coding	RELA proto-oncogene, NF-kB subunit [Source:HGNC Symbol;Acc:HGNC:9955]	RHD
ENSG00000108515	3926.53	5372.36	-0.452448	3.18e-06	7.25e-05	ENO3	17	4948092	4957131	+	4292	protein_coding	enolase 3 [Source:HGNC Symbol;Acc:HGNC:3354]	-
ENSG00000197020	430.925	715.563	-0.730136	3.35e-06	7.63e-05	ZNF100	19	21722766	21767628	-	6612	protein_coding	zinc finger protein 100 [Source:HGNC Symbol;Acc:HGNC:12880]	zf-C2H2
ENSG00000121957	541.896	867.542	-0.678237	3.39e-06	7.72e-05	GPSM2	1	108875350	108934545	+	9130	protein_coding	G protein signaling modulator 2 [Source:HGNC Symbol;Acc:HGNC:29501]	-
ENSG00000109805	1437.96	2205.71	-0.616804	3.42e-06	7.78e-05	NCAPG	4	17810902	17844862	+	4921	protein_coding	non-SMC condensin I complex subunit G [Source:HGNC Symbol;Acc:HGNC:24304]	-
ENSG00000136881	21.9315	72.662	-1.72508	3.46e-06	7.85e-05	BAAT	9	101360417	101383519	-	3389	protein_coding	bile acid-CoA:amino acid N-acyltransferase [Source:HGNC Symbol;Acc:HGNC:932]	-
ENSG00000131263	1264.2	1748.9	-0.468082	3.47e-06	7.86e-05	RLIM	X	74585217	74614617	-	8379	protein_coding	ring finger protein, LIM domain interacting [Source:HGNC Symbol;Acc:HGNC:13429]	-
ENSG00000206503	3506.75	2509.57	0.482371	3.49e-06	7.89e-05	HLA-A	6	29941260	29945884	+	2710	protein_coding	major histocompatibility complex, class I, A [Source:HGNC Symbol;Acc:HGNC:4931]	-
ENSG00000009724	17.052	58.9548	-1.78851	3.54e-06	8e-05	MASP2	1	11026523	11047233	-	4251	protein_coding	mannan binding lectin serine peptidase 2 [Source:HGNC Symbol;Acc:HGNC:6902]	-
ENSG00000244486	711.437	400.526	0.827347	3.65e-06	8.24e-05	SCARF2	22	20424815	20437826	-	3341	protein_coding	scavenger receptor class F member 2 [Source:HGNC Symbol;Acc:HGNC:19869]	-
ENSG00000143603	291.633	484.962	-0.733501	3.67e-06	8.27e-05	KCNN3	1	154697455	154870280	-	13598	protein_coding	potassium calcium-activated channel subfamily N member 3 [Source:HGNC Symbol;Acc:HGNC:6292]	-
ENSG00000121621	378.011	703.926	-0.895397	3.67e-06	8.27e-05	KIF18A	11	28020620	28108308	-	4668	protein_coding	kinesin family member 18A [Source:HGNC Symbol;Acc:HGNC:29441]	-
ENSG00000143320	6503.79	4589.38	0.503064	3.71e-06	8.35e-05	CRABP2	1	156699606	156705816	-	1100	protein_coding	cellular retinoic acid binding protein 2 [Source:HGNC Symbol;Acc:HGNC:2339]	-
ENSG00000196604	66.5022	142.756	-1.10525	3.75e-06	8.42e-05	POTEF	2	130074030	130129222	-	4209	protein_coding	POTE ankyrin domain family member F [Source:HGNC Symbol;Acc:HGNC:33905]	-
ENSG00000137726	800.089	1168.27	-0.546182	3.76e-06	8.43e-05	FXYD6	11	117836976	117877486	-	5137	protein_coding	FXYD domain containing ion transport regulator 6 [Source:HGNC Symbol;Acc:HGNC:4030]	-
ENSG00000115738	539.154	300.932	0.841727	3.84e-06	8.6e-05	ID2	2	8678845	8684453	+	2205	protein_coding	inhibitor of DNA binding 2 [Source:HGNC Symbol;Acc:HGNC:5361]	bHLH
ENSG00000173065	489.526	311.295	0.653618	3.88e-06	8.68e-05	FAM222B	17	28755978	28855232	-	5514	protein_coding	family with sequence similarity 222 member B [Source:HGNC Symbol;Acc:HGNC:25563]	-
ENSG00000138653	58.2546	129.266	-1.14879	3.89e-06	8.68e-05	NDST4	4	114827763	115113876	-	3719	protein_coding	N-deacetylase and N-sulfotransferase 4 [Source:HGNC Symbol;Acc:HGNC:20779]	-
ENSG00000102226	2317.75	1686.03	0.458936	4.03e-06	8.98e-05	USP11	X	47232690	47248328	+	5269	protein_coding	ubiquitin specific peptidase 11 [Source:HGNC Symbol;Acc:HGNC:12609]	-
ENSG00000166263	293.856	495.72	-0.753277	4.03e-06	8.98e-05	STXBP4	17	54968727	55173632	+	18055	protein_coding	syntaxin binding protein 4 [Source:HGNC Symbol;Acc:HGNC:19694]	-
ENSG00000179862	273.594	145.465	0.909063	4.04e-06	8.99e-05	CITED4	1	40861051	40862366	-	1316	protein_coding	Cbp/p300 interacting transactivator with Glu/Asp rich carboxy-terminal domain 4 [Source:HGNC Symbol;Acc:HGNC:18696]	-
ENSG00000038427	1650.4	2484.59	-0.589984	4.1e-06	9.11e-05	VCAN	5	83471465	83582303	+	14831	protein_coding	versican [Source:HGNC Symbol;Acc:HGNC:2464]	-
ENSG00000144354	1277.78	1883.57	-0.55924	4.14e-06	9.18e-05	CDCA7	2	173354820	173368997	+	3934	protein_coding	cell division cycle associated 7 [Source:HGNC Symbol;Acc:HGNC:14628]	-
ENSG00000236453	124.482	57.5775	1.11228	4.25e-06	9.42e-05	AC003092.1	7	94022833	94066661	+	1064	lincRNA	novel transcript	-
ENSG00000132716	366.652	584.425	-0.671873	4.28e-06	9.46e-05	DCAF8	1	160215715	160262531	-	7587	protein_coding	DDB1 and CUL4 associated factor 8 [Source:HGNC Symbol;Acc:HGNC:24891]	-
ENSG00000177542	1348.74	805.68	0.742391	4.35e-06	9.6e-05	SLC25A22	11	790475	798333	-	4647	protein_coding	solute carrier family 25 member 22 [Source:HGNC Symbol;Acc:HGNC:19954]	-
ENSG00000134363	235.627	126.855	0.891532	4.38e-06	9.67e-05	FST	5	53480409	53487134	+	2969	protein_coding	follistatin [Source:HGNC Symbol;Acc:HGNC:3971]	-
ENSG00000123329	148.213	62.2818	1.24945	4.45e-06	9.81e-05	ARHGAP9	12	57472255	57488814	-	5127	protein_coding	Rho GTPase activating protein 9 [Source:HGNC Symbol;Acc:HGNC:14130]	-
ENSG00000198863	475.909	303.395	0.649515	4.46e-06	9.81e-05	RUNDC1	17	42980565	42993690	+	4757	protein_coding	RUN domain containing 1 [Source:HGNC Symbol;Acc:HGNC:25418]	-
ENSG00000276672	97.5459	197.501	-1.01401	4.49e-06	9.87e-05	AL161891.1	13	33846190	33850825	+	4636	sense_intronic	novel transcript, sense intronic to RFC3	-
ENSG00000188176	365.075	593.169	-0.701893	4.58e-06	0.000100499	SMTNL2	17	4583999	4608319	+	2470	protein_coding	smoothelin like 2 [Source:HGNC Symbol;Acc:HGNC:24764]	-
ENSG00000164808	1678.41	2301.56	-0.455485	4.62e-06	0.000101136	SPIDR	8	47260575	47736306	+	7477	protein_coding	scaffold protein involved in DNA repair [Source:HGNC Symbol;Acc:HGNC:28971]	-
ENSG00000007384	655.715	434.227	0.595669	4.63e-06	0.000101217	RHBDF1	16	58059	76355	-	4914	protein_coding	rhomboid 5 homolog 1 [Source:HGNC Symbol;Acc:HGNC:20561]	-
ENSG00000118482	737.173	1154.03	-0.645862	4.63e-06	0.000101264	PHF3	6	63635820	63779336	+	10378	protein_coding	PHD finger protein 3 [Source:HGNC Symbol;Acc:HGNC:8921]	-
ENSG00000260231	94.7513	34.1816	1.46852	4.78e-06	0.000104353	KDM7A-DT	7	140177184	140179640	+	2457	bidirectional_promoter_lncRNA	KDM7A divergent transcript [Source:HGNC Symbol;Acc:HGNC:48959]	-
ENSG00000057294	159.152	276.647	-0.796359	4.87e-06	0.000106176	PKP2	12	32790745	32896840	-	7043	protein_coding	plakophilin 2 [Source:HGNC Symbol;Acc:HGNC:9024]	-
ENSG00000160113	1381.7	907.949	0.605206	4.93e-06	0.000107198	NR2F6	19	17231883	17245940	-	2676	protein_coding	nuclear receptor subfamily 2 group F member 6 [Source:HGNC Symbol;Acc:HGNC:7977]	RXR-like
ENSG00000196504	1188.14	1842.66	-0.632531	4.96e-06	0.000107913	PRPF40A	2	152651593	152717997	-	9536	protein_coding	pre-mRNA processing factor 40 homolog A [Source:HGNC Symbol;Acc:HGNC:16463]	-
ENSG00000182903	248.845	459.661	-0.883016	4.98e-06	0.000108158	ZNF721	4	425815	499156	-	6390	protein_coding	zinc finger protein 721 [Source:HGNC Symbol;Acc:HGNC:29425]	zf-C2H2
ENSG00000089351	912.339	606.63	0.588653	5.03e-06	0.000109137	GRAMD1A	19	34994784	35026471	+	5942	protein_coding	GRAM domain containing 1A [Source:HGNC Symbol;Acc:HGNC:29305]	-
ENSG00000156256	661.155	1047.94	-0.663657	5.08e-06	0.00010995	USP16	21	29024629	29054488	+	5694	protein_coding	ubiquitin specific peptidase 16 [Source:HGNC Symbol;Acc:HGNC:12614]	-
ENSG00000051108	1229.22	867.096	0.503213	5.25e-06	0.000113472	HERPUD1	16	56932048	56944863	+	5155	protein_coding	homocysteine inducible ER protein with ubiquitin like domain 1 [Source:HGNC Symbol;Acc:HGNC:13744]	-
ENSG00000090020	711.054	478.658	0.570141	5.33e-06	0.000115189	SLC9A1	1	27098815	27166981	-	5974	protein_coding	solute carrier family 9 member A1 [Source:HGNC Symbol;Acc:HGNC:11071]	-
ENSG00000067955	2498.25	1792.73	0.478635	5.36e-06	0.000115659	CBFB	16	67029116	67101058	+	4129	protein_coding	core-binding factor subunit beta [Source:HGNC Symbol;Acc:HGNC:1539]	CBF
ENSG00000124160	993.248	1412.26	-0.508114	5.38e-06	0.000115797	NCOA5	20	46060985	46089952	-	3220	protein_coding	nuclear receptor coactivator 5 [Source:HGNC Symbol;Acc:HGNC:15909]	-
ENSG00000178719	3910.26	2879.48	0.441306	5.39e-06	0.000115902	GRINA	8	143990058	143993415	+	2527	protein_coding	glutamate ionotropic receptor NMDA type subunit associated protein 1 [Source:HGNC Symbol;Acc:HGNC:4589]	-
ENSG00000141858	1118.82	767.749	0.542969	5.41e-06	0.000116034	SAMD1	19	14087840	14091036	-	2263	protein_coding	sterile alpha motif domain containing 1 [Source:HGNC Symbol;Acc:HGNC:17958]	-
ENSG00000261239	489.048	840.808	-0.780432	5.42e-06	0.000116034	ANKRD26P1	16	46469341	46569097	-	6411	transcribed_unprocessed_pseudogene	ankyrin repeat domain 26 pseudogene 1 [Source:HGNC Symbol;Acc:HGNC:32955]	-
ENSG00000139637	937.536	638.821	0.552579	5.42e-06	0.000116034	C12orf10	12	53299686	53307177	+	2509	protein_coding	chromosome 12 open reading frame 10 [Source:HGNC Symbol;Acc:HGNC:17590]	-
ENSG00000197702	1400.78	972.526	0.526272	5.43e-06	0.000116034	PARVA	11	12377185	12535356	+	12849	protein_coding	parvin alpha [Source:HGNC Symbol;Acc:HGNC:14652]	-
ENSG00000051825	762.294	1089.4	-0.51465	5.43e-06	0.000116034	MPHOSPH9	12	123152320	123244014	-	10304	protein_coding	M-phase phosphoprotein 9 [Source:HGNC Symbol;Acc:HGNC:7215]	-
ENSG00000111912	957.89	593.696	0.690605	5.48e-06	0.000116822	NCOA7	6	125781161	125932030	+	7820	protein_coding	nuclear receptor coactivator 7 [Source:HGNC Symbol;Acc:HGNC:21081]	-
ENSG00000105287	522.106	332.321	0.650799	5.49e-06	0.000117016	PRKD2	19	46674275	46717127	-	5446	protein_coding	protein kinase D2 [Source:HGNC Symbol;Acc:HGNC:17293]	-
ENSG00000135318	98.2799	39.8077	1.30315	5.51e-06	0.000117287	NT5E	6	85449584	85495791	+	4533	protein_coding	5'-nucleotidase ecto [Source:HGNC Symbol;Acc:HGNC:8021]	-
ENSG00000076382	1494.2	2148	-0.523321	5.52e-06	0.000117405	SPAG5	17	28577565	28599279	-	5472	protein_coding	sperm associated antigen 5 [Source:HGNC Symbol;Acc:HGNC:13452]	-
ENSG00000165861	390.949	230.52	0.760649	5.56e-06	0.000118064	ZFYVE1	14	72969451	73027212	-	5306	protein_coding	zinc finger FYVE-type containing 1 [Source:HGNC Symbol;Acc:HGNC:13180]	-
ENSG00000182742	356.371	216.918	0.714386	5.63e-06	0.000119374	HOXB4	17	48575513	48580111	-	3757	protein_coding	homeobox B4 [Source:HGNC Symbol;Acc:HGNC:5115]	Homeobox
ENSG00000160972	1006.97	682.107	0.561949	5.65e-06	0.000119622	PPP1R16A	8	144477969	144502121	+	5414	protein_coding	protein phosphatase 1 regulatory subunit 16A [Source:HGNC Symbol;Acc:HGNC:14941]	-
ENSG00000169607	961.739	1395.49	-0.536836	5.67e-06	0.000119815	CKAP2L	2	112736607	112764677	-	5219	protein_coding	cytoskeleton associated protein 2 like [Source:HGNC Symbol;Acc:HGNC:26877]	-
ENSG00000136630	441.345	255.653	0.786175	5.74e-06	0.000121177	HLX	1	220879400	220885059	+	5660	protein_coding	H2.0 like homeobox [Source:HGNC Symbol;Acc:HGNC:4978]	Homeobox
ENSG00000230202	1338.09	749.6	0.835091	5.8e-06	0.000122216	AL450405.1	6	117998975	117999448	+	474	processed_pseudogene	ribosomal protein L29 (RPL29) pseudogene	-
ENSG00000100281	934.118	1309.85	-0.487696	5.82e-06	0.000122526	HMGXB4	22	35257452	35295807	+	6006	protein_coding	HMG-box containing 4 [Source:HGNC Symbol;Acc:HGNC:5003]	HMG
ENSG00000026652	662.506	975.403	-0.558175	5.84e-06	0.000122681	AGPAT4	6	161129979	161274061	-	8769	protein_coding	1-acylglycerol-3-phosphate O-acyltransferase 4 [Source:HGNC Symbol;Acc:HGNC:20885]	-
ENSG00000161547	2397.78	3507.19	-0.548312	5.84e-06	0.000122681	SRSF2	17	76734115	76737374	-	3017	protein_coding	serine and arginine rich splicing factor 2 [Source:HGNC Symbol;Acc:HGNC:10783]	-
ENSG00000073050	657.791	439.578	0.58045	5.88e-06	0.000123397	XRCC1	19	43543040	43580473	-	3459	protein_coding	X-ray repair cross complementing 1 [Source:HGNC Symbol;Acc:HGNC:12828]	-
ENSG00000114784	996.606	655.69	0.60277	5.89e-06	0.000123404	EIF1B	3	40309684	40312424	+	1912	protein_coding	eukaryotic translation initiation factor 1B [Source:HGNC Symbol;Acc:HGNC:30792]	-
ENSG00000114626	297.967	165.805	0.844012	5.98e-06	0.000125184	ABTB1	3	127672935	127680920	+	6149	protein_coding	ankyrin repeat and BTB domain containing 1 [Source:HGNC Symbol;Acc:HGNC:18275]	-
ENSG00000142279	192.74	91.0903	1.07598	5.99e-06	0.000125269	WTIP	19	34481638	34512304	+	13733	protein_coding	WT1 interacting protein [Source:HGNC Symbol;Acc:HGNC:20964]	-
ENSG00000184613	765.975	1118.73	-0.546209	6.07e-06	0.000126666	NELL2	12	44508275	44921848	-	6424	protein_coding	neural EGFL like 2 [Source:HGNC Symbol;Acc:HGNC:7751]	-
ENSG00000132471	1690.69	1102.19	0.616548	6.18e-06	0.000128881	WBP2	17	75845699	75856507	-	5399	protein_coding	WW domain binding protein 2 [Source:HGNC Symbol;Acc:HGNC:12738]	-
ENSG00000184371	241.285	126.118	0.933514	6.2e-06	0.000129037	CSF1	1	109910242	109930992	+	5418	protein_coding	colony stimulating factor 1 [Source:HGNC Symbol;Acc:HGNC:2432]	-
ENSG00000064886	32.1252	90.1006	-1.4896	6.26e-06	0.000130092	CHI3L2	1	111200771	111243440	+	3295	protein_coding	chitinase 3 like 2 [Source:HGNC Symbol;Acc:HGNC:1933]	-
ENSG00000145703	79.0475	158.903	-1.0061	6.27e-06	0.000130174	IQGAP2	5	76403249	76708132	+	7904	protein_coding	IQ motif containing GTPase activating protein 2 [Source:HGNC Symbol;Acc:HGNC:6111]	-
ENSG00000178607	756.024	460.157	0.714911	6.32e-06	0.000131098	ERN1	17	64039142	64130819	-	10864	protein_coding	endoplasmic reticulum to nucleus signaling 1 [Source:HGNC Symbol;Acc:HGNC:3449]	-
ENSG00000111731	303.029	495.203	-0.707089	6.39e-06	0.000132354	C2CD5	12	22448583	22544546	-	6759	protein_coding	C2 calcium dependent domain containing 5 [Source:HGNC Symbol;Acc:HGNC:29062]	-
ENSG00000127507	261.256	152.197	0.779425	6.44e-06	0.000133245	ADGRE2	19	14732393	14778541	-	8622	protein_coding	adhesion G protein-coupled receptor E2 [Source:HGNC Symbol;Acc:HGNC:3337]	-
ENSG00000140332	1280	835.498	0.614558	6.63e-06	0.00013695	TLE3	15	70047790	70098176	-	12634	protein_coding	transducin like enhancer of split 3 [Source:HGNC Symbol;Acc:HGNC:11839]	-
ENSG00000151461	626.741	986.638	-0.653839	6.81e-06	0.000140461	UPF2	10	11920022	12043170	-	5906	protein_coding	UPF2, regulator of nonsense mediated mRNA decay [Source:HGNC Symbol;Acc:HGNC:17854]	-
ENSG00000107798	743.969	1094.35	-0.55698	6.88e-06	0.000141715	LIPA	10	89213569	89414557	-	4910	protein_coding	lipase A, lysosomal acid type [Source:HGNC Symbol;Acc:HGNC:6617]	-
ENSG00000124006	3499.27	2345.41	0.576796	6.9e-06	0.000141956	OBSL1	2	219550729	219571859	-	9611	protein_coding	obscurin like 1 [Source:HGNC Symbol;Acc:HGNC:29092]	-
ENSG00000007968	863.35	1335.01	-0.62942	7.05e-06	0.000144833	E2F2	1	23506430	23531220	-	5457	protein_coding	E2F transcription factor 2 [Source:HGNC Symbol;Acc:HGNC:3114]	E2F
ENSG00000038219	849.901	1247.63	-0.552996	7.06e-06	0.000144884	BOD1L1	4	13568738	13627723	-	15860	protein_coding	biorientation of chromosomes in cell division 1 like 1 [Source:HGNC Symbol;Acc:HGNC:31792]	-
ENSG00000183770	187.177	98.3135	0.926617	7.1e-06	0.000145591	FOXL2	3	138944224	138947140	-	2917	protein_coding	forkhead box L2 [Source:HGNC Symbol;Acc:HGNC:1092]	Fork
ENSG00000039523	1404.25	921.887	0.606145	7.15e-06	0.000146462	RIPOR1	16	67518418	67546788	+	6729	protein_coding	RHO family interacting cell polarization regulator 1 [Source:HGNC Symbol;Acc:HGNC:25836]	-
ENSG00000023909	514.272	754.42	-0.553167	7.19e-06	0.000147073	GCLM	1	93885205	93909456	-	5420	protein_coding	glutamate-cysteine ligase modifier subunit [Source:HGNC Symbol;Acc:HGNC:4312]	-
ENSG00000164190	815.406	1235.87	-0.599135	7.24e-06	0.000147842	NIPBL	5	36876759	37066413	+	12529	protein_coding	NIPBL, cohesin loading factor [Source:HGNC Symbol;Acc:HGNC:28862]	-
ENSG00000178567	399.582	657.438	-0.717136	7.38e-06	0.000150441	EPM2AIP1	3	36985043	36993168	-	8126	protein_coding	EPM2A interacting protein 1 [Source:HGNC Symbol;Acc:HGNC:19735]	-
ENSG00000162650	462.146	725.855	-0.650537	7.39e-06	0.000150538	ATXN7L2	1	109483479	109492804	+	5232	protein_coding	ataxin 7 like 2 [Source:HGNC Symbol;Acc:HGNC:28713]	-
ENSG00000185803	2139.55	1299.36	0.718818	7.45e-06	0.000151588	SLC52A2	8	144354135	144361286	+	3077	protein_coding	solute carrier family 52 member 2 [Source:HGNC Symbol;Acc:HGNC:30224]	-
ENSG00000121989	245.519	408.282	-0.733119	7.62e-06	0.000154925	ACVR2A	2	147844517	147930826	+	6770	protein_coding	activin A receptor type 2A [Source:HGNC Symbol;Acc:HGNC:173]	-
ENSG00000196177	231.922	370.843	-0.67715	7.71e-06	0.000156535	ACADSB	10	123008979	123058311	+	6255	protein_coding	acyl-CoA dehydrogenase short/branched chain [Source:HGNC Symbol;Acc:HGNC:91]	-
ENSG00000236609	384.258	223.239	0.781892	7.78e-06	0.000157806	ZNF853	7	6615617	6624290	+	3857	protein_coding	zinc finger protein 853 [Source:HGNC Symbol;Acc:HGNC:21767]	zf-C2H2
ENSG00000280239	26.511	81.786	-1.62176	7.96e-06	0.000161093	AC011498.7	19	4448810	4450836	+	2027	TEC	TEC	-
ENSG00000131848	158.307	275.552	-0.798378	7.99e-06	0.000161594	ZSCAN5A	19	56219670	56368383	-	8039	protein_coding	zinc finger and SCAN domain containing 5A [Source:HGNC Symbol;Acc:HGNC:23710]	zf-C2H2
ENSG00000166780	1508.12	1046.67	0.527048	8.03e-06	0.000162232	C16orf45	16	15434295	15625028	+	3688	protein_coding	chromosome 16 open reading frame 45 [Source:HGNC Symbol;Acc:HGNC:19213]	-
ENSG00000135976	95.9801	182.741	-0.927819	8.06e-06	0.000162521	ANKRD36	2	97113496	97250199	+	9479	protein_coding	ankyrin repeat domain 36 [Source:HGNC Symbol;Acc:HGNC:24079]	-
ENSG00000115365	1541.63	2141.56	-0.474239	8.25e-06	0.000166122	LANCL1	2	210431249	210477652	-	5254	protein_coding	LanC like 1 [Source:HGNC Symbol;Acc:HGNC:6508]	-
ENSG00000159720	1794.92	1292.68	0.473339	8.33e-06	0.000167664	ATP6V0D1	16	67438014	67481237	-	8212	protein_coding	ATPase H+ transporting V0 subunit d1 [Source:HGNC Symbol;Acc:HGNC:13724]	-
ENSG00000166833	1226.14	819.682	0.580129	8.37e-06	0.000168184	NAV2	11	19350724	20121598	+	14673	protein_coding	neuron navigator 2 [Source:HGNC Symbol;Acc:HGNC:15997]	-
ENSG00000171462	225.056	124.337	0.852988	8.52e-06	0.000170967	DLK2	6	43450352	43456632	-	2236	protein_coding	delta like non-canonical Notch ligand 2 [Source:HGNC Symbol;Acc:HGNC:21113]	-
ENSG00000164303	47.8347	115.796	-1.27474	8.54e-06	0.00017111	ENPP6	4	184088706	184221230	-	4703	protein_coding	ectonucleotide pyrophosphatase/phosphodiesterase 6 [Source:HGNC Symbol;Acc:HGNC:23409]	-
ENSG00000139266	392.756	249.171	0.655251	8.57e-06	0.00017152	2021-03-09	12	57755098	57760407	+	4005	protein_coding	membrane associated ring-CH-type finger 9 [Source:HGNC Symbol;Acc:HGNC:25139]	-
ENSG00000054654	449.513	679.388	-0.59548	8.59e-06	0.000171697	SYNE2	14	63852983	64226433	+	31374	protein_coding	spectrin repeat containing nuclear envelope protein 2 [Source:HGNC Symbol;Acc:HGNC:17084]	-
ENSG00000118369	354.73	218.169	0.701561	8.81e-06	0.000176044	USP35	11	78188812	78214711	+	5233	protein_coding	ubiquitin specific peptidase 35 [Source:HGNC Symbol;Acc:HGNC:20061]	-
ENSG00000030582	2718.42	1978.88	0.458171	8.99e-06	0.000179119	GRN	17	44345086	44353102	+	3680	protein_coding	granulin precursor [Source:HGNC Symbol;Acc:HGNC:4601]	-
ENSG00000198677	1542.95	2184.54	-0.501317	9e-06	0.000179119	TTC37	5	95461755	95555007	-	10454	protein_coding	tetratricopeptide repeat domain 37 [Source:HGNC Symbol;Acc:HGNC:23639]	-
ENSG00000187699	260.154	458.953	-0.817547	9e-06	0.000179119	C2orf88	2	189879609	190203484	+	5997	protein_coding	chromosome 2 open reading frame 88 [Source:HGNC Symbol;Acc:HGNC:28191]	-
ENSG00000153094	674.496	967.483	-0.520895	9.26e-06	0.000184121	BCL2L11	2	111119378	111168447	+	6658	protein_coding	BCL2 like 11 [Source:HGNC Symbol;Acc:HGNC:994]	-
ENSG00000146247	834.334	1236.87	-0.567361	9.29e-06	0.000184456	PHIP	6	78935867	79078236	-	13252	protein_coding	pleckstrin homology domain interacting protein [Source:HGNC Symbol;Acc:HGNC:15673]	-
ENSG00000172869	553.993	825.186	-0.575024	9.4e-06	0.000186252	DMXL1	5	119037772	119249138	+	13680	protein_coding	Dmx like 1 [Source:HGNC Symbol;Acc:HGNC:2937]	-
ENSG00000006432	786.017	527.764	0.573898	9.41e-06	0.000186252	MAP3K9	14	70722526	70809534	-	12386	protein_coding	mitogen-activated protein kinase kinase kinase 9 [Source:HGNC Symbol;Acc:HGNC:6861]	-
ENSG00000187634	299.045	152.265	0.972185	9.44e-06	0.000186725	SAMD11	1	923928	944581	+	4166	protein_coding	sterile alpha motif domain containing 11 [Source:HGNC Symbol;Acc:HGNC:28706]	-
ENSG00000135324	303.081	484.054	-0.675496	9.48e-06	0.000187199	MRAP2	6	84033756	84090881	+	2153	protein_coding	melanocortin 2 receptor accessory protein 2 [Source:HGNC Symbol;Acc:HGNC:21232]	-
ENSG00000179532	200.22	333.159	-0.733921	9.51e-06	0.000187541	DNHD1	11	6497260	6593758	+	19629	protein_coding	dynein heavy chain domain 1 [Source:HGNC Symbol;Acc:HGNC:26532]	-
ENSG00000115596	436.933	247.431	0.818189	9.58e-06	0.000188728	WNT6	2	218859821	218874233	+	1703	protein_coding	Wnt family member 6 [Source:HGNC Symbol;Acc:HGNC:12785]	-
ENSG00000140905	226.301	404.141	-0.83513	9.6e-06	0.000188958	GCSH	16	81081938	81096425	-	3677	protein_coding	glycine cleavage system protein H [Source:HGNC Symbol;Acc:HGNC:4208]	-
ENSG00000168530	2989.84	4353.94	-0.542172	9.64e-06	0.000189582	MYL1	2	210290150	210315190	-	1342	protein_coding	myosin light chain 1 [Source:HGNC Symbol;Acc:HGNC:7582]	-
ENSG00000163872	1542.62	1055.66	0.546443	9.94e-06	0.000195077	YEATS2	3	183697818	183812625	+	10212	protein_coding	YEATS domain containing 2 [Source:HGNC Symbol;Acc:HGNC:25489]	-
ENSG00000185085	507.34	324.693	0.642372	1e-05	0.000196392	INTS5	11	62646848	62653302	-	3285	protein_coding	integrator complex subunit 5 [Source:HGNC Symbol;Acc:HGNC:29352]	-
ENSG00000152270	287.019	439.966	-0.616159	1e-05	0.000196405	PDE3B	11	14643723	14872044	+	11707	protein_coding	phosphodiesterase 3B [Source:HGNC Symbol;Acc:HGNC:8779]	-
ENSG00000115464	1583.64	2289.82	-0.532003	1.01e-05	0.000197283	USP34	2	61187463	61470769	-	18125	protein_coding	ubiquitin specific peptidase 34 [Source:HGNC Symbol;Acc:HGNC:20066]	-
ENSG00000154134	619.145	392.862	0.655914	1.01e-05	0.00019795	ROBO3	11	124865386	124881470	+	7026	protein_coding	roundabout guidance receptor 3 [Source:HGNC Symbol;Acc:HGNC:13433]	-
ENSG00000223547	407.125	261.038	0.641303	1.02e-05	0.000198885	ZNF844	19	12064699	12081565	+	6620	protein_coding	zinc finger protein 844 [Source:HGNC Symbol;Acc:HGNC:25932]	zf-C2H2
ENSG00000071575	2321.88	1709.11	0.441937	1.02e-05	0.000199402	TRIB2	2	12716889	12742734	+	4588	protein_coding	tribbles pseudokinase 2 [Source:HGNC Symbol;Acc:HGNC:30809]	-
ENSG00000265763	148.568	278.302	-0.906394	1.02e-05	0.000199402	ZNF488	10	47365496	47384273	-	3496	protein_coding	zinc finger protein 488 [Source:HGNC Symbol;Acc:HGNC:23535]	zf-C2H2
ENSG00000171813	451.79	261.995	0.783711	1.04e-05	0.000201366	PWWP2B	10	132397168	132417863	+	2651	protein_coding	PWWP domain containing 2B [Source:HGNC Symbol;Acc:HGNC:25150]	-
ENSG00000176542	379.062	574.738	-0.600258	1.04e-05	0.000202117	USF3	3	113648385	113696646	-	13738	protein_coding	upstream transcription factor family member 3 [Source:HGNC Symbol;Acc:HGNC:30494]	bHLH
ENSG00000077238	1319.31	890.327	0.56638	1.05e-05	0.000203831	IL4R	16	27313668	27364778	+	5894	protein_coding	interleukin 4 receptor [Source:HGNC Symbol;Acc:HGNC:6015]	-
ENSG00000198842	770.498	1113.12	-0.531509	1.05e-05	0.000203831	DUSP27	1	167094045	167129165	+	4304	protein_coding	dual specificity phosphatase 27, atypical [Source:HGNC Symbol;Acc:HGNC:25034]	-
ENSG00000123243	298.28	502.548	-0.753529	1.06e-05	0.000205321	ITIH5	10	7559270	7666998	-	14628	protein_coding	inter-alpha-trypsin inhibitor heavy chain family member 5 [Source:HGNC Symbol;Acc:HGNC:21449]	-
ENSG00000153823	514.894	329.643	0.644142	1.07e-05	0.000206364	PID1	2	228850526	229271285	-	3364	protein_coding	phosphotyrosine interaction domain containing 1 [Source:HGNC Symbol;Acc:HGNC:26084]	-
ENSG00000116005	1073.33	1495.49	-0.478774	1.07e-05	0.000206491	PCYOX1	2	70257386	70281191	+	5870	protein_coding	prenylcysteine oxidase 1 [Source:HGNC Symbol;Acc:HGNC:20588]	-
ENSG00000123636	554.926	844.452	-0.604629	1.08e-05	0.000207513	BAZ2B	2	159318979	159616692	-	20370	protein_coding	bromodomain adjacent to zinc finger domain 2B [Source:HGNC Symbol;Acc:HGNC:963]	MBD
ENSG00000260398	42.6573	102.74	-1.26815	1.09e-05	0.000209236	AC068700.1	8	78605952	78609705	+	3754	sense_overlapping	novel transcript, overlapping to PKIA	-
ENSG00000105968	2978.63	3968.8	-0.414041	1.09e-05	0.000209429	H2AFV	7	44826791	44848083	-	4749	protein_coding	H2A histone family member V [Source:HGNC Symbol;Acc:HGNC:20664]	-
ENSG00000168334	94.5391	39.1288	1.27214	1.1e-05	0.000212109	XIRP1	3	39183210	39192596	-	6467	protein_coding	xin actin binding repeat containing 1 [Source:HGNC Symbol;Acc:HGNC:14301]	-
ENSG00000143228	1318.76	1997.59	-0.598566	1.11e-05	0.000212882	NUF2	1	163266576	163355764	+	3362	protein_coding	NUF2, NDC80 kinetochore complex component [Source:HGNC Symbol;Acc:HGNC:14621]	-
ENSG00000171860	433.317	269.54	0.684108	1.11e-05	0.000213366	C3AR1	12	8058302	8066471	-	2145	protein_coding	complement C3a receptor 1 [Source:HGNC Symbol;Acc:HGNC:1319]	-
ENSG00000105499	197.113	107.781	0.868707	1.11e-05	0.000213391	PLA2G4C	19	48047843	48110817	-	6613	protein_coding	phospholipase A2 group IVC [Source:HGNC Symbol;Acc:HGNC:9037]	-
ENSG00000164054	2467.2	1780.22	0.470586	1.12e-05	0.000214127	SHISA5	3	48467798	48504826	-	4664	protein_coding	shisa family member 5 [Source:HGNC Symbol;Acc:HGNC:30376]	-
ENSG00000122417	439.326	678.325	-0.62551	1.15e-05	0.000218942	ODF2L	1	86346824	86396342	-	10898	protein_coding	outer dense fiber of sperm tails 2 like [Source:HGNC Symbol;Acc:HGNC:29225]	-
ENSG00000090924	984.712	683.936	0.525812	1.17e-05	0.000223613	PLEKHG2	19	39412585	39428415	+	9200	protein_coding	pleckstrin homology and RhoGEF domain containing G2 [Source:HGNC Symbol;Acc:HGNC:29515]	-
ENSG00000197757	317.55	184.727	0.78004	1.19e-05	0.000226822	HOXC6	12	53990624	54030823	+	3540	protein_coding	homeobox C6 [Source:HGNC Symbol;Acc:HGNC:5128]	Homeobox
ENSG00000172482	95.0787	39.9293	1.2477	1.2e-05	0.000227944	AGXT	2	240868479	240880502	+	4459	protein_coding	alanine--glyoxylate and serine--pyruvate aminotransferase [Source:HGNC Symbol;Acc:HGNC:341]	-
ENSG00000145416	75.5179	168.038	-1.14982	1.2e-05	0.000228644	2021-03-01	4	163524298	164384050	-	10421	protein_coding	membrane associated ring-CH-type finger 1 [Source:HGNC Symbol;Acc:HGNC:26077]	-
ENSG00000082641	4662.66	3171.58	0.555665	1.21e-05	0.000230571	NFE2L1	17	48048329	48061487	+	5825	protein_coding	nuclear factor, erythroid 2 like 1 [Source:HGNC Symbol;Acc:HGNC:7781]	TF_bZIP
ENSG00000224239	16.0407	54.2332	-1.76088	1.22e-05	0.000231956	AC090044.1	3	857124	858091	+	497	lincRNA	novel transcript	-
ENSG00000171450	109.781	50.3458	1.12263	1.23e-05	0.0002328	CDK5R2	2	218959655	218962162	+	2508	protein_coding	cyclin dependent kinase 5 regulatory subunit 2 [Source:HGNC Symbol;Acc:HGNC:1776]	-
ENSG00000072110	2951.32	2195.77	0.426433	1.25e-05	0.000236997	ACTN1	14	68874143	68979440	-	10626	protein_coding	actinin alpha 1 [Source:HGNC Symbol;Acc:HGNC:163]	-
ENSG00000245522	78.7831	31.3606	1.32725	1.27e-05	0.000239134	AC026250.1	11	9754770	9759533	-	2632	lincRNA	uncharacterized LOC440028 [Source:NCBI gene;Acc:440028]	-
ENSG00000164733	2677.08	1960.68	0.44918	1.27e-05	0.000239234	CTSB	8	11842524	11869448	-	7428	protein_coding	cathepsin B [Source:HGNC Symbol;Acc:HGNC:2527]	-
ENSG00000229809	150.418	73.4569	1.02974	1.27e-05	0.000240192	ZNF688	16	30569346	30572734	-	3023	protein_coding	zinc finger protein 688 [Source:HGNC Symbol;Acc:HGNC:30489]	zf-C2H2
ENSG00000102100	532.513	327.651	0.698439	1.28e-05	0.000240694	SLC35A2	X	48903180	48911958	-	3745	protein_coding	solute carrier family 35 member A2 [Source:HGNC Symbol;Acc:HGNC:11022]	-
ENSG00000174307	724.407	432.87	0.741302	1.29e-05	0.000242586	PHLDA3	1	201464383	201469237	-	3138	protein_coding	pleckstrin homology like domain family A member 3 [Source:HGNC Symbol;Acc:HGNC:8934]	-
ENSG00000240476	62.8349	21.4594	1.54437	1.3e-05	0.000243421	LINC00973	3	98981058	98983096	+	962	lincRNA	long intergenic non-protein coding RNA 973 [Source:HGNC Symbol;Acc:HGNC:48868]	-
ENSG00000006062	287.288	169.854	0.756667	1.31e-05	0.000245721	MAP3K14	17	45263119	45317145	-	5784	protein_coding	mitogen-activated protein kinase kinase kinase 14 [Source:HGNC Symbol;Acc:HGNC:6853]	-
ENSG00000109738	93.1397	178.741	-0.939727	1.31e-05	0.000246115	GLRB	4	157076057	157172090	+	3459	protein_coding	glycine receptor beta [Source:HGNC Symbol;Acc:HGNC:4329]	-
ENSG00000100065	276.849	155.95	0.825992	1.32e-05	0.000246357	CARD10	22	37490362	37519542	-	5652	protein_coding	caspase recruitment domain family member 10 [Source:HGNC Symbol;Acc:HGNC:16422]	-
ENSG00000056972	457.915	287.303	0.673227	1.32e-05	0.000247792	TRAF3IP2	6	111556454	111606278	-	6553	protein_coding	TRAF3 interacting protein 2 [Source:HGNC Symbol;Acc:HGNC:1343]	-
ENSG00000259207	844.266	515.056	0.711573	1.33e-05	0.000247853	ITGB3	17	47253846	47311816	+	4394	protein_coding	integrin subunit beta 3 [Source:HGNC Symbol;Acc:HGNC:6156]	-
ENSG00000172927	278.788	157.6	0.822022	1.38e-05	0.000257587	MYEOV	11	69294138	69367726	+	3760	protein_coding	myeloma overexpressed [Source:HGNC Symbol;Acc:HGNC:7563]	-
ENSG00000116977	67.2184	142.395	-1.07867	1.4e-05	0.00026007	LGALS8	1	236518000	236552981	+	9710	protein_coding	galectin 8 [Source:HGNC Symbol;Acc:HGNC:6569]	-
ENSG00000180739	193.018	105.836	0.865019	1.4e-05	0.000260635	S1PR5	19	10512742	10517931	-	2806	protein_coding	sphingosine-1-phosphate receptor 5 [Source:HGNC Symbol;Acc:HGNC:14299]	-
ENSG00000176170	929.465	617.077	0.589586	1.43e-05	0.000266462	SPHK1	17	76376584	76387860	+	4416	protein_coding	sphingosine kinase 1 [Source:HGNC Symbol;Acc:HGNC:11240]	-
ENSG00000170340	462.532	296.258	0.643452	1.43e-05	0.000266505	B3GNT2	2	62196113	62224731	+	2861	protein_coding	UDP-GlcNAc:betaGal beta-1,3-N-acetylglucosaminyltransferase 2 [Source:HGNC Symbol;Acc:HGNC:15629]	-
ENSG00000196296	1913.68	2834.22	-0.566806	1.44e-05	0.000266735	ATP2A1	16	28878405	28904509	+	4587	protein_coding	ATPase sarcoplasmic/endoplasmic reticulum Ca2+ transporting 1 [Source:HGNC Symbol;Acc:HGNC:811]	-
ENSG00000171714	169.268	288.027	-0.764745	1.44e-05	0.000267408	ANO5	11	21799934	22283357	+	7547	protein_coding	anoctamin 5 [Source:HGNC Symbol;Acc:HGNC:27337]	-
ENSG00000055163	320.474	483.449	-0.593709	1.46e-05	0.000269769	CYFIP2	5	157266079	157395595	+	10498	protein_coding	cytoplasmic FMR1 interacting protein 2 [Source:HGNC Symbol;Acc:HGNC:13760]	-
ENSG00000237940	45.458	108.52	-1.25488	1.46e-05	0.000270762	LINC01238	2	241970683	241977276	+	2854	lincRNA	long intergenic non-protein coding RNA 1238 [Source:HGNC Symbol;Acc:HGNC:49795]	-
ENSG00000099821	2344.39	1727.52	0.440329	1.47e-05	0.000271941	POLRMT	19	617224	633604	-	5124	protein_coding	RNA polymerase mitochondrial [Source:HGNC Symbol;Acc:HGNC:9200]	-
ENSG00000111670	543.674	804.06	-0.563914	1.47e-05	0.000271941	GNPTAB	12	101745497	101830938	-	9755	protein_coding	N-acetylglucosamine-1-phosphate transferase subunits alpha and beta [Source:HGNC Symbol;Acc:HGNC:29670]	-
ENSG00000196998	769.911	525.903	0.550806	1.48e-05	0.000272359	WDR45	X	49071470	49101170	-	5452	protein_coding	WD repeat domain 45 [Source:HGNC Symbol;Acc:HGNC:28912]	-
ENSG00000132485	2849.65	4011.29	-0.493053	1.49e-05	0.0002736	ZRANB2	1	71063291	71081297	-	4993	protein_coding	zinc finger RANBP2-type containing 2 [Source:HGNC Symbol;Acc:HGNC:13058]	-
ENSG00000075884	1142.98	1807.07	-0.660534	1.5e-05	0.000275587	ARHGAP15	2	143091362	143768352	+	6226	protein_coding	Rho GTPase activating protein 15 [Source:HGNC Symbol;Acc:HGNC:21030]	-
ENSG00000129204	140.939	249.523	-0.822112	1.5e-05	0.000275587	USP6	17	5116438	5175034	+	11270	protein_coding	ubiquitin specific peptidase 6 [Source:HGNC Symbol;Acc:HGNC:12629]	-
ENSG00000164211	827.462	1212.25	-0.550761	1.51e-05	0.000276493	STARD4	5	111496033	111512590	-	5684	protein_coding	StAR related lipid transfer domain containing 4 [Source:HGNC Symbol;Acc:HGNC:18058]	-
ENSG00000068489	797.467	1149.78	-0.527829	1.51e-05	0.000276493	PRR11	17	59155499	59204705	+	4080	protein_coding	proline rich 11 [Source:HGNC Symbol;Acc:HGNC:25619]	-
ENSG00000123427	172.972	87.0308	0.994253	1.52e-05	0.000277904	EEF1AKMT3	12	57771492	57782541	+	3172	protein_coding	EEF1A lysine methyltransferase 3 [Source:HGNC Symbol;Acc:HGNC:24936]	-
ENSG00000160741	914.848	629.012	0.539636	1.53e-05	0.000280277	CRTC2	1	153947669	153958625	-	3612	protein_coding	CREB regulated transcription coactivator 2 [Source:HGNC Symbol;Acc:HGNC:27301]	-
ENSG00000066933	475.323	720.264	-0.599049	1.54e-05	0.000281213	MYO9A	15	71822289	72118577	-	20253	protein_coding	myosin IXA [Source:HGNC Symbol;Acc:HGNC:7608]	-
ENSG00000167566	1624.16	1035.9	0.648009	1.55e-05	0.000281873	NCKAP5L	12	49791146	49828750	-	8090	protein_coding	NCK associated protein 5 like [Source:HGNC Symbol;Acc:HGNC:29321]	-
ENSG00000170545	310.541	180.147	0.784788	1.57e-05	0.000285908	SMAGP	12	51244558	51270890	-	3558	protein_coding	small cell adhesion glycoprotein [Source:HGNC Symbol;Acc:HGNC:26918]	-
ENSG00000157693	729.817	503.245	0.536143	1.6e-05	0.000290443	TMEM268	9	114611206	114646422	+	4792	protein_coding	transmembrane protein 268 [Source:HGNC Symbol;Acc:HGNC:24513]	-
ENSG00000177679	784.506	445.009	0.816432	1.6e-05	0.000290443	SRRM3	7	76201900	76287288	+	6873	protein_coding	serine/arginine repetitive matrix 3 [Source:HGNC Symbol;Acc:HGNC:26729]	-
ENSG00000027847	352.433	219.583	0.682705	1.6e-05	0.000290443	B4GALT7	5	177600100	177610347	+	4927	protein_coding	beta-1,4-galactosyltransferase 7 [Source:HGNC Symbol;Acc:HGNC:930]	-
ENSG00000163660	1208.2	1853.75	-0.616908	1.6e-05	0.000290883	CCNL1	3	157146508	157160760	-	8729	protein_coding	cyclin L1 [Source:HGNC Symbol;Acc:HGNC:20569]	-
ENSG00000115275	1571.75	986.774	0.670857	1.61e-05	0.000291675	MOGS	2	74461057	74465410	-	3584	protein_coding	mannosyl-oligosaccharide glucosidase [Source:HGNC Symbol;Acc:HGNC:24862]	-
ENSG00000171160	170.878	88.9952	0.937837	1.61e-05	0.000291675	MORN4	10	97614553	97633500	-	2512	protein_coding	MORN repeat containing 4 [Source:HGNC Symbol;Acc:HGNC:24001]	-
ENSG00000166317	473.004	705.851	-0.578209	1.62e-05	0.000292306	SYNPO2L	10	73644881	73663803	-	5147	protein_coding	synaptopodin 2 like [Source:HGNC Symbol;Acc:HGNC:23532]	-
ENSG00000104998	374.76	229.961	0.702242	1.62e-05	0.000292306	IL27RA	19	14031748	14053216	+	2962	protein_coding	interleukin 27 receptor subunit alpha [Source:HGNC Symbol;Acc:HGNC:17290]	-
ENSG00000215301	4347.94	6055.82	-0.478009	1.64e-05	0.000295374	DDX3X	X	41333284	41364472	+	15892	protein_coding	DEAD-box helicase 3 X-linked [Source:HGNC Symbol;Acc:HGNC:2745]	-
ENSG00000108439	555.242	357.309	0.634288	1.64e-05	0.000296157	PNPO	17	47941506	47949308	+	5226	protein_coding	pyridoxamine 5'-phosphate oxidase [Source:HGNC Symbol;Acc:HGNC:30260]	-
ENSG00000077348	742	514.281	0.529305	1.65e-05	0.000297225	EXOSC5	19	41386374	41397479	-	1488	protein_coding	exosome component 5 [Source:HGNC Symbol;Acc:HGNC:24662]	-
ENSG00000121060	1791.6	1240.41	0.529801	1.66e-05	0.00029768	TRIM25	17	56836387	56914080	-	9501	protein_coding	tripartite motif containing 25 [Source:HGNC Symbol;Acc:HGNC:12932]	-
ENSG00000128872	209.749	336.417	-0.682008	1.66e-05	0.00029768	TMOD2	15	51751561	51816368	+	11636	protein_coding	tropomodulin 2 [Source:HGNC Symbol;Acc:HGNC:11872]	-
ENSG00000142396	121.47	215.696	-0.827419	1.66e-05	0.00029768	ERVK3-1	19	58305319	58315663	+	5023	protein_coding	endogenous retrovirus group K3 member 1 [Source:HGNC Symbol;Acc:HGNC:30466]	-
ENSG00000166311	331.112	193.861	0.76889	1.68e-05	0.000300318	SMPD1	11	6390431	6394998	+	2750	protein_coding	sphingomyelin phosphodiesterase 1 [Source:HGNC Symbol;Acc:HGNC:11120]	-
ENSG00000106025	561.823	822.593	-0.550532	1.69e-05	0.00030288	TSPAN12	7	120787320	120858402	-	3368	protein_coding	tetraspanin 12 [Source:HGNC Symbol;Acc:HGNC:21641]	-
ENSG00000140104	364.223	227.813	0.675876	1.71e-05	0.000305187	CLBA1	14	104985775	105010482	+	5225	protein_coding	clathrin binding box of aftiphilin containing 1 [Source:HGNC Symbol;Acc:HGNC:20126]	-
ENSG00000185220	109.465	195.063	-0.833294	1.71e-05	0.000306095	PGBD2	1	248906196	248919946	+	3651	protein_coding	piggyBac transposable element derived 2 [Source:HGNC Symbol;Acc:HGNC:19399]	-
ENSG00000126767	1117.57	735.501	0.602422	1.73e-05	0.000308512	ELK1	X	47635521	47650604	-	3398	protein_coding	ELK1, ETS transcription factor [Source:HGNC Symbol;Acc:HGNC:3321]	ETS
ENSG00000099849	370.523	220.135	0.749238	1.74e-05	0.000309768	RASSF7	11	560404	564021	+	2492	protein_coding	Ras association domain family member 7 [Source:HGNC Symbol;Acc:HGNC:1166]	-
ENSG00000285108	21.3008	62.7255	-1.56069	1.74e-05	0.000309768	AC103718.1	8	129685401	129723023	-	10728	lincRNA	novel transcript	-
ENSG00000165030	643.231	414.043	0.636628	1.75e-05	0.00031056	NFIL3	9	91409045	91423862	-	2085	protein_coding	nuclear factor, interleukin 3 regulated [Source:HGNC Symbol;Acc:HGNC:7787]	TF_bZIP
ENSG00000133639	1064.46	743.01	0.517846	1.75e-05	0.000311475	BTG1	12	92140278	92145897	-	4854	protein_coding	BTG anti-proliferation factor 1 [Source:HGNC Symbol;Acc:HGNC:1130]	-
ENSG00000026025	11863.6	7913.42	0.584269	1.76e-05	0.000312654	VIM	10	17228259	17237593	+	5158	protein_coding	vimentin [Source:HGNC Symbol;Acc:HGNC:12692]	-
ENSG00000139410	215.764	120.731	0.837038	1.77e-05	0.000313033	SDSL	12	113422237	113438276	+	2216	protein_coding	serine dehydratase like [Source:HGNC Symbol;Acc:HGNC:30404]	-
ENSG00000179057	246.474	425.381	-0.788602	1.83e-05	0.000323974	IGSF22	11	18704305	18726230	-	4841	protein_coding	immunoglobulin superfamily member 22 [Source:HGNC Symbol;Acc:HGNC:26750]	-
ENSG00000138658	265.932	454.457	-0.77102	1.85e-05	0.00032698	ZGRF1	4	112539333	112636995	-	9103	protein_coding	zinc finger GRF-type containing 1 [Source:HGNC Symbol;Acc:HGNC:25654]	-
ENSG00000135924	950.264	612.938	0.631603	1.85e-05	0.000327742	DNAJB2	2	219279267	219286900	+	5886	protein_coding	DnaJ heat shock protein family (Hsp40) member B2 [Source:HGNC Symbol;Acc:HGNC:5228]	-
ENSG00000159166	40.552	98.2928	-1.28125	1.86e-05	0.000328666	LAD1	1	201373244	201399915	-	3482	protein_coding	ladinin 1 [Source:HGNC Symbol;Acc:HGNC:6472]	-
ENSG00000142089	1032.88	726.237	0.508133	1.87e-05	0.000329207	IFITM3	11	319669	327537	-	1348	protein_coding	interferon induced transmembrane protein 3 [Source:HGNC Symbol;Acc:HGNC:5414]	-
ENSG00000100325	1021.88	731.708	0.481807	1.88e-05	0.000330412	ASCC2	22	29788608	29838304	-	5416	protein_coding	activating signal cointegrator 1 complex subunit 2 [Source:HGNC Symbol;Acc:HGNC:24103]	-
ENSG00000229953	136.367	59.4573	1.19277	1.88e-05	0.000331409	AL590666.2	1	156646507	156661424	-	758	antisense	novel transcript	-
ENSG00000196268	159.355	299.4	-0.906839	1.92e-05	0.000336583	ZNF493	19	21397119	21427573	+	11214	protein_coding	zinc finger protein 493 [Source:HGNC Symbol;Acc:HGNC:23708]	zf-C2H2
ENSG00000177706	768.025	478.175	0.68219	1.92e-05	0.000336765	FAM20C	7	192969	260745	+	4629	protein_coding	FAM20C, golgi associated secretory pathway kinase [Source:HGNC Symbol;Acc:HGNC:22140]	-
ENSG00000187720	791.932	1133.33	-0.517492	1.94e-05	0.000340334	THSD4	15	71096952	71783383	+	15837	protein_coding	thrombospondin type 1 domain containing 4 [Source:HGNC Symbol;Acc:HGNC:25835]	-
ENSG00000184226	240.953	377.214	-0.645731	1.95e-05	0.000340726	PCDH9	13	66302834	67230445	-	30944	protein_coding	protocadherin 9 [Source:HGNC Symbol;Acc:HGNC:8661]	-
ENSG00000212694	113.401	213.389	-0.90954	1.96e-05	0.000342643	LINC01089	12	121795267	121803906	-	4132	lincRNA	long intergenic non-protein coding RNA 1089 [Source:HGNC Symbol;Acc:HGNC:27886]	-
ENSG00000176428	246.026	119.718	1.0348	1.97e-05	0.000344456	VPS37D	7	73667825	73672112	+	1626	protein_coding	VPS37D, ESCRT-I subunit [Source:HGNC Symbol;Acc:HGNC:18287]	-
ENSG00000117298	1834.61	1274.86	0.524415	1.98e-05	0.000344838	ECE1	1	21217247	21345572	-	7333	protein_coding	endothelin converting enzyme 1 [Source:HGNC Symbol;Acc:HGNC:3146]	-
ENSG00000105290	920.643	593.632	0.632241	1.98e-05	0.000345358	APLP1	19	35867899	35879791	+	3656	protein_coding	amyloid beta precursor like protein 1 [Source:HGNC Symbol;Acc:HGNC:597]	-
ENSG00000102144	10740.6	7711.45	0.47795	1.99e-05	0.000347179	PGK1	X	77910739	78129296	+	5512	protein_coding	phosphoglycerate kinase 1 [Source:HGNC Symbol;Acc:HGNC:8896]	-
ENSG00000136404	210.909	109.657	0.938369	2e-05	0.000347397	TM6SF1	15	83107407	83144854	+	2661	protein_coding	transmembrane 6 superfamily member 1 [Source:HGNC Symbol;Acc:HGNC:11860]	-
ENSG00000164611	2238.25	3167.68	-0.500812	2.01e-05	0.00034983	PTTG1	5	160421822	160428744	+	2013	protein_coding	pituitary tumor-transforming 1 [Source:HGNC Symbol;Acc:HGNC:9690]	-
ENSG00000121964	310.179	507.007	-0.708247	2.02e-05	0.000351548	GTDC1	2	143938068	144332568	-	14162	protein_coding	glycosyltransferase like domain containing 1 [Source:HGNC Symbol;Acc:HGNC:20887]	-
ENSG00000120889	2350.29	1614.75	0.541098	2.03e-05	0.000352587	TNFRSF10B	8	23020133	23069179	-	5158	protein_coding	TNF receptor superfamily member 10b [Source:HGNC Symbol;Acc:HGNC:11905]	-
ENSG00000167977	1572.96	1144.25	0.458606	2.05e-05	0.000355137	KCTD5	16	2682475	2709030	+	3420	protein_coding	potassium channel tetramerization domain containing 5 [Source:HGNC Symbol;Acc:HGNC:21423]	-
ENSG00000138449	455.602	658.52	-0.53134	2.05e-05	0.000355304	SLC40A1	2	189560579	189583758	-	4330	protein_coding	solute carrier family 40 member 1 [Source:HGNC Symbol;Acc:HGNC:10909]	-
ENSG00000159111	1074.14	744.595	0.528109	2.05e-05	0.000355306	MRPL10	17	47823272	47831534	-	2764	protein_coding	mitochondrial ribosomal protein L10 [Source:HGNC Symbol;Acc:HGNC:14055]	-
ENSG00000140682	151.455	78.2017	0.956161	2.06e-05	0.000356139	TGFB1I1	16	31471585	31477960	+	5403	protein_coding	transforming growth factor beta 1 induced transcript 1 [Source:HGNC Symbol;Acc:HGNC:11767]	-
ENSG00000106236	9995.59	7622.97	0.390892	2.07e-05	0.000357235	NPTX2	7	98617297	98629868	+	3016	protein_coding	neuronal pentraxin 2 [Source:HGNC Symbol;Acc:HGNC:7953]	-
ENSG00000143772	484.289	305.412	0.663249	2.07e-05	0.000357356	ITPKB	1	226631690	226739323	-	7036	protein_coding	inositol-trisphosphate 3-kinase B [Source:HGNC Symbol;Acc:HGNC:6179]	-
ENSG00000103187	3207.11	2380.74	0.429723	2.08e-05	0.000357356	COTL1	16	84565594	84618077	-	6762	protein_coding	coactosin like F-actin binding protein 1 [Source:HGNC Symbol;Acc:HGNC:18304]	-
ENSG00000253738	480.161	740.785	-0.624739	2.08e-05	0.000357356	OTUD6B-AS1	8	91059909	91070189	-	6009	antisense	OTUD6B antisense RNA 1 (head to head) [Source:HGNC Symbol;Acc:HGNC:50466]	-
ENSG00000147889	2475.03	1780.76	0.474883	2.11e-05	0.00036215	CDKN2A	9	21967753	21995301	-	4329	protein_coding	cyclin dependent kinase inhibitor 2A [Source:HGNC Symbol;Acc:HGNC:1787]	-
ENSG00000213672	801.04	557.992	0.521587	2.13e-05	0.000364551	NCKIPSD	3	48673844	48686364	-	3431	protein_coding	NCK interacting protein with SH3 domain [Source:HGNC Symbol;Acc:HGNC:15486]	-
ENSG00000186660	1128.73	1664.24	-0.559703	2.13e-05	0.000364551	ZFP91	11	58579111	58621042	+	5220	protein_coding	ZFP91 zinc finger protein [Source:HGNC Symbol;Acc:HGNC:14983]	zf-C2H2
ENSG00000109929	1208.08	1914.81	-0.66408	2.13e-05	0.000364551	SC5D	11	121292453	121308694	+	5566	protein_coding	sterol-C5-desaturase [Source:HGNC Symbol;Acc:HGNC:10547]	-
ENSG00000137573	721.469	1089.88	-0.594956	2.13e-05	0.000364551	SULF1	8	69466624	69660915	+	9404	protein_coding	sulfatase 1 [Source:HGNC Symbol;Acc:HGNC:20391]	-
ENSG00000225613	71.9443	158.558	-1.13855	2.15e-05	0.00036774	LINCMD1	6	52146814	52151119	-	462	lincRNA	long intergenic non-protein coding RNA, muscle differentiation 1 [Source:HGNC Symbol;Acc:HGNC:49089]	-
ENSG00000237973	1535.08	952.256	0.688166	2.16e-05	0.000369412	MTCO1P12	1	631074	632616	+	1543	unprocessed_pseudogene	MT-CO1 pseudogene 12 [Source:HGNC Symbol;Acc:HGNC:52014]	-
ENSG00000138759	411.491	721.198	-0.810651	2.17e-05	0.0003708	FRAS1	4	78057570	78544269	+	18960	protein_coding	Fraser extracellular matrix complex subunit 1 [Source:HGNC Symbol;Acc:HGNC:19185]	-
ENSG00000171159	1248.69	777.731	0.682095	2.19e-05	0.000373114	C9orf16	9	128160260	128163928	+	1662	protein_coding	chromosome 9 open reading frame 16 [Source:HGNC Symbol;Acc:HGNC:17823]	-
ENSG00000279192	92.0731	187.755	-1.02643	2.2e-05	0.000374341	PWAR5	15	24985053	24988232	+	3180	TEC	Prader Willi/Angelman region RNA 5 [Source:HGNC Symbol;Acc:HGNC:30090]	-
ENSG00000008952	992.835	1388.46	-0.483407	2.28e-05	0.000387177	SEC62	3	169966635	169998373	+	7928	protein_coding	SEC62 homolog, preprotein translocation factor [Source:HGNC Symbol;Acc:HGNC:11846]	-
ENSG00000026559	449.787	294.593	0.609285	2.3e-05	0.000391158	KCNG1	20	51003656	51023129	-	5437	protein_coding	potassium voltage-gated channel modifier subfamily G member 1 [Source:HGNC Symbol;Acc:HGNC:6248]	-
ENSG00000137962	1371.56	1917.68	-0.483294	2.31e-05	0.000391158	ARHGAP29	1	94148988	94275068	-	15524	protein_coding	Rho GTPase activating protein 29 [Source:HGNC Symbol;Acc:HGNC:30207]	-
ENSG00000113328	2597.68	3631.33	-0.48303	2.33e-05	0.000395492	CCNG1	5	163437569	163446151	+	3096	protein_coding	cyclin G1 [Source:HGNC Symbol;Acc:HGNC:1592]	-
ENSG00000163346	3147.73	2193.73	0.520486	2.37e-05	0.000400916	PBXIP1	1	154944076	154956123	-	3851	protein_coding	PBX homeobox interacting protein 1 [Source:HGNC Symbol;Acc:HGNC:21199]	-
ENSG00000064932	1282.54	928.849	0.464969	2.37e-05	0.000400916	SBNO2	19	1107636	1174283	-	6626	protein_coding	strawberry notch homolog 2 [Source:HGNC Symbol;Acc:HGNC:29158]	-
ENSG00000141564	1368.03	949.082	0.526577	2.41e-05	0.000407201	RPTOR	17	80544819	80966371	+	10302	protein_coding	regulatory associated protein of MTOR complex 1 [Source:HGNC Symbol;Acc:HGNC:30287]	-
ENSG00000186908	560.816	818.128	-0.543961	2.43e-05	0.000409641	ZDHHC17	12	76763588	76853696	+	8800	protein_coding	zinc finger DHHC-type containing 17 [Source:HGNC Symbol;Acc:HGNC:18412]	-
ENSG00000157227	2428.34	1632.53	0.572318	2.45e-05	0.000412717	MMP14	14	22836557	22849027	+	4464	protein_coding	matrix metallopeptidase 14 [Source:HGNC Symbol;Acc:HGNC:7160]	-
ENSG00000141510	1693.2	1218.74	0.474122	2.47e-05	0.000416212	TP53	17	7661779	7687550	-	5688	protein_coding	tumor protein p53 [Source:HGNC Symbol;Acc:HGNC:11998]	P53
ENSG00000111913	920.955	1345.85	-0.547577	2.48e-05	0.000416681	RIPOR2	6	24804281	25042170	-	9536	protein_coding	RHO family interacting cell polarization regulator 2 [Source:HGNC Symbol;Acc:HGNC:13872]	-
ENSG00000172403	1266.79	1824.47	-0.526395	2.49e-05	0.00041854	SYNPO2	4	118850688	119061247	+	14034	protein_coding	synaptopodin 2 [Source:HGNC Symbol;Acc:HGNC:17732]	-
ENSG00000155792	158.315	265.433	-0.744903	2.5e-05	0.000419257	DEPTOR	8	119873717	120050913	+	2622	protein_coding	DEP domain containing MTOR interacting protein [Source:HGNC Symbol;Acc:HGNC:22953]	-
ENSG00000179820	1136.24	780.873	0.541743	2.5e-05	0.000420094	MYADM	19	53866223	53876437	+	3675	protein_coding	myeloid associated differentiation marker [Source:HGNC Symbol;Acc:HGNC:7544]	-
ENSG00000163808	627.615	1035.04	-0.720891	2.52e-05	0.000421395	KIF15	3	44761717	44873376	+	5285	protein_coding	kinesin family member 15 [Source:HGNC Symbol;Acc:HGNC:17273]	-
ENSG00000126777	1986.34	2982.01	-0.585831	2.52e-05	0.000421395	KTN1	14	55559072	55701526	+	17575	protein_coding	kinectin 1 [Source:HGNC Symbol;Acc:HGNC:6467]	-
ENSG00000142669	1295.14	888.478	0.54432	2.53e-05	0.000422566	SH3BGRL3	1	26279176	26281522	+	1786	protein_coding	SH3 domain binding glutamate rich protein like 3 [Source:HGNC Symbol;Acc:HGNC:15568]	-
ENSG00000104324	434.936	633.659	-0.543058	2.53e-05	0.000422566	CPQ	8	96645227	97149654	+	3457	protein_coding	carboxypeptidase Q [Source:HGNC Symbol;Acc:HGNC:16910]	-
ENSG00000170345	583.913	177.509	1.71755	2.53e-05	0.000422566	FOS	14	75278774	75282230	+	3238	protein_coding	Fos proto-oncogene, AP-1 transcription factor subunit [Source:HGNC Symbol;Acc:HGNC:3796]	TF_bZIP
ENSG00000213523	819.089	577.561	0.503445	2.55e-05	0.000424374	SRA1	5	140537340	140558252	-	3396	protein_coding	steroid receptor RNA activator 1 [Source:HGNC Symbol;Acc:HGNC:11281]	-
ENSG00000170522	1224.23	1746.79	-0.512529	2.55e-05	0.000424594	ELOVL6	4	110045846	110199199	-	7297	protein_coding	ELOVL fatty acid elongase 6 [Source:HGNC Symbol;Acc:HGNC:15829]	-
ENSG00000137166	1464.36	1045.3	0.485702	2.58e-05	0.000429823	FOXP4	6	41546426	41602384	+	6170	protein_coding	forkhead box P4 [Source:HGNC Symbol;Acc:HGNC:20842]	Fork
ENSG00000099804	2640.19	1841.37	0.51931	2.64e-05	0.000438048	CDC34	19	531712	542092	+	1942	protein_coding	cell division cycle 34 [Source:HGNC Symbol;Acc:HGNC:1734]	-
ENSG00000150457	316.41	199.407	0.665745	2.64e-05	0.000439125	LATS2	13	20973032	21061547	-	5578	protein_coding	large tumor suppressor kinase 2 [Source:HGNC Symbol;Acc:HGNC:6515]	-
ENSG00000107140	311.365	167.856	0.887639	2.68e-05	0.00044451	TESK1	9	35605305	35610041	+	3298	protein_coding	testis associated actin remodelling kinase 1 [Source:HGNC Symbol;Acc:HGNC:11731]	-
ENSG00000061273	1147.94	775.823	0.564321	2.71e-05	0.000449408	HDAC7	12	47782722	47833132	-	9928	protein_coding	histone deacetylase 7 [Source:HGNC Symbol;Acc:HGNC:14067]	-
ENSG00000143079	809.967	561.183	0.53045	2.74e-05	0.000453107	CTTNBP2NL	1	112396181	112463456	+	7404	protein_coding	CTTNBP2 N-terminal like [Source:HGNC Symbol;Acc:HGNC:25330]	-
ENSG00000185869	259.651	412.483	-0.666329	2.76e-05	0.000456045	ZNF829	19	36888124	36916291	-	7742	protein_coding	zinc finger protein 829 [Source:HGNC Symbol;Acc:HGNC:34032]	zf-C2H2
ENSG00000139722	1346.15	929.685	0.533205	2.8e-05	0.000462164	VPS37B	12	122865328	122896444	-	5953	protein_coding	VPS37B, ESCRT-I subunit [Source:HGNC Symbol;Acc:HGNC:25754]	-
ENSG00000112964	267.957	429.504	-0.680929	2.8e-05	0.000462164	GHR	5	42423777	42721878	+	6610	protein_coding	growth hormone receptor [Source:HGNC Symbol;Acc:HGNC:4263]	-
ENSG00000141401	409.2	601.424	-0.555996	2.8e-05	0.000462164	IMPA2	18	11981025	12030883	+	3825	protein_coding	inositol monophosphatase 2 [Source:HGNC Symbol;Acc:HGNC:6051]	-
ENSG00000135333	735.953	1056.81	-0.521218	2.82e-05	0.000464424	EPHA7	6	93240020	93419547	-	7456	protein_coding	EPH receptor A7 [Source:HGNC Symbol;Acc:HGNC:3390]	-
ENSG00000159173	1137.93	1548.25	-0.444332	2.83e-05	0.000465376	TNNI1	1	201403768	201429866	-	7524	protein_coding	troponin I1, slow skeletal type [Source:HGNC Symbol;Acc:HGNC:11945]	-
ENSG00000100526	500.942	820.934	-0.711871	2.86e-05	0.000469586	CDKN3	14	54396849	54420218	+	1836	protein_coding	cyclin dependent kinase inhibitor 3 [Source:HGNC Symbol;Acc:HGNC:1791]	-
ENSG00000169957	1144.81	800.464	0.515258	2.86e-05	0.000469586	ZNF768	16	30524001	30526821	-	2395	protein_coding	zinc finger protein 768 [Source:HGNC Symbol;Acc:HGNC:26273]	zf-C2H2
ENSG00000148677	114.156	46.552	1.29577	2.89e-05	0.000474377	ANKRD1	10	90912096	90921276	-	1979	protein_coding	ankyrin repeat domain 1 [Source:HGNC Symbol;Acc:HGNC:15819]	-
ENSG00000198142	597.246	406.676	0.555697	2.9e-05	0.000474684	SOWAHC	2	109614334	109618990	+	4657	protein_coding	sosondowah ankyrin repeat domain family member C [Source:HGNC Symbol;Acc:HGNC:26149]	-
ENSG00000186834	1098.15	1491.77	-0.44189	2.9e-05	0.000474732	HEXIM1	17	45148502	45152101	+	3600	protein_coding	hexamethylene bisacetamide inducible 1 [Source:HGNC Symbol;Acc:HGNC:24953]	-
ENSG00000141934	1357.28	988.022	0.458341	2.95e-05	0.000482772	PLPP2	19	281040	291504	-	7059	protein_coding	phospholipid phosphatase 2 [Source:HGNC Symbol;Acc:HGNC:9230]	-
ENSG00000174799	318.001	512.957	-0.68902	2.97e-05	0.000485236	CEP135	4	55948871	56033363	+	8640	protein_coding	centrosomal protein 135 [Source:HGNC Symbol;Acc:HGNC:29086]	-
ENSG00000051341	549.85	850.271	-0.627981	2.98e-05	0.000486548	POLQ	3	121431427	121546641	-	9400	protein_coding	DNA polymerase theta [Source:HGNC Symbol;Acc:HGNC:9186]	-
ENSG00000185624	7864.86	5783.21	0.443511	2.98e-05	0.000486548	P4HB	17	81843159	81860694	-	5303	protein_coding	prolyl 4-hydroxylase subunit beta [Source:HGNC Symbol;Acc:HGNC:8548]	-
ENSG00000149311	909.207	1310.2	-0.526737	3e-05	0.000488646	ATM	11	108222484	108369102	+	23972	protein_coding	ATM serine/threonine kinase [Source:HGNC Symbol;Acc:HGNC:795]	-
ENSG00000118194	217.889	375.514	-0.787789	3.01e-05	0.000490074	TNNT2	1	201359008	201377762	-	7259	protein_coding	troponin T2, cardiac type [Source:HGNC Symbol;Acc:HGNC:11949]	-
ENSG00000112312	906.831	1347.37	-0.570761	3.03e-05	0.000492167	GMNN	6	24774931	24786099	+	2476	protein_coding	geminin, DNA replication inhibitor [Source:HGNC Symbol;Acc:HGNC:17493]	-
ENSG00000175938	62.8866	21.8701	1.52102	3.07e-05	0.000498394	ORAI3	16	30949066	30956461	+	2643	protein_coding	ORAI calcium release-activated calcium modulator 3 [Source:HGNC Symbol;Acc:HGNC:28185]	-
ENSG00000261949	89.8759	38.6232	1.21344	3.07e-05	0.000498394	GFY	19	49423749	49428818	+	1876	protein_coding	golgi associated olfactory signaling regulator [Source:HGNC Symbol;Acc:HGNC:44663]	-
ENSG00000166257	295.037	451.234	-0.611843	3.08e-05	0.000499563	SCN3B	11	123629187	123655244	-	9464	protein_coding	sodium voltage-gated channel beta subunit 3 [Source:HGNC Symbol;Acc:HGNC:20665]	-
ENSG00000119537	637.04	427.217	0.575243	3.09e-05	0.000499563	KDSR	18	63327726	63367510	-	9313	protein_coding	3-ketodihydrosphingosine reductase [Source:HGNC Symbol;Acc:HGNC:4021]	-
ENSG00000278540	1681.09	2290.44	-0.446657	3.09e-05	0.000499563	ACACA	17	37084988	37406818	-	13008	protein_coding	acetyl-CoA carboxylase alpha [Source:HGNC Symbol;Acc:HGNC:84]	-
ENSG00000140093	19.4161	57.353	-1.55919	3.11e-05	0.000502786	SERPINA10	14	94280455	94293271	-	5472	protein_coding	serpin family A member 10 [Source:HGNC Symbol;Acc:HGNC:15996]	-
ENSG00000180806	225.056	132.222	0.764868	3.13e-05	0.000504528	HOXC9	12	53994895	54003337	+	1679	protein_coding	homeobox C9 [Source:HGNC Symbol;Acc:HGNC:5130]	Homeobox
ENSG00000116199	884.219	1278.86	-0.531959	3.16e-05	0.000509906	FAM20B	1	179025804	179076562	+	6039	protein_coding	FAM20B, glycosaminoglycan xylosylkinase [Source:HGNC Symbol;Acc:HGNC:23017]	-
ENSG00000163492	151.064	259.364	-0.779457	3.17e-05	0.000510335	CCDC141	2	178829757	179050086	-	15446	protein_coding	coiled-coil domain containing 141 [Source:HGNC Symbol;Acc:HGNC:26821]	-
ENSG00000075407	488.793	710.338	-0.538356	3.21e-05	0.000516296	ZNF37A	10	38094334	38150293	+	13190	protein_coding	zinc finger protein 37A [Source:HGNC Symbol;Acc:HGNC:13102]	zf-C2H2
ENSG00000164039	581.653	848.696	-0.54502	3.22e-05	0.000518351	BDH2	4	103079435	103099883	-	3383	protein_coding	3-hydroxybutyrate dehydrogenase 2 [Source:HGNC Symbol;Acc:HGNC:32389]	-
ENSG00000279278	26.0858	76.0746	-1.53863	3.23e-05	0.000518391	AC245060.6	22	22264601	22273020	+	8420	lincRNA	novel transcript	-
ENSG00000170162	700.607	1055.47	-0.591059	3.27e-05	0.000524284	VGLL2	6	117265558	117273565	+	2231	protein_coding	vestigial like family member 2 [Source:HGNC Symbol;Acc:HGNC:20232]	-
ENSG00000116679	1419.34	1934.48	-0.446564	3.28e-05	0.000525584	IVNS1ABP	1	185296388	185317329	-	7929	protein_coding	influenza virus NS1A binding protein [Source:HGNC Symbol;Acc:HGNC:16951]	-
ENSG00000182912	211.981	125.253	0.758553	3.28e-05	0.000525636	TSPEAR-AS2	21	44517216	44525952	+	3026	antisense	TSPEAR antisense RNA 2 [Source:HGNC Symbol;Acc:HGNC:16428]	-
ENSG00000146205	84.9986	35.3928	1.26064	3.32e-05	0.000531533	ANO7	2	241188509	241225377	+	5695	protein_coding	anoctamin 7 [Source:HGNC Symbol;Acc:HGNC:31677]	-
ENSG00000116539	1311.94	1847	-0.493372	3.36e-05	0.000537329	ASH1L	1	155335268	155562807	-	13296	protein_coding	ASH1 like histone lysine methyltransferase [Source:HGNC Symbol;Acc:HGNC:19088]	Others
ENSG00000064199	73.9699	143.671	-0.955398	3.41e-05	0.0005444	SPA17	11	124673798	124697518	+	5205	protein_coding	sperm autoantigenic protein 17 [Source:HGNC Symbol;Acc:HGNC:11210]	-
ENSG00000153879	1282.6	920.101	0.479732	3.43e-05	0.000547366	CEBPG	19	33373330	33382686	+	4411	protein_coding	CCAAT enhancer binding protein gamma [Source:HGNC Symbol;Acc:HGNC:1837]	C/EBP
ENSG00000187240	490.787	708.092	-0.528001	3.47e-05	0.000553382	DYNC2H1	11	103109410	103479863	+	15012	protein_coding	dynein cytoplasmic 2 heavy chain 1 [Source:HGNC Symbol;Acc:HGNC:2962]	-
ENSG00000139329	218.292	377.085	-0.78767	3.49e-05	0.000554986	LUM	12	91102629	91111831	-	3008	protein_coding	lumican [Source:HGNC Symbol;Acc:HGNC:6724]	-
ENSG00000197056	332.097	510.831	-0.620057	3.5e-05	0.000556885	ZMYM1	1	35032172	35115859	+	5220	protein_coding	zinc finger MYM-type containing 1 [Source:HGNC Symbol;Acc:HGNC:26253]	-
ENSG00000117069	248.291	403.105	-0.699361	3.51e-05	0.000557102	ST6GALNAC5	1	76867441	77065711	+	4263	protein_coding	ST6 N-acetylgalactosaminide alpha-2,6-sialyltransferase 5 [Source:HGNC Symbol;Acc:HGNC:19342]	-
ENSG00000005486	1515.22	1110.62	0.44809	3.52e-05	0.000558935	RHBDD2	7	75842602	75888926	+	2441	protein_coding	rhomboid domain containing 2 [Source:HGNC Symbol;Acc:HGNC:23082]	-
ENSG00000270332	108.138	194.338	-0.844165	3.52e-05	0.000558935	SMC2-AS1	9	104080024	104093073	-	7619	lincRNA	SMC2 antisense RNA 1 (head to head) [Source:HGNC Symbol;Acc:HGNC:50827]	-
ENSG00000188280	20.2895	59.1514	-1.54495	3.53e-05	0.000559816	AC007731.1	22	20338805	20354372	+	2256	antisense	uncharacterized LOC101927859 [Source:NCBI gene;Acc:101927859]	-
ENSG00000100505	685.987	484.778	0.500805	3.59e-05	0.000567438	TRIM9	14	50975262	51096061	-	8945	protein_coding	tripartite motif containing 9 [Source:HGNC Symbol;Acc:HGNC:16288]	-
ENSG00000101126	1855.52	2542.63	-0.454235	3.6e-05	0.000568552	ADNP	20	50888916	50931421	-	8423	protein_coding	activity dependent neuroprotector homeobox [Source:HGNC Symbol;Acc:HGNC:15766]	Homeobox
ENSG00000157954	2858.84	2141.39	0.416802	3.69e-05	0.000582487	WIPI2	7	5190188	5233826	+	8977	protein_coding	WD repeat domain, phosphoinositide interacting 2 [Source:HGNC Symbol;Acc:HGNC:32225]	-
ENSG00000172766	319.244	506.825	-0.665152	3.71e-05	0.000584272	NAA16	13	41311205	41377030	+	5867	protein_coding	N(alpha)-acetyltransferase 16, NatA auxiliary subunit [Source:HGNC Symbol;Acc:HGNC:26164]	-
ENSG00000162458	1079.86	763.425	0.499829	3.71e-05	0.000584272	FBLIM1	1	15756607	15786594	+	4716	protein_coding	filamin binding LIM protein 1 [Source:HGNC Symbol;Acc:HGNC:24686]	-
ENSG00000136932	201.4	325.286	-0.690695	3.76e-05	0.000592131	TRMO	9	97904489	97922570	-	4203	protein_coding	tRNA methyltransferase O [Source:HGNC Symbol;Acc:HGNC:30967]	-
ENSG00000163728	372.932	566.253	-0.601102	3.8e-05	0.000598451	TTC14	3	180602130	180617828	+	7783	protein_coding	tetratricopeptide repeat domain 14 [Source:HGNC Symbol;Acc:HGNC:24697]	-
ENSG00000100599	663.108	460.9	0.524549	3.84e-05	0.000603332	RIN3	14	92513774	92688994	+	8683	protein_coding	Ras and Rab interactor 3 [Source:HGNC Symbol;Acc:HGNC:18751]	-
ENSG00000146232	245.386	150.035	0.709211	3.86e-05	0.000605519	NFKBIE	6	44258166	44265788	-	2581	protein_coding	NFKB inhibitor epsilon [Source:HGNC Symbol;Acc:HGNC:7799]	-
ENSG00000204842	1135.98	805.992	0.49485	3.93e-05	0.000617122	ATXN2	12	111443485	111599676	-	16504	protein_coding	ataxin 2 [Source:HGNC Symbol;Acc:HGNC:10555]	-
ENSG00000184445	1613.47	2406.97	-0.576666	3.94e-05	0.000617122	KNTC1	12	122527246	122626396	+	11325	protein_coding	kinetochore associated 1 [Source:HGNC Symbol;Acc:HGNC:17255]	-
ENSG00000127124	701.383	493.577	0.507438	3.95e-05	0.000618487	HIVEP3	1	41506365	42035925	-	14410	protein_coding	human immunodeficiency virus type I enhancer binding protein 3 [Source:HGNC Symbol;Acc:HGNC:13561]	zf-C2H2
ENSG00000227500	831.531	546.403	0.604815	3.95e-05	0.000618487	SCAMP4	19	1905214	1926013	+	6953	protein_coding	secretory carrier membrane protein 4 [Source:HGNC Symbol;Acc:HGNC:30385]	-
ENSG00000203883	274.347	162.644	0.753173	3.96e-05	0.000618784	SOX18	20	64047582	64049641	-	1864	protein_coding	SRY-box 18 [Source:HGNC Symbol;Acc:HGNC:11194]	HMG
ENSG00000126003	847.111	1159.11	-0.452715	3.97e-05	0.000619215	PLAGL2	20	32192503	32207791	-	5705	protein_coding	PLAG1 like zinc finger 2 [Source:HGNC Symbol;Acc:HGNC:9047]	zf-C2H2
ENSG00000172270	9585.74	7451.97	0.363247	3.99e-05	0.000621235	BSG	19	571277	583493	+	3797	protein_coding	basigin (Ok blood group) [Source:HGNC Symbol;Acc:HGNC:1116]	-
ENSG00000137474	130.776	248.031	-0.924172	3.99e-05	0.000621235	MYO7A	11	77128264	77215241	+	10147	protein_coding	myosin VIIA [Source:HGNC Symbol;Acc:HGNC:7606]	-
ENSG00000179403	792.138	528.04	0.583545	4.02e-05	0.000625174	VWA1	1	1434861	1442882	+	5065	protein_coding	von Willebrand factor A domain containing 1 [Source:HGNC Symbol;Acc:HGNC:30910]	-
ENSG00000177191	44.5168	12.1399	1.86829	4.03e-05	0.000627056	B3GNT8	19	41425359	41428730	-	1874	protein_coding	UDP-GlcNAc:betaGal beta-1,3-N-acetylglucosaminyltransferase 8 [Source:HGNC Symbol;Acc:HGNC:24139]	-
ENSG00000136490	1311.35	809.915	0.694324	4.04e-05	0.000627699	LIMD2	17	63695902	63701172	-	4745	protein_coding	LIM domain containing 2 [Source:HGNC Symbol;Acc:HGNC:28142]	-
ENSG00000183864	1126.08	780.206	0.528445	4.06e-05	0.000629426	TOB2	22	41433492	41447023	-	4565	protein_coding	transducer of ERBB2, 2 [Source:HGNC Symbol;Acc:HGNC:11980]	-
ENSG00000135480	35.3508	7.91116	2.16341	4.06e-05	0.000629426	KRT7	12	52232520	52252186	+	4093	protein_coding	keratin 7 [Source:HGNC Symbol;Acc:HGNC:6445]	-
ENSG00000165323	1313.92	1831.84	-0.47965	4.15e-05	0.000642845	FAT3	11	92352096	92896470	+	19280	protein_coding	FAT atypical cadherin 3 [Source:HGNC Symbol;Acc:HGNC:23112]	-
ENSG00000167771	635.045	443.995	0.51683	4.2e-05	0.000649435	RCOR2	11	63911221	63916844	-	2738	protein_coding	REST corepressor 2 [Source:HGNC Symbol;Acc:HGNC:27455]	MYB
ENSG00000168062	157.055	83.1361	0.918985	4.2e-05	0.000649487	BATF2	11	64987943	64997045	-	2844	protein_coding	basic leucine zipper ATF-like transcription factor 2 [Source:HGNC Symbol;Acc:HGNC:25163]	TF_bZIP
ENSG00000137496	102.472	192.412	-0.910821	4.24e-05	0.000655063	IL18BP	11	71998541	72005715	+	4323	protein_coding	interleukin 18 binding protein [Source:HGNC Symbol;Acc:HGNC:5987]	-
ENSG00000166004	260.154	454.891	-0.804571	4.26e-05	0.000656515	CEP295	11	93661639	93730358	+	9495	protein_coding	centrosomal protein 295 [Source:HGNC Symbol;Acc:HGNC:29366]	-
ENSG00000109501	916.631	640.006	0.517889	4.26e-05	0.000656515	WFS1	4	6269849	6303265	+	4513	protein_coding	wolframin ER transmembrane glycoprotein [Source:HGNC Symbol;Acc:HGNC:12762]	-
ENSG00000164199	621.897	904.14	-0.539933	4.3e-05	0.000662315	ADGRV1	5	90529344	91164437	+	33822	protein_coding	adhesion G protein-coupled receptor V1 [Source:HGNC Symbol;Acc:HGNC:17416]	-
ENSG00000125746	178.492	96.9538	0.879631	4.34e-05	0.000667244	EML2	19	45606994	45645629	-	8224	protein_coding	echinoderm microtubule associated protein like 2 [Source:HGNC Symbol;Acc:HGNC:18035]	-
ENSG00000161921	735.631	520.347	0.499545	4.35e-05	0.000668255	CXCL16	17	4733526	4739922	-	2794	protein_coding	C-X-C motif chemokine ligand 16 [Source:HGNC Symbol;Acc:HGNC:16642]	-
ENSG00000174720	622.793	901.074	-0.532031	4.38e-05	0.000672771	LARP7	4	112636964	112657592	+	4083	protein_coding	La ribonucleoprotein domain family member 7 [Source:HGNC Symbol;Acc:HGNC:24912]	-
ENSG00000135097	800.561	510.884	0.646582	4.39e-05	0.000674483	MSI1	12	120341330	120369180	-	3090	protein_coding	musashi RNA binding protein 1 [Source:HGNC Symbol;Acc:HGNC:7330]	-
ENSG00000175455	1325.34	2013.66	-0.602932	4.58e-05	0.000701758	CCDC14	3	123897305	123961408	-	11423	protein_coding	coiled-coil domain containing 14 [Source:HGNC Symbol;Acc:HGNC:25766]	-
ENSG00000101333	440.221	644.855	-0.549719	4.6e-05	0.000705168	PLCB4	20	9068763	9481242	+	6900	protein_coding	phospholipase C beta 4 [Source:HGNC Symbol;Acc:HGNC:9059]	-
ENSG00000179364	1246.42	1703.4	-0.450921	4.63e-05	0.000708386	PACS2	14	105300563	105398147	+	12363	protein_coding	phosphofurin acidic cluster sorting protein 2 [Source:HGNC Symbol;Acc:HGNC:23794]	-
ENSG00000196584	465.521	739.654	-0.666736	4.65e-05	0.00071086	XRCC2	7	152644779	152676165	-	4853	protein_coding	X-ray repair cross complementing 2 [Source:HGNC Symbol;Acc:HGNC:12829]	-
ENSG00000005448	771.482	534.103	0.530226	4.65e-05	0.00071086	WDR54	2	74421678	74425755	+	2860	protein_coding	WD repeat domain 54 [Source:HGNC Symbol;Acc:HGNC:25770]	-
ENSG00000169432	3262.92	4469	-0.453686	4.67e-05	0.000712616	SCN9A	2	166195185	166376001	-	13741	protein_coding	sodium voltage-gated channel alpha subunit 9 [Source:HGNC Symbol;Acc:HGNC:10597]	-
ENSG00000175832	2425.44	1658.82	0.547599	4.71e-05	0.000717397	ETV4	17	43527844	43579620	-	3607	protein_coding	ETS variant 4 [Source:HGNC Symbol;Acc:HGNC:3493]	ETS
ENSG00000160055	192.774	108.648	0.825365	4.71e-05	0.00071814	TMEM234	1	32214472	32222359	-	3571	protein_coding	transmembrane protein 234 [Source:HGNC Symbol;Acc:HGNC:28837]	-
ENSG00000266709	279.129	167.612	0.735962	4.73e-05	0.000719912	MGC12916	17	14303854	14305505	+	1652	lincRNA	uncharacterized protein MGC12916 [Source:NCBI gene;Acc:84815]	-
ENSG00000102384	252.777	406.154	-0.68466	4.75e-05	0.000721541	CENPI	X	101098218	101163681	+	4321	protein_coding	centromere protein I [Source:HGNC Symbol;Acc:HGNC:3968]	-
ENSG00000165868	441.946	637.122	-0.527173	4.79e-05	0.000727131	HSPA12A	10	116671192	116850236	-	11834	protein_coding	heat shock protein family A (Hsp70) member 12A [Source:HGNC Symbol;Acc:HGNC:19022]	-
ENSG00000105854	949.997	1345.82	-0.501811	4.79e-05	0.000727131	PON2	7	95404863	95435329	-	3843	protein_coding	paraoxonase 2 [Source:HGNC Symbol;Acc:HGNC:9205]	-
ENSG00000102034	847.929	594.313	0.513119	4.81e-05	0.000728694	ELF4	X	130064874	130110716	-	4316	protein_coding	E74 like ETS transcription factor 4 [Source:HGNC Symbol;Acc:HGNC:3319]	ETS
ENSG00000034152	956.883	645.924	0.5657	4.81e-05	0.000728969	MAP2K3	17	21284672	21315240	+	3783	protein_coding	mitogen-activated protein kinase kinase 3 [Source:HGNC Symbol;Acc:HGNC:6843]	-
ENSG00000088387	612.129	884.623	-0.531606	4.82e-05	0.000729451	DOCK9	13	98793429	99086625	-	14816	protein_coding	dedicator of cytokinesis 9 [Source:HGNC Symbol;Acc:HGNC:14132]	-
ENSG00000121680	512.851	350.445	0.54826	4.86e-05	0.000734963	PEX16	11	45909669	45918812	-	3013	protein_coding	peroxisomal biogenesis factor 16 [Source:HGNC Symbol;Acc:HGNC:8857]	-
ENSG00000175061	8644.66	6278.92	0.461113	4.88e-05	0.000737632	LRRC75A-AS1	17	16438822	16478678	+	3759	processed_transcript	LRRC75A antisense RNA 1 [Source:HGNC Symbol;Acc:HGNC:28619]	-
ENSG00000109084	1159.86	1575.52	-0.441658	4.9e-05	0.000738863	TMEM97	17	28319095	28328685	+	3034	protein_coding	transmembrane protein 97 [Source:HGNC Symbol;Acc:HGNC:28106]	-
ENSG00000105825	477.512	324.133	0.559047	4.91e-05	0.000740643	TFPI2	7	93885396	93890991	-	2682	protein_coding	tissue factor pathway inhibitor 2 [Source:HGNC Symbol;Acc:HGNC:11761]	-
ENSG00000188290	508.668	295.967	0.779231	4.92e-05	0.000741205	HES4	1	998962	1000172	-	1118	protein_coding	hes family bHLH transcription factor 4 [Source:HGNC Symbol;Acc:HGNC:24149]	bHLH
ENSG00000139324	806.729	1178.1	-0.545677	4.93e-05	0.000741899	TMTC3	12	88142296	88199887	+	7327	protein_coding	transmembrane and tetratricopeptide repeat containing 3 [Source:HGNC Symbol;Acc:HGNC:26899]	-
ENSG00000175066	244.839	375.881	-0.617355	4.98e-05	0.000748031	GK5	3	142157527	142225607	-	12158	protein_coding	glycerol kinase 5 [Source:HGNC Symbol;Acc:HGNC:28635]	-
ENSG00000232573	1196.22	841.725	0.506462	4.98e-05	0.000748031	RPL3P4	14	98972879	98973301	-	423	processed_pseudogene	ribosomal protein L3 pseudogene 4 [Source:HGNC Symbol;Acc:HGNC:19805]	-
ENSG00000187772	589.072	851.058	-0.530782	5.02e-05	0.000753971	LIN28B	6	104936616	105083332	+	6002	protein_coding	lin-28 homolog B [Source:HGNC Symbol;Acc:HGNC:32207]	CSD
ENSG00000126653	513.41	727.815	-0.503611	5.04e-05	0.000755894	NSRP1	17	30115521	30186475	+	4806	protein_coding	nuclear speckle splicing regulatory protein 1 [Source:HGNC Symbol;Acc:HGNC:25305]	-
ENSG00000112561	276.184	165.488	0.735923	5.13e-05	0.000768312	TFEB	6	41683978	41736259	-	5648	protein_coding	transcription factor EB [Source:HGNC Symbol;Acc:HGNC:11753]	bHLH
ENSG00000108840	907.088	638.344	0.506432	5.15e-05	0.000770916	HDAC5	17	44076746	44123702	-	7618	protein_coding	histone deacetylase 5 [Source:HGNC Symbol;Acc:HGNC:14068]	-
ENSG00000159461	1113.37	783.18	0.507024	5.16e-05	0.000770923	AMFR	16	56361452	56425538	-	5758	protein_coding	autocrine motility factor receptor [Source:HGNC Symbol;Acc:HGNC:463]	-
ENSG00000124721	138.595	241.729	-0.801928	5.17e-05	0.000772836	DNAH8	6	38715341	39030529	+	15055	protein_coding	dynein axonemal heavy chain 8 [Source:HGNC Symbol;Acc:HGNC:2952]	-
ENSG00000135114	241.34	135.417	0.834981	5.19e-05	0.000773972	OASL	12	121019111	121039242	-	3517	protein_coding	2'-5'-oligoadenylate synthetase like [Source:HGNC Symbol;Acc:HGNC:8090]	-
ENSG00000163362	635.629	418.48	0.601437	5.19e-05	0.000773972	INAVA	1	200891048	200915735	+	5413	protein_coding	innate immunity activator [Source:HGNC Symbol;Acc:HGNC:25599]	-
ENSG00000063438	385.383	253.153	0.606441	5.23e-05	0.000778816	AHRR	5	304176	438291	+	7678	protein_coding	aryl-hydrocarbon receptor repressor [Source:HGNC Symbol;Acc:HGNC:346]	-
ENSG00000106415	472.83	709.774	-0.587295	5.24e-05	0.000779779	GLCCI1	7	7968794	8094272	+	6885	protein_coding	glucocorticoid induced 1 [Source:HGNC Symbol;Acc:HGNC:18713]	-
ENSG00000125089	209.218	112.325	0.8957	5.26e-05	0.000782648	SH3TC1	4	8182072	8241803	+	10593	protein_coding	SH3 domain and tetratricopeptide repeats 1 [Source:HGNC Symbol;Acc:HGNC:26009]	-
ENSG00000172893	1621.51	2267.65	-0.484116	5.29e-05	0.000786441	DHCR7	11	71428193	71452868	-	4160	protein_coding	7-dehydrocholesterol reductase [Source:HGNC Symbol;Acc:HGNC:2860]	-
ENSG00000169679	2390.98	3451.16	-0.529282	5.33e-05	0.00079167	BUB1	2	110637698	110678114	-	6032	protein_coding	BUB1 mitotic checkpoint serine/threonine kinase [Source:HGNC Symbol;Acc:HGNC:1148]	-
ENSG00000170379	119.479	55.9021	1.0968	5.34e-05	0.000792284	TCAF2	7	143620952	143730409	+	6409	protein_coding	TRPM8 channel associated factor 2 [Source:HGNC Symbol;Acc:HGNC:26878]	-
ENSG00000184787	1966.61	2565.24	-0.383361	5.36e-05	0.00079377	UBE2G2	21	44768580	44802019	-	7388	protein_coding	ubiquitin conjugating enzyme E2 G2 [Source:HGNC Symbol;Acc:HGNC:12483]	-
ENSG00000145808	109.739	195.586	-0.835204	5.38e-05	0.000796758	ADAMTS19	5	129460265	129738683	+	5408	protein_coding	ADAM metallopeptidase with thrombospondin type 1 motif 19 [Source:HGNC Symbol;Acc:HGNC:17111]	-
ENSG00000234287	279.526	134.66	1.05627	5.41e-05	0.000799416	AC099560.2	3	40761545	40761799	+	255	processed_pseudogene	ribosomal protein S27 (RPS27) pseudogene	-
ENSG00000205413	194.127	328.444	-0.756107	5.48e-05	0.000810256	SAMD9	7	93099513	93118023	-	6855	protein_coding	sterile alpha motif domain containing 9 [Source:HGNC Symbol;Acc:HGNC:1348]	-
ENSG00000182628	970.445	1372.04	-0.49915	5.5e-05	0.000811745	SKA2	17	59109951	59155269	-	3148	protein_coding	spindle and kinetochore associated complex subunit 2 [Source:HGNC Symbol;Acc:HGNC:28006]	-
ENSG00000131508	1942.41	1456.32	0.415328	5.59e-05	0.000824752	UBE2D2	5	139526431	139628433	+	3556	protein_coding	ubiquitin conjugating enzyme E2 D2 [Source:HGNC Symbol;Acc:HGNC:12475]	-
ENSG00000077157	698.478	1028.15	-0.558027	5.61e-05	0.000826929	PPP1R12B	1	202348699	202592706	+	21069	protein_coding	protein phosphatase 1 regulatory subunit 12B [Source:HGNC Symbol;Acc:HGNC:7619]	-
ENSG00000174021	464.897	283.355	0.712343	5.68e-05	0.000836175	GNG5	1	84498325	84506565	-	1112	protein_coding	G protein subunit gamma 5 [Source:HGNC Symbol;Acc:HGNC:4408]	-
ENSG00000176531	403.343	252.154	0.675213	5.71e-05	0.000840468	PHLDB3	19	43474954	43504935	-	4553	protein_coding	pleckstrin homology like domain family B member 3 [Source:HGNC Symbol;Acc:HGNC:30499]	-
ENSG00000123240	855.485	603.004	0.503954	5.72e-05	0.000840746	OPTN	10	13099449	13138308	+	5138	protein_coding	optineurin [Source:HGNC Symbol;Acc:HGNC:17142]	-
ENSG00000144824	1895.45	2563.61	-0.435719	5.78e-05	0.000849113	PHLDB2	3	111732497	111976517	+	12309	protein_coding	pleckstrin homology like domain family B member 2 [Source:HGNC Symbol;Acc:HGNC:29573]	-
ENSG00000116514	459.597	306.232	0.587143	5.86e-05	0.000859036	RNF19B	1	32936445	32964685	-	2610	protein_coding	ring finger protein 19B [Source:HGNC Symbol;Acc:HGNC:26886]	-
ENSG00000167766	281.044	436.649	-0.634008	5.86e-05	0.000859036	ZNF83	19	52594060	52690496	-	8028	protein_coding	zinc finger protein 83 [Source:HGNC Symbol;Acc:HGNC:13158]	zf-C2H2
ENSG00000100479	337.039	536.852	-0.670023	5.88e-05	0.000861177	POLE2	14	49643555	49688422	-	2955	protein_coding	DNA polymerase epsilon 2, accessory subunit [Source:HGNC Symbol;Acc:HGNC:9178]	-
ENSG00000123388	262.901	143.773	0.867286	5.98e-05	0.000874168	HOXC11	12	53973126	53977643	+	3265	protein_coding	homeobox C11 [Source:HGNC Symbol;Acc:HGNC:5123]	Others
ENSG00000136828	117.915	206.497	-0.808898	5.99e-05	0.000875375	RALGPS1	9	126914774	127223166	+	10507	protein_coding	Ral GEF with PH domain and SH3 binding motif 1 [Source:HGNC Symbol;Acc:HGNC:16851]	-
ENSG00000113448	1615.46	1165.74	0.471223	6.01e-05	0.000877498	PDE4D	5	58969038	60522120	-	16308	protein_coding	phosphodiesterase 4D [Source:HGNC Symbol;Acc:HGNC:8783]	-
ENSG00000118257	1062.4	697.227	0.607162	6.11e-05	0.000890717	NRP2	2	205681990	205798133	+	13896	protein_coding	neuropilin 2 [Source:HGNC Symbol;Acc:HGNC:8005]	-
ENSG00000135775	726.385	1049.19	-0.530118	6.13e-05	0.000892749	COG2	1	230642489	230693982	+	10938	protein_coding	component of oligomeric golgi complex 2 [Source:HGNC Symbol;Acc:HGNC:6546]	-
ENSG00000105671	1564.08	1171.35	0.416928	6.13e-05	0.000892749	DDX49	19	18919675	18928633	+	2780	protein_coding	DEAD-box helicase 49 [Source:HGNC Symbol;Acc:HGNC:18684]	-
ENSG00000204498	329.604	208.247	0.660347	6.14e-05	0.000892749	NFKBIL1	6	31546870	31558829	+	1779	protein_coding	NFKB inhibitor like 1 [Source:HGNC Symbol;Acc:HGNC:7800]	-
ENSG00000225968	2063.22	1497.17	0.462177	6.23e-05	0.0009053	ELFN1	7	1688119	1747954	+	3845	protein_coding	extracellular leucine rich repeat and fibronectin type III domain containing 1 [Source:HGNC Symbol;Acc:HGNC:33154]	-
ENSG00000137807	927.311	1380.4	-0.573434	6.23e-05	0.0009053	KIF23	15	69414246	69448427	+	6576	protein_coding	kinesin family member 23 [Source:HGNC Symbol;Acc:HGNC:6392]	-
ENSG00000259917	134.461	70.6378	0.926691	6.26e-05	0.000908961	HNRNPLP2	15	34489002	34490571	-	1570	unprocessed_pseudogene	heterogeneous nuclear ribonucleoprotein L pseudogene 2 [Source:HGNC Symbol;Acc:HGNC:48747]	-
ENSG00000011258	491.193	699.433	-0.509277	6.29e-05	0.000911996	MBTD1	17	51177425	51260163	-	7201	protein_coding	mbt domain containing 1 [Source:HGNC Symbol;Acc:HGNC:19866]	-
ENSG00000065060	1177.22	844.266	0.479544	6.32e-05	0.000915042	UHRF1BP1	6	34792015	34883138	+	9908	protein_coding	UHRF1 binding protein 1 [Source:HGNC Symbol;Acc:HGNC:21216]	-
ENSG00000165943	1293.5	856.145	0.594425	6.36e-05	0.00091957	MOAP1	14	93182196	93184928	-	2537	protein_coding	modulator of apoptosis 1 [Source:HGNC Symbol;Acc:HGNC:16658]	-
ENSG00000120693	360.727	211.641	0.768174	6.36e-05	0.00091957	SMAD9	13	36844831	36920765	-	5723	protein_coding	SMAD family member 9 [Source:HGNC Symbol;Acc:HGNC:6774]	MH1
ENSG00000126243	229.018	138.312	0.727141	6.37e-05	0.000920118	LRFN3	19	35935358	35945767	+	4044	protein_coding	leucine rich repeat and fibronectin type III domain containing 3 [Source:HGNC Symbol;Acc:HGNC:28370]	-
ENSG00000139289	3437.12	2581.55	0.412886	6.45e-05	0.000930562	PHLDA1	12	76025447	76033932	-	8069	protein_coding	pleckstrin homology like domain family A member 1 [Source:HGNC Symbol;Acc:HGNC:8933]	-
ENSG00000204463	5960.51	4477.91	0.412388	6.48e-05	0.000933553	BAG6	6	31639028	31652705	-	5310	protein_coding	BCL2 associated athanogene 6 [Source:HGNC Symbol;Acc:HGNC:13919]	-
ENSG00000196453	423.345	285.664	0.567603	6.48e-05	0.000933553	ZNF777	7	149431363	149461123	-	3233	protein_coding	zinc finger protein 777 [Source:HGNC Symbol;Acc:HGNC:22213]	zf-C2H2
ENSG00000197746	8150.6	6082.25	0.422155	6.49e-05	0.000933553	PSAP	10	71816298	71851375	-	3239	protein_coding	prosaposin [Source:HGNC Symbol;Acc:HGNC:9498]	-
ENSG00000181788	732.318	508.757	0.525184	6.54e-05	0.000939892	SIAH2	3	150741127	150763477	-	2617	protein_coding	siah E3 ubiquitin protein ligase 2 [Source:HGNC Symbol;Acc:HGNC:10858]	-
ENSG00000215252	1099.89	1757.23	-0.6758	6.59e-05	0.000947082	GOLGA8B	15	34525207	34588503	-	7670	protein_coding	golgin A8 family member B [Source:HGNC Symbol;Acc:HGNC:31973]	-
ENSG00000136492	941.186	1412.21	-0.584784	6.6e-05	0.000947082	BRIP1	17	61681266	61863521	-	7991	protein_coding	BRCA1 interacting protein C-terminal helicase 1 [Source:HGNC Symbol;Acc:HGNC:20473]	-
ENSG00000177051	508.406	343.069	0.566066	6.68e-05	0.000958606	FBXO46	19	45710629	45730904	-	3535	protein_coding	F-box protein 46 [Source:HGNC Symbol;Acc:HGNC:25069]	-
ENSG00000127585	648.872	422.594	0.616885	6.73e-05	0.000964013	FBXL16	16	692498	705829	-	3989	protein_coding	F-box and leucine rich repeat protein 16 [Source:HGNC Symbol;Acc:HGNC:14150]	-
ENSG00000117114	2947.88	4009.54	-0.443609	6.74e-05	0.000964013	ADGRL2	1	81306160	81992436	+	7754	protein_coding	adhesion G protein-coupled receptor L2 [Source:HGNC Symbol;Acc:HGNC:18582]	-
ENSG00000274827	60.19	133.209	-1.14194	6.74e-05	0.000964013	LINC01297	14	19344578	19384587	-	4414	lincRNA	long intergenic non-protein coding RNA 1297 [Source:HGNC Symbol;Acc:HGNC:50443]	-
ENSG00000112276	1561.28	2141.97	-0.455962	6.74e-05	0.000964013	BVES	6	105096822	105137174	-	5808	protein_coding	blood vessel epicardial substance [Source:HGNC Symbol;Acc:HGNC:1152]	-
ENSG00000261594	117.785	56.7335	1.04827	6.75e-05	0.000964376	TPBGL	11	75240905	75243697	+	2793	protein_coding	trophoblast glycoprotein like [Source:HGNC Symbol;Acc:HGNC:44159]	-
ENSG00000118246	888.428	1305.84	-0.555133	6.77e-05	0.000966107	FASTKD2	2	206765357	206792509	+	6079	protein_coding	FAST kinase domains 2 [Source:HGNC Symbol;Acc:HGNC:29160]	-
ENSG00000139926	761.696	525.88	0.534617	6.81e-05	0.000970279	FRMD6	14	51489100	51730727	+	9416	protein_coding	FERM domain containing 6 [Source:HGNC Symbol;Acc:HGNC:19839]	-
ENSG00000137207	923.434	674.483	0.453352	6.84e-05	0.000974281	YIPF3	6	43511827	43516990	-	3053	protein_coding	Yip1 domain family member 3 [Source:HGNC Symbol;Acc:HGNC:21023]	-
ENSG00000213462	149.128	241.222	-0.692671	6.92e-05	0.000984113	ERV3-1	7	64990809	65006743	-	4574	protein_coding	endogenous retrovirus group 3 member 1, envelope [Source:HGNC Symbol;Acc:HGNC:3454]	-
ENSG00000267523	10.6851	41.6474	-1.95501	6.96e-05	0.000989901	AC008735.2	19	55661901	55674715	-	561	antisense	novel transcript, antisense to U2AF2A	-
ENSG00000132005	353.877	232.006	0.608104	7.02e-05	0.000996723	RFX1	19	13961538	14007039	-	5465	protein_coding	regulatory factor X1 [Source:HGNC Symbol;Acc:HGNC:9982]	RFX
ENSG00000253304	366.013	215.916	0.758119	7.04e-05	0.000998631	TMEM200B	1	29119428	29123935	-	2639	protein_coding	transmembrane protein 200B [Source:HGNC Symbol;Acc:HGNC:33785]	-
ENSG00000166949	1256.31	908.311	0.467393	7.04e-05	0.000998631	SMAD3	15	67063763	67195195	+	9113	protein_coding	SMAD family member 3 [Source:HGNC Symbol;Acc:HGNC:6769]	MH1
ENSG00000163395	38.2838	8.9338	2.08889	7.07e-05	0.00100168	IGFN1	1	201190825	201228952	+	12116	protein_coding	immunoglobulin-like and fibronectin type III domain containing 1 [Source:HGNC Symbol;Acc:HGNC:24607]	-
ENSG00000108523	1941.9	1414.05	0.457054	7.08e-05	0.00100168	RNF167	17	4940008	4945222	+	2744	protein_coding	ring finger protein 167 [Source:HGNC Symbol;Acc:HGNC:24544]	-
ENSG00000103152	781.751	511.635	0.609998	7.1e-05	0.00100405	MPG	16	77007	85853	+	1661	protein_coding	N-methylpurine DNA glycosylase [Source:HGNC Symbol;Acc:HGNC:7211]	-
ENSG00000019549	1783.91	1187.97	0.587263	7.11e-05	0.00100405	SNAI2	8	48917604	48921740	-	3392	protein_coding	snail family transcriptional repressor 2 [Source:HGNC Symbol;Acc:HGNC:11094]	zf-C2H2
ENSG00000109606	4893.12	6470.1	-0.403005	7.15e-05	0.00100887	DHX15	4	24517441	24584550	-	8162	protein_coding	DEAH-box helicase 15 [Source:HGNC Symbol;Acc:HGNC:2738]	-
ENSG00000196498	6709.07	4838.41	0.47137	7.2e-05	0.00101599	NCOR2	12	124324415	124567589	-	13975	protein_coding	nuclear receptor corepressor 2 [Source:HGNC Symbol;Acc:HGNC:7673]	MYB
ENSG00000023902	2474.64	1889.53	0.389013	7.24e-05	0.00101976	PLEKHO1	1	150149183	150164720	+	6565	protein_coding	pleckstrin homology domain containing O1 [Source:HGNC Symbol;Acc:HGNC:24310]	-
ENSG00000100226	1456.75	1032.1	0.496509	7.28e-05	0.00102585	GTPBP1	22	38705723	38738299	+	8166	protein_coding	GTP binding protein 1 [Source:HGNC Symbol;Acc:HGNC:4669]	-
ENSG00000100201	4532.72	6088.81	-0.425705	7.33e-05	0.00103083	DDX17	22	38483440	38507660	-	9995	protein_coding	DEAD-box helicase 17 [Source:HGNC Symbol;Acc:HGNC:2740]	-
ENSG00000142173	2483.46	1858.16	0.418447	7.34e-05	0.00103155	COL6A2	21	46098097	46132849	+	5386	protein_coding	collagen type VI alpha 2 chain [Source:HGNC Symbol;Acc:HGNC:2212]	-
ENSG00000165525	821.994	1260.39	-0.615958	7.37e-05	0.00103563	NEMF	14	49782083	49853203	-	9426	protein_coding	nuclear export mediator factor [Source:HGNC Symbol;Acc:HGNC:10663]	-
ENSG00000147119	179.753	91.0174	0.977737	7.45e-05	0.00104537	CHST7	X	46573784	46598408	+	2289	protein_coding	carbohydrate sulfotransferase 7 [Source:HGNC Symbol;Acc:HGNC:13817]	-
ENSG00000121440	263.745	417.556	-0.663712	7.47e-05	0.00104718	PDZRN3	3	73382433	73624940	-	6136	protein_coding	PDZ domain containing ring finger 3 [Source:HGNC Symbol;Acc:HGNC:17704]	-
ENSG00000102007	1899.09	1331.73	0.512541	7.52e-05	0.00105311	PLP2	X	49171926	49175239	+	1279	protein_coding	proteolipid protein 2 [Source:HGNC Symbol;Acc:HGNC:9087]	-
ENSG00000198920	766.077	523.903	0.548801	7.52e-05	0.00105326	KIAA0753	17	6578148	6640927	-	6299	protein_coding	KIAA0753 [Source:HGNC Symbol;Acc:HGNC:29110]	-
ENSG00000162377	1940.4	2536.18	-0.386342	7.55e-05	0.0010551	COA7	1	52684451	52698366	-	4165	protein_coding	cytochrome c oxidase assembly factor 7 (putative) [Source:HGNC Symbol;Acc:HGNC:25716]	-
ENSG00000121058	837.59	1167.23	-0.478494	7.55e-05	0.0010551	COIL	17	56938187	56961054	-	3030	protein_coding	coilin [Source:HGNC Symbol;Acc:HGNC:2184]	-
ENSG00000184840	3040.04	2220.13	0.453042	7.56e-05	0.0010551	TMED9	5	177592158	177596124	+	2440	protein_coding	transmembrane p24 trafficking protein 9 [Source:HGNC Symbol;Acc:HGNC:24878]	-
ENSG00000126878	1261.97	1722.96	-0.449672	7.57e-05	0.00105621	AIF1L	9	131096476	131123152	+	5299	protein_coding	allograft inflammatory factor 1 like [Source:HGNC Symbol;Acc:HGNC:28904]	-
ENSG00000092853	967.64	1468.35	-0.601755	7.6e-05	0.00105861	CLSPN	1	35720218	35769967	-	5411	protein_coding	claspin [Source:HGNC Symbol;Acc:HGNC:19715]	-
ENSG00000204310	860.235	588.12	0.547367	7.61e-05	0.00105927	AGPAT1	6	32168212	32178096	-	3631	protein_coding	1-acylglycerol-3-phosphate O-acyltransferase 1 [Source:HGNC Symbol;Acc:HGNC:324]	-
ENSG00000135679	800.728	1124.2	-0.488859	7.64e-05	0.00106344	MDM2	12	68808176	68850686	+	13284	protein_coding	MDM2 proto-oncogene [Source:HGNC Symbol;Acc:HGNC:6973]	-
ENSG00000172915	202.082	310.307	-0.619037	7.66e-05	0.00106468	NBEA	13	34942287	35673022	+	11949	protein_coding	neurobeachin [Source:HGNC Symbol;Acc:HGNC:7648]	-
ENSG00000184678	255.136	154.542	0.723453	7.7e-05	0.00106946	HIST2H2BE	1	149884459	149886652	-	2194	protein_coding	histone cluster 2 H2B family member e [Source:HGNC Symbol;Acc:HGNC:4760]	-
ENSG00000139970	682.872	456.407	0.580437	7.73e-05	0.0010721	RTN1	14	59595976	59870966	-	6209	protein_coding	reticulon 1 [Source:HGNC Symbol;Acc:HGNC:10467]	-
ENSG00000153956	1287.83	1732.25	-0.427759	7.73e-05	0.0010721	CACNA2D1	7	81946444	82443798	-	9010	protein_coding	calcium voltage-gated channel auxiliary subunit alpha2delta 1 [Source:HGNC Symbol;Acc:HGNC:1399]	-
ENSG00000133835	1555.46	2121.01	-0.447277	7.74e-05	0.0010721	HSD17B4	5	119452443	119637199	+	10664	protein_coding	hydroxysteroid 17-beta dehydrogenase 4 [Source:HGNC Symbol;Acc:HGNC:5213]	-
ENSG00000124104	563.264	362.781	0.632988	7.76e-05	0.00107308	SNX21	20	45833810	45843275	+	4066	protein_coding	sorting nexin family member 21 [Source:HGNC Symbol;Acc:HGNC:16154]	-
ENSG00000261221	536.629	320.195	0.742902	7.76e-05	0.00107308	ZNF865	19	55605405	55617269	+	4005	protein_coding	zinc finger protein 865 [Source:HGNC Symbol;Acc:HGNC:38705]	zf-C2H2
ENSG00000105063	2288.46	1700.67	0.427787	7.78e-05	0.00107494	PPP6R1	19	55229780	55258995	-	6583	protein_coding	protein phosphatase 6 regulatory subunit 1 [Source:HGNC Symbol;Acc:HGNC:29195]	-
ENSG00000009413	505.508	759.934	-0.587028	7.89e-05	0.00108959	REV3L	6	111299028	111483715	-	12425	protein_coding	REV3 like, DNA directed polymerase zeta catalytic subunit [Source:HGNC Symbol;Acc:HGNC:9968]	-
ENSG00000196961	2294.29	1683.56	0.446038	7.92e-05	0.0010922	AP2A1	19	49766968	49807113	+	8746	protein_coding	adaptor related protein complex 2 subunit alpha 1 [Source:HGNC Symbol;Acc:HGNC:561]	-
ENSG00000138246	580.491	852.893	-0.553927	7.94e-05	0.00109405	DNAJC13	3	132417526	132539032	+	9606	protein_coding	DnaJ heat shock protein family (Hsp40) member C13 [Source:HGNC Symbol;Acc:HGNC:30343]	-
ENSG00000105829	827.573	569.835	0.539051	8.04e-05	0.00110774	BET1	7	93962762	94004382	-	5247	protein_coding	Bet1 golgi vesicular membrane trafficking protein [Source:HGNC Symbol;Acc:HGNC:14562]	-
ENSG00000010072	353.229	537.494	-0.604596	8.05e-05	0.00110811	SPRTN	1	231337104	231355023	+	5906	protein_coding	SprT-like N-terminal domain [Source:HGNC Symbol;Acc:HGNC:25356]	-
ENSG00000075292	1838.51	2867.1	-0.640679	8.07e-05	0.00110948	ZNF638	2	71276561	71435069	+	12474	protein_coding	zinc finger protein 638 [Source:HGNC Symbol;Acc:HGNC:17894]	-
ENSG00000007402	124.845	212.264	-0.765225	8.15e-05	0.00111964	CACNA2D2	3	50362799	50504244	-	6322	protein_coding	calcium voltage-gated channel auxiliary subunit alpha2delta 2 [Source:HGNC Symbol;Acc:HGNC:1400]	-
ENSG00000089177	527.645	753.649	-0.513803	8.19e-05	0.00112429	KIF16B	20	16272104	16573434	-	7721	protein_coding	kinesin family member 16B [Source:HGNC Symbol;Acc:HGNC:15869]	-
ENSG00000105376	772.136	485.173	0.668991	8.25e-05	0.00113202	ICAM5	19	10289981	10296778	+	3906	protein_coding	intercellular adhesion molecule 5 [Source:HGNC Symbol;Acc:HGNC:5348]	-
ENSG00000116260	2029.49	1391.88	0.543523	8.31e-05	0.00113879	QSOX1	1	180154834	180204030	+	9311	protein_coding	quiescin sulfhydryl oxidase 1 [Source:HGNC Symbol;Acc:HGNC:9756]	-
ENSG00000135926	769.928	552.447	0.479498	8.33e-05	0.00114003	TMBIM1	2	218274192	218292586	-	5098	protein_coding	transmembrane BAX inhibitor motif containing 1 [Source:HGNC Symbol;Acc:HGNC:23410]	-
ENSG00000136908	1460.08	1093.89	0.416722	8.39e-05	0.00114799	DPM2	9	127935099	127938484	-	3133	protein_coding	dolichyl-phosphate mannosyltransferase subunit 2, regulatory [Source:HGNC Symbol;Acc:HGNC:3006]	-
ENSG00000100968	642.037	420.582	0.608969	8.4e-05	0.00114842	NFATC4	14	24365673	24379604	+	8437	protein_coding	nuclear factor of activated T cells 4 [Source:HGNC Symbol;Acc:HGNC:7778]	RHD
ENSG00000106638	1254.74	896.47	0.484166	8.47e-05	0.00115617	TBL2	7	73567533	73578791	-	6466	protein_coding	transducin beta like 2 [Source:HGNC Symbol;Acc:HGNC:11586]	-
ENSG00000162783	1343.19	910.131	0.560608	8.5e-05	0.00116002	IER5	1	181088712	181092899	+	4188	protein_coding	immediate early response 5 [Source:HGNC Symbol;Acc:HGNC:5393]	-
ENSG00000067900	797.263	1129.81	-0.502281	8.57e-05	0.00116845	ROCK1	18	20946906	21111851	-	11113	protein_coding	Rho associated coiled-coil containing protein kinase 1 [Source:HGNC Symbol;Acc:HGNC:10251]	-
ENSG00000070081	864.649	1312.52	-0.601565	8.58e-05	0.00116845	NUCB2	11	17208153	17349980	+	9025	protein_coding	nucleobindin 2 [Source:HGNC Symbol;Acc:HGNC:8044]	-
ENSG00000138399	677.397	971.915	-0.520685	8.59e-05	0.00116845	FASTKD1	2	169529749	169573875	-	4451	protein_coding	FAST kinase domains 1 [Source:HGNC Symbol;Acc:HGNC:26150]	-
ENSG00000175197	280.532	168.755	0.73312	8.61e-05	0.0011715	DDIT3	12	57516588	57521737	-	1307	protein_coding	DNA damage inducible transcript 3 [Source:HGNC Symbol;Acc:HGNC:2726]	TF_bZIP
ENSG00000179134	2501.52	1868.44	0.420661	8.64e-05	0.00117398	SAMD4B	19	39342396	39385710	+	8057	protein_coding	sterile alpha motif domain containing 4B [Source:HGNC Symbol;Acc:HGNC:25492]	-
ENSG00000157851	1126.07	1618.4	-0.523821	8.66e-05	0.00117521	DPYSL5	2	26847747	26950351	+	7079	protein_coding	dihydropyrimidinase like 5 [Source:HGNC Symbol;Acc:HGNC:20637]	-
ENSG00000170759	3625.61	4787.79	-0.400981	8.72e-05	0.00118271	KIF5B	10	32009010	32056431	-	5877	protein_coding	kinesin family member 5B [Source:HGNC Symbol;Acc:HGNC:6324]	-
ENSG00000005801	709.437	1114.23	-0.650123	8.79e-05	0.00119014	ZNF195	11	3339261	3379222	-	11711	protein_coding	zinc finger protein 195 [Source:HGNC Symbol;Acc:HGNC:12986]	zf-C2H2
ENSG00000170871	787.508	1073.86	-0.447703	8.79e-05	0.00119014	KIAA0232	4	6781375	6884170	+	8499	protein_coding	KIAA0232 [Source:HGNC Symbol;Acc:HGNC:28992]	-
ENSG00000001084	493.073	703.659	-0.512589	8.8e-05	0.00119014	GCLC	6	53497341	53616970	-	8646	protein_coding	glutamate-cysteine ligase catalytic subunit [Source:HGNC Symbol;Acc:HGNC:4311]	-
ENSG00000053770	784.909	1152.42	-0.553478	8.88e-05	0.00120121	AP5M1	14	57268909	57298742	+	13034	protein_coding	adaptor related protein complex 5 subunit mu 1 [Source:HGNC Symbol;Acc:HGNC:20192]	-
ENSG00000203808	52.1426	105.299	-1.01323	8.91e-05	0.00120415	BVES-AS1	6	105136308	105169945	+	2371	antisense	BVES antisense RNA 1 [Source:HGNC Symbol;Acc:HGNC:21223]	-
ENSG00000143575	3383.29	2455.9	0.462427	8.96e-05	0.00120965	HAX1	1	154272511	154275875	+	2155	protein_coding	HCLS1 associated protein X-1 [Source:HGNC Symbol;Acc:HGNC:16915]	-
ENSG00000072786	1178.28	859.347	0.454582	8.97e-05	0.00120965	STK10	5	172042073	172188386	-	9083	protein_coding	serine/threonine kinase 10 [Source:HGNC Symbol;Acc:HGNC:11388]	-
ENSG00000177875	366.657	231.484	0.660807	9e-05	0.00121156	CCDC184	12	48183584	48185926	+	2343	protein_coding	coiled-coil domain containing 184 [Source:HGNC Symbol;Acc:HGNC:33749]	-
ENSG00000139428	553.689	785.053	-0.504019	9e-05	0.00121156	MMAB	12	109553737	109573874	-	6290	protein_coding	methylmalonic aciduria (cobalamin deficiency) cblB type [Source:HGNC Symbol;Acc:HGNC:19331]	-
ENSG00000174500	125.542	225.139	-0.840387	9.01e-05	0.00121156	GCSAM	3	112120841	112133305	-	3783	protein_coding	germinal center associated signaling and motility [Source:HGNC Symbol;Acc:HGNC:20253]	-
ENSG00000152894	249.345	380.705	-0.609249	9.01e-05	0.00121156	PTPRK	6	127968779	128520674	-	9000	protein_coding	protein tyrosine phosphatase, receptor type K [Source:HGNC Symbol;Acc:HGNC:9674]	-
ENSG00000110080	505.692	352.291	0.522201	9.13e-05	0.0012257	ST3GAL4	11	126355640	126440344	+	4465	protein_coding	ST3 beta-galactoside alpha-2,3-sialyltransferase 4 [Source:HGNC Symbol;Acc:HGNC:10864]	-
ENSG00000231925	578.235	398.895	0.536147	9.17e-05	0.00123047	TAPBP	6	33299694	33314387	-	5056	protein_coding	TAP binding protein [Source:HGNC Symbol;Acc:HGNC:11566]	-
ENSG00000099869	280.476	172.185	0.700873	9.25e-05	0.00124006	IGF2-AS	11	2140501	2148666	+	2869	antisense	IGF2 antisense RNA [Source:HGNC Symbol;Acc:HGNC:14062]	-
ENSG00000158402	435.229	672.925	-0.628178	9.29e-05	0.00124489	CDC25C	5	138285265	138338355	-	3338	protein_coding	cell division cycle 25C [Source:HGNC Symbol;Acc:HGNC:1727]	-
ENSG00000165886	816.301	568.149	0.521692	9.44e-05	0.00126335	UBTD1	10	97498868	97571209	+	1706	protein_coding	ubiquitin domain containing 1 [Source:HGNC Symbol;Acc:HGNC:25683]	-
ENSG00000188559	314.517	459.72	-0.548502	9.46e-05	0.00126585	RALGAPA2	20	20389552	20712488	-	11471	protein_coding	Ral GTPase activating protein catalytic alpha subunit 2 [Source:HGNC Symbol;Acc:HGNC:16207]	-
ENSG00000170160	63.8254	138.306	-1.1172	9.54e-05	0.00127491	CCDC144A	17	16689537	16777881	+	15568	protein_coding	coiled-coil domain containing 144A [Source:HGNC Symbol;Acc:HGNC:29072]	-
ENSG00000123870	54.8873	109.276	-0.992582	9.58e-05	0.00127932	ZNF137P	19	52588505	52597345	+	2029	transcribed_unprocessed_pseudogene	zinc finger protein 137, pseudogene [Source:HGNC Symbol;Acc:HGNC:12921]	-
ENSG00000214975	85.1223	38.2522	1.15756	9.67e-05	0.00128991	PPIAP29	6	24976419	24976982	+	499	processed_pseudogene	peptidylprolyl isomerase A pseudogene 29 [Source:HGNC Symbol;Acc:HGNC:43021]	-
ENSG00000011405	1067.19	1527.5	-0.516769	9.75e-05	0.00129972	PIK3C2A	11	17077730	17207983	-	9204	protein_coding	phosphatidylinositol-4-phosphate 3-kinase catalytic subunit type 2 alpha [Source:HGNC Symbol;Acc:HGNC:8971]	-
ENSG00000082146	1159.5	1721.33	-0.569623	9.76e-05	0.0013005	STRADB	2	201387858	201480846	+	3242	protein_coding	STE20-related kinase adaptor beta [Source:HGNC Symbol;Acc:HGNC:13205]	-
ENSG00000042493	116.743	60.5889	0.945182	9.79e-05	0.00130282	CAPG	2	85394748	85418432	-	2607	protein_coding	capping actin protein, gelsolin like [Source:HGNC Symbol;Acc:HGNC:1474]	-
ENSG00000010278	730.861	1050.37	-0.522444	9.84e-05	0.00130855	CD9	12	6199715	6238271	+	4165	protein_coding	CD9 molecule [Source:HGNC Symbol;Acc:HGNC:1709]	-
ENSG00000111012	137.102	237.737	-0.792932	9.85e-05	0.00130855	CYP27B1	12	57762334	57768986	-	3440	protein_coding	cytochrome P450 family 27 subfamily B member 1 [Source:HGNC Symbol;Acc:HGNC:2606]	-
ENSG00000169184	365.844	237.494	0.621362	9.86e-05	0.00130855	MN1	22	27748277	27801498	-	7693	protein_coding	MN1 proto-oncogene, transcriptional regulator [Source:HGNC Symbol;Acc:HGNC:7180]	-
ENSG00000137161	1057.35	773.058	0.451014	9.88e-05	0.00131011	CNPY3	6	42929192	42939287	+	1712	protein_coding	canopy FGF signaling regulator 3 [Source:HGNC Symbol;Acc:HGNC:11968]	-
ENSG00000241839	345.243	221.484	0.638085	9.89e-05	0.00131097	PLEKHO2	15	64841883	64868007	+	3726	protein_coding	pleckstrin homology domain containing O2 [Source:HGNC Symbol;Acc:HGNC:30026]	-
ENSG00000100221	1030.98	763.788	0.432805	0.000100867	0.00133588	JOSD1	22	38685543	38701556	-	4326	protein_coding	Josephin domain containing 1 [Source:HGNC Symbol;Acc:HGNC:28953]	-
ENSG00000160679	2378.07	3086.24	-0.375941	0.000101713	0.00134597	CHTOP	1	153633982	153646306	+	5625	protein_coding	chromatin target of PRMT1 [Source:HGNC Symbol;Acc:HGNC:24511]	-
ENSG00000067715	670.292	908.586	-0.439026	0.000102224	0.00135164	SYT1	12	78863993	79452008	+	6494	protein_coding	synaptotagmin 1 [Source:HGNC Symbol;Acc:HGNC:11509]	-
ENSG00000132669	824.01	599.172	0.459654	0.000102776	0.00135783	RIN2	20	19757606	20002459	+	8273	protein_coding	Ras and Rab interactor 2 [Source:HGNC Symbol;Acc:HGNC:18750]	-
ENSG00000119383	5906.99	3795.74	0.637796	0.000103078	0.00136071	PTPA	9	129110950	129148946	+	5624	protein_coding	protein phosphatase 2 phosphatase activator [Source:HGNC Symbol;Acc:HGNC:9308]	-
ENSG00000163714	2764.79	3824.16	-0.467752	0.000103191	0.00136109	U2SURP	3	142964497	143060546	+	11118	protein_coding	U2 snRNP associated SURP domain containing [Source:HGNC Symbol;Acc:HGNC:30855]	-
ENSG00000169155	816.87	1129.46	-0.467572	0.000103714	0.00136689	ZBTB43	9	126805006	126838210	+	7052	protein_coding	zinc finger and BTB domain containing 43 [Source:HGNC Symbol;Acc:HGNC:17908]	ZBTB
ENSG00000225630	8848.39	6361.77	0.476023	0.000104096	0.00137082	MTND2P28	1	629640	630683	+	1044	unprocessed_pseudogene	MT-ND2 pseudogene 28 [Source:HGNC Symbol;Acc:HGNC:42129]	-
ENSG00000111981	780.938	554.558	0.494692	0.000104236	0.00137154	ULBP1	6	149964007	149973710	+	3142	protein_coding	UL16 binding protein 1 [Source:HGNC Symbol;Acc:HGNC:14893]	-
ENSG00000223959	246.838	385.507	-0.641268	0.000105106	0.00138187	AFG3L1P	16	89972586	90002161	+	9532	transcribed_unitary_pseudogene	AFG3 like matrix AAA peptidase subunit 1, pseudogene [Source:HGNC Symbol;Acc:HGNC:314]	-
ENSG00000185946	256.755	393.584	-0.61539	0.000105639	0.00138775	RNPC3	1	103525691	103555239	+	6867	protein_coding	RNA binding region (RNP1, RRM) containing 3 [Source:HGNC Symbol;Acc:HGNC:18666]	-
ENSG00000160445	1137.14	839.794	0.436781	0.000106072	0.00139231	ZER1	9	128729786	128772414	-	4370	protein_coding	zyg-11 related cell cycle regulator [Source:HGNC Symbol;Acc:HGNC:30960]	-
ENSG00000035499	634.515	873.76	-0.462304	0.00010669	0.00139922	DEPDC1B	5	60596912	60700190	-	3806	protein_coding	DEP domain containing 1B [Source:HGNC Symbol;Acc:HGNC:24902]	-
ENSG00000247556	516.692	727.577	-0.493126	0.000106771	0.00139922	OIP5-AS1	15	41283990	41309737	+	12673	processed_transcript	OIP5 antisense RNA 1 [Source:HGNC Symbol;Acc:HGNC:43563]	-
ENSG00000160991	1040.59	718.113	0.533897	0.00010716	0.00140319	ORAI2	7	102433106	102456821	+	11103	protein_coding	ORAI calcium release-activated calcium modulator 2 [Source:HGNC Symbol;Acc:HGNC:21667]	-
ENSG00000173727	139.503	73.2842	0.925947	0.000107857	0.00141118	AP000769.1	11	65455258	65466720	+	1772	transcribed_unprocessed_pseudogene	Finkel-Biskis-Reilly murine sarcoma virus (FBR-MuSV) ubiquitously expressed (FAU) pseudogene	-
ENSG00000151422	384.709	565.337	-0.554136	0.000108012	0.00141208	FER	5	108747822	109196841	+	13614	protein_coding	FER tyrosine kinase [Source:HGNC Symbol;Acc:HGNC:3655]	-
ENSG00000197324	887.819	593.771	0.579201	0.000108617	0.00141884	LRP10	14	22871613	22881580	+	7112	protein_coding	LDL receptor related protein 10 [Source:HGNC Symbol;Acc:HGNC:14553]	-
ENSG00000149679	330.712	478.698	-0.533571	0.000110197	0.00143832	CABLES2	20	62388632	62407285	-	3785	protein_coding	Cdk5 and Abl enzyme substrate 2 [Source:HGNC Symbol;Acc:HGNC:16143]	-
ENSG00000130725	2089.6	1484.63	0.49263	0.000111813	0.00145824	UBE2M	19	58555712	58558960	-	1831	protein_coding	ubiquitin conjugating enzyme E2 M [Source:HGNC Symbol;Acc:HGNC:12491]	-
ENSG00000164684	1218.12	1611.32	-0.403615	0.000113025	0.00147287	ZNF704	8	80628451	80874781	-	15008	protein_coding	zinc finger protein 704 [Source:HGNC Symbol;Acc:HGNC:32291]	-
ENSG00000197961	766.52	1129.05	-0.557658	0.000113619	0.00147941	ZNF121	19	9560353	9584533	-	7251	protein_coding	zinc finger protein 121 [Source:HGNC Symbol;Acc:HGNC:12904]	zf-C2H2
ENSG00000161091	1591.34	1141.32	0.478972	0.000114487	0.00148898	MFSD12	19	3538261	3574290	-	5277	protein_coding	major facilitator superfamily domain containing 12 [Source:HGNC Symbol;Acc:HGNC:28299]	-
ENSG00000146757	474.337	754.058	-0.667617	0.000114537	0.00148898	ZNF92	7	65373799	65401135	+	3512	protein_coding	zinc finger protein 92 [Source:HGNC Symbol;Acc:HGNC:13168]	zf-C2H2
ENSG00000156876	490.568	706.879	-0.525772	0.000117365	0.0015239	SASS6	1	100083563	100132955	-	3972	protein_coding	SAS-6 centriolar assembly protein [Source:HGNC Symbol;Acc:HGNC:25403]	-
ENSG00000117155	1360.52	1857.79	-0.449111	0.000117411	0.0015239	SSX2IP	1	84643707	84690803	-	8639	protein_coding	SSX family member 2 interacting protein [Source:HGNC Symbol;Acc:HGNC:16509]	-
ENSG00000224411	174.109	302.997	-0.797817	0.000117658	0.00152588	HSP90AA2P	11	27888838	27891033	-	2196	processed_pseudogene	heat shock protein 90 alpha family class A member 2, pseudogene [Source:HGNC Symbol;Acc:HGNC:5256]	-
ENSG00000133935	631.693	934.879	-0.565057	0.000117776	0.00152621	ERG28	14	75649791	75661189	-	2633	protein_coding	ergosterol biosynthesis 28 homolog [Source:HGNC Symbol;Acc:HGNC:1187]	-
ENSG00000181638	325.537	189.507	0.777533	0.000119716	0.0015497	ZFP41	8	143246821	143262705	+	6910	protein_coding	ZFP41 zinc finger protein [Source:HGNC Symbol;Acc:HGNC:26786]	zf-C2H2
ENSG00000171940	881.777	639.197	0.464505	0.000119781	0.0015497	ZNF217	20	53567065	53609907	-	6181	protein_coding	zinc finger protein 217 [Source:HGNC Symbol;Acc:HGNC:13009]	zf-C2H2
ENSG00000126945	1126.71	1499.38	-0.412493	0.000120058	0.00155206	HNRNPH2	X	101408295	101414133	+	2223	protein_coding	heterogeneous nuclear ribonucleoprotein H2 [Source:HGNC Symbol;Acc:HGNC:5042]	-
ENSG00000187498	4583.19	3223.43	0.507504	0.000120681	0.00155887	COL4A1	13	110148963	110307233	-	14738	protein_coding	collagen type IV alpha 1 chain [Source:HGNC Symbol;Acc:HGNC:2202]	-
ENSG00000082212	855.873	1253.44	-0.549952	0.000121059	0.00156251	ME2	18	50878734	50954257	+	16243	protein_coding	malic enzyme 2 [Source:HGNC Symbol;Acc:HGNC:6984]	-
ENSG00000165879	94.0084	41.0767	1.18568	0.000121983	0.00157318	FRAT1	10	97319267	97321915	+	2649	protein_coding	FRAT1, WNT signaling pathway regulator [Source:HGNC Symbol;Acc:HGNC:3944]	-
ENSG00000225177	84.1898	38.0173	1.14265	0.000122577	0.00157958	FLJ46906	6	138692548	138697288	+	1220	antisense	uncharacterized LOC441172 [Source:NCBI gene;Acc:441172]	-
ENSG00000133884	1505.11	1130.36	0.412966	0.000123598	0.00159148	DPF2	11	65333754	65353249	+	7715	protein_coding	double PHD fingers 2 [Source:HGNC Symbol;Acc:HGNC:9964]	Others
ENSG00000118785	207.69	117.158	0.829402	0.000124021	0.00159567	SPP1	4	87975650	87983426	+	2321	protein_coding	secreted phosphoprotein 1 [Source:HGNC Symbol;Acc:HGNC:11255]	-
ENSG00000083642	852.231	1246.49	-0.5479	0.000126553	0.00162606	PDS5B	13	32586427	32778019	+	13212	protein_coding	PDS5 cohesin associated factor B [Source:HGNC Symbol;Acc:HGNC:20418]	-
ENSG00000165410	1685.21	2493.01	-0.564707	0.000126583	0.00162606	CFL2	14	34706769	34714823	-	7179	protein_coding	cofilin 2 [Source:HGNC Symbol;Acc:HGNC:1875]	-
ENSG00000060718	1106.43	790.235	0.485317	0.000127824	0.0016407	COL11A1	1	102876467	103108872	-	9091	protein_coding	collagen type XI alpha 1 chain [Source:HGNC Symbol;Acc:HGNC:2186]	-
ENSG00000213096	318.909	506.698	-0.66655	0.000128593	0.00164921	ZNF254	19	24033405	24129961	+	7602	protein_coding	zinc finger protein 254 [Source:HGNC Symbol;Acc:HGNC:13047]	zf-C2H2
ENSG00000232533	76.5075	31.9501	1.2533	0.00012869	0.00164921	AC093673.1	7	143379692	143380495	-	648	antisense	novel transcript	-
ENSG00000004142	1984.49	1503.89	0.399688	0.000129112	0.00165331	POLDIP2	17	28347177	28357522	-	2121	protein_coding	DNA polymerase delta interacting protein 2 [Source:HGNC Symbol;Acc:HGNC:23781]	-
ENSG00000135047	1838.3	1373.02	0.420958	0.000129923	0.00166237	CTSL	9	87725519	87731393	+	2366	protein_coding	cathepsin L [Source:HGNC Symbol;Acc:HGNC:2537]	-
ENSG00000162174	260.855	394.577	-0.595856	0.000130267	0.00166434	ASRGL1	11	62337448	62393412	+	4586	protein_coding	asparaginase like 1 [Source:HGNC Symbol;Acc:HGNC:16448]	-
ENSG00000234616	582.627	861.956	-0.565843	0.000130281	0.00166434	JRK	8	142657460	142681968	-	11229	protein_coding	Jrk helix-turn-helix protein [Source:HGNC Symbol;Acc:HGNC:6199]	-
ENSG00000130700	220.606	130.577	0.755249	0.000131144	0.00167405	GATA5	20	62463497	62475970	-	2595	protein_coding	GATA binding protein 5 [Source:HGNC Symbol;Acc:HGNC:15802]	zf-GATA
ENSG00000124205	4577.24	3399.14	0.429139	0.000131713	0.00167999	EDN3	20	59300427	59325992	+	2733	protein_coding	endothelin 3 [Source:HGNC Symbol;Acc:HGNC:3178]	-
ENSG00000149527	27.8819	79.6561	-1.51732	0.000132286	0.00168598	PLCH2	1	2425980	2505530	+	10781	protein_coding	phospholipase C eta 2 [Source:HGNC Symbol;Acc:HGNC:29037]	-
ENSG00000139354	722.064	1008.62	-0.481593	0.000133671	0.00170228	GAS2L3	12	100573683	100628286	+	6799	protein_coding	growth arrest specific 2 like 3 [Source:HGNC Symbol;Acc:HGNC:27475]	-
ENSG00000153207	1303.06	1934.36	-0.569406	0.000134348	0.00170957	AHCTF1	1	246839098	246931967	-	9598	protein_coding	AT-hook containing transcription factor 1 [Source:HGNC Symbol;Acc:HGNC:24618]	-
ENSG00000123983	1811.88	2437.43	-0.42772	0.000135215	0.00171926	ACSL3	2	222860934	222944639	+	7240	protein_coding	acyl-CoA synthetase long chain family member 3 [Source:HGNC Symbol;Acc:HGNC:3570]	-
ENSG00000234327	293.505	463.06	-0.659003	0.000135759	0.00172482	AC012146.1	17	5111468	5115004	+	2006	processed_transcript	uncharacterized LOC101928000 [Source:NCBI gene;Acc:101928000]	-
ENSG00000182010	181.55	288.945	-0.668528	0.000136058	0.00172727	RTKN2	10	62183035	62268707	-	9548	protein_coding	rhotekin 2 [Source:HGNC Symbol;Acc:HGNC:19364]	-
ENSG00000143369	2701	2098.31	0.364355	0.000138093	0.00175173	ECM1	1	150508062	150513789	+	3360	protein_coding	extracellular matrix protein 1 [Source:HGNC Symbol;Acc:HGNC:3153]	-
ENSG00000143971	181.32	302.96	-0.739257	0.000138352	0.00175365	ETAA1	2	67397319	67412089	+	7480	protein_coding	ETAA1, ATR kinase activator [Source:HGNC Symbol;Acc:HGNC:24648]	-
ENSG00000170949	512.101	352.079	0.541976	0.000138784	0.00175775	ZNF160	19	53066606	53103436	-	8511	protein_coding	zinc finger protein 160 [Source:HGNC Symbol;Acc:HGNC:12948]	zf-C2H2
ENSG00000164327	412.065	597.593	-0.53483	0.000139754	0.00176866	RICTOR	5	38937919	39074408	-	13550	protein_coding	RPTOR independent companion of MTOR complex 2 [Source:HGNC Symbol;Acc:HGNC:28611]	-
ENSG00000089335	682.324	987.466	-0.532398	0.000140254	0.0017736	ZNF302	19	34677639	34686397	+	5032	protein_coding	zinc finger protein 302 [Source:HGNC Symbol;Acc:HGNC:13848]	zf-C2H2
ENSG00000134602	2713.73	3553.08	-0.388711	0.000142003	0.00179432	STK26	X	132023265	132075943	+	3354	protein_coding	serine/threonine kinase 26 [Source:HGNC Symbol;Acc:HGNC:18174]	-
ENSG00000069702	122.879	213.554	-0.79973	0.000142115	0.00179434	TGFBR3	1	91680343	91906335	-	8705	protein_coding	transforming growth factor beta receptor 3 [Source:HGNC Symbol;Acc:HGNC:11774]	-
ENSG00000137494	276.469	178.011	0.636946	0.000142432	0.00179694	ANKRD42	11	83193739	83260694	+	6724	protein_coding	ankyrin repeat domain 42 [Source:HGNC Symbol;Acc:HGNC:26752]	-
ENSG00000129245	2110.88	1558.58	0.437051	0.000142825	0.00179947	FXR2	17	7591230	7614871	-	4331	protein_coding	FMR1 autosomal homolog 2 [Source:HGNC Symbol;Acc:HGNC:4024]	-
ENSG00000203685	235.552	400.687	-0.766943	0.000142854	0.00179947	STUM	1	226548800	226609214	+	7791	protein_coding	stum, mechanosensory transduction mediator homolog [Source:HGNC Symbol;Acc:HGNC:30491]	-
ENSG00000066422	569.167	782.563	-0.458668	0.000143026	0.00180024	ZBTB11	3	101648889	101677495	-	7416	protein_coding	zinc finger and BTB domain containing 11 [Source:HGNC Symbol;Acc:HGNC:16740]	ZBTB
ENSG00000196876	298.661	457.123	-0.615171	0.000143953	0.00180966	SCN8A	12	51590266	51812864	+	14935	protein_coding	sodium voltage-gated channel alpha subunit 8 [Source:HGNC Symbol;Acc:HGNC:10596]	-
ENSG00000169016	596.154	808.757	-0.440025	0.000143997	0.00180966	E2F6	2	11444375	11466177	-	4067	protein_coding	E2F transcription factor 6 [Source:HGNC Symbol;Acc:HGNC:3120]	E2F
ENSG00000108433	959.469	704.512	0.445253	0.000144309	0.00181086	GOSR2	17	46923075	46975524	+	14366	protein_coding	golgi SNAP receptor complex member 2 [Source:HGNC Symbol;Acc:HGNC:4431]	-
ENSG00000078618	3235.78	4267.56	-0.399138	0.000144315	0.00181086	NRDC	1	51789191	51878937	-	6773	protein_coding	nardilysin convertase [Source:HGNC Symbol;Acc:HGNC:7995]	-
ENSG00000277128	36.5591	85.1236	-1.21483	0.00014557	0.00182519	AL589743.4	14	19124807	19175530	-	7344	lincRNA	novel transcript	-
ENSG00000136158	2865.3	2236.15	0.357688	0.000147466	0.00184705	SPRY2	13	80335976	80340951	-	3038	protein_coding	sprouty RTK signaling antagonist 2 [Source:HGNC Symbol;Acc:HGNC:11270]	-
ENSG00000185418	345.557	516.829	-0.580292	0.000147622	0.00184705	TARSL2	15	101653598	101724604	-	4584	protein_coding	threonyl-tRNA synthetase like 2 [Source:HGNC Symbol;Acc:HGNC:24728]	-
ENSG00000167543	787.327	518.108	0.602458	0.000147655	0.00184705	TP53I13	17	29566052	29573157	+	4570	protein_coding	tumor protein p53 inducible protein 13 [Source:HGNC Symbol;Acc:HGNC:25102]	-
ENSG00000158711	632.883	907.454	-0.518827	0.000148042	0.0018491	ELK4	1	205597556	205631962	-	12142	protein_coding	ELK4, ETS transcription factor [Source:HGNC Symbol;Acc:HGNC:3326]	ETS
ENSG00000152990	1782.91	2404.38	-0.431316	0.00014806	0.0018491	ADGRA3	4	22345071	22516054	-	9250	protein_coding	adhesion G protein-coupled receptor A3 [Source:HGNC Symbol;Acc:HGNC:13839]	-
ENSG00000169692	1233.65	870.68	0.501947	0.000148312	0.0018491	AGPAT2	9	136673143	136687423	-	1798	protein_coding	1-acylglycerol-3-phosphate O-acyltransferase 2 [Source:HGNC Symbol;Acc:HGNC:325]	-
ENSG00000125952	504.601	343.453	0.553645	0.000148335	0.0018491	MAX	14	65006174	65102695	-	4430	protein_coding	MYC associated factor X [Source:HGNC Symbol;Acc:HGNC:6913]	bHLH
ENSG00000132313	1597	2258.56	-0.499779	0.000148469	0.0018491	MRPL35	2	86199355	86213794	+	3829	protein_coding	mitochondrial ribosomal protein L35 [Source:HGNC Symbol;Acc:HGNC:14489]	-
ENSG00000131759	934.535	686.687	0.444033	0.000148502	0.0018491	RARA	17	40309192	40357643	+	4731	protein_coding	retinoic acid receptor alpha [Source:HGNC Symbol;Acc:HGNC:9864]	THR-like
ENSG00000197302	143.32	228.528	-0.672414	0.000148754	0.00185082	ZNF720	16	31713229	31794869	+	9816	protein_coding	zinc finger protein 720 [Source:HGNC Symbol;Acc:HGNC:26987]	zf-C2H2
ENSG00000217128	371.017	544.146	-0.551108	0.000150133	0.00186655	FNIP1	5	131641714	131797063	-	7942	protein_coding	folliculin interacting protein 1 [Source:HGNC Symbol;Acc:HGNC:29418]	-
ENSG00000196562	1348	1800.31	-0.417885	0.000150391	0.00186689	SULF2	20	47656348	47786616	-	6657	protein_coding	sulfatase 2 [Source:HGNC Symbol;Acc:HGNC:20392]	-
ENSG00000103507	757.564	541.486	0.483452	0.000150391	0.00186689	BCKDK	16	31106107	31112791	+	3873	protein_coding	branched chain ketoacid dehydrogenase kinase [Source:HGNC Symbol;Acc:HGNC:16902]	-
ENSG00000126603	327.473	181.87	0.845639	0.000150804	0.0018706	GLIS2	16	4314761	4339597	+	4469	protein_coding	GLIS family zinc finger 2 [Source:HGNC Symbol;Acc:HGNC:29450]	zf-C2H2
ENSG00000134070	213.64	131.056	0.703619	0.00015138	0.0018763	IRAK2	3	10164865	10243743	+	3483	protein_coding	interleukin 1 receptor associated kinase 2 [Source:HGNC Symbol;Acc:HGNC:6113]	-
ENSG00000161960	125.066	235.048	-0.91003	0.00015184	0.00188057	EIF4A1	17	7572706	7579005	+	5316	protein_coding	eukaryotic translation initiation factor 4A1 [Source:HGNC Symbol;Acc:HGNC:3282]	-
ENSG00000111877	153.913	244.639	-0.667257	0.000153187	0.0018958	MCM9	6	118813442	118935162	-	12496	protein_coding	minichromosome maintenance 9 homologous recombination repair factor [Source:HGNC Symbol;Acc:HGNC:21484]	-
ENSG00000006634	1051.02	1567.14	-0.575923	0.000153384	0.00189673	DBF4	7	87876216	87909541	+	4583	protein_coding	DBF4 zinc finger [Source:HGNC Symbol;Acc:HGNC:17364]	-
ENSG00000183255	3324.4	2556.38	0.378794	0.000153495	0.00189673	PTTG1IP	21	44849585	44873903	-	3537	protein_coding	PTTG1 interacting protein [Source:HGNC Symbol;Acc:HGNC:13524]	-
ENSG00000072415	727.197	997.703	-0.456171	0.000154573	0.00190859	MPP5	14	67241109	67335819	+	8743	protein_coding	membrane palmitoylated protein 5 [Source:HGNC Symbol;Acc:HGNC:18669]	-
ENSG00000265688	149.768	74.9443	0.992533	0.000154877	0.00191049	MAFG-DT	17	81927829	81930753	+	1895	antisense	MAFG divergent transcript [Source:HGNC Symbol;Acc:HGNC:43649]	-
ENSG00000066135	811.157	584.576	0.471494	0.000154962	0.00191049	KDM4A	1	43650158	43705515	+	5172	protein_coding	lysine demethylase 4A [Source:HGNC Symbol;Acc:HGNC:22978]	-
ENSG00000156103	469.317	677.322	-0.527962	0.000155804	0.00191942	MMP16	8	88032009	88328025	-	12115	protein_coding	matrix metallopeptidase 16 [Source:HGNC Symbol;Acc:HGNC:7162]	-
ENSG00000169220	283.089	183.824	0.622383	0.000156346	0.00192463	RGS14	5	177357837	177372601	+	3797	protein_coding	regulator of G protein signaling 14 [Source:HGNC Symbol;Acc:HGNC:9996]	-
ENSG00000115816	1451.37	2004.67	-0.465603	0.000156671	0.00192717	CEBPZ	2	37201612	37231713	-	3629	protein_coding	CCAAT enhancer binding protein zeta [Source:HGNC Symbol;Acc:HGNC:24218]	Others
ENSG00000161800	1727.51	2351.95	-0.445169	0.000157051	0.00193039	RACGAP1	12	49976923	50033136	-	4487	protein_coding	Rac GTPase activating protein 1 [Source:HGNC Symbol;Acc:HGNC:9804]	-
ENSG00000101974	807.955	1088	-0.429133	0.00015727	0.00193162	ATP11C	X	139726346	139945276	-	7407	protein_coding	ATPase phospholipid transporting 11C [Source:HGNC Symbol;Acc:HGNC:13554]	-
ENSG00000230562	74.8311	155.096	-1.05368	0.000157849	0.00193725	FAM133DP	2	157379724	157380414	-	691	processed_pseudogene	family with sequence similarity 133 member D, pseudogene [Source:HGNC Symbol;Acc:HGNC:44192]	-
ENSG00000113649	1911.42	2574.51	-0.429302	0.000157989	0.00193752	TCERG1	5	146447311	146511961	+	8714	protein_coding	transcription elongation regulator 1 [Source:HGNC Symbol;Acc:HGNC:15630]	-
ENSG00000101294	3660.37	2823.63	0.374536	0.000158338	0.00194032	HM13	20	31514410	31577923	+	10805	protein_coding	histocompatibility minor 13 [Source:HGNC Symbol;Acc:HGNC:16435]	-
ENSG00000119777	1271.52	963.358	0.400154	0.000158763	0.00194407	TMEM214	2	27032910	27041695	+	4910	protein_coding	transmembrane protein 214 [Source:HGNC Symbol;Acc:HGNC:25983]	-
ENSG00000175768	61.377	118.011	-0.940114	0.000159196	0.0019479	TOMM5	9	37582646	37592642	-	3644	protein_coding	translocase of outer mitochondrial membrane 5 [Source:HGNC Symbol;Acc:HGNC:31369]	-
ENSG00000198589	924.613	1253.69	-0.439566	0.00015983	0.00195419	LRBA	4	150264531	151015727	-	16657	protein_coding	LPS responsive beige-like anchor protein [Source:HGNC Symbol;Acc:HGNC:1742]	-
ENSG00000196954	533.125	350.537	0.607138	0.00016054	0.00196139	CASP4	11	104942866	104969436	-	7256	protein_coding	caspase 4 [Source:HGNC Symbol;Acc:HGNC:1505]	-
ENSG00000247596	849.37	583.029	0.541397	0.000161855	0.00197597	TWF2	3	52228610	52239260	-	1824	protein_coding	twinfilin actin binding protein 2 [Source:HGNC Symbol;Acc:HGNC:9621]	-
ENSG00000180818	693.508	481.108	0.526757	0.000162019	0.00197649	HOXC10	12	53985065	53990279	+	2331	protein_coding	homeobox C10 [Source:HGNC Symbol;Acc:HGNC:5122]	Homeobox
ENSG00000177469	1732.55	1193.14	0.537297	0.000163073	0.00198784	CAVIN1	17	42402452	42423517	-	3828	protein_coding	caveolae associated protein 1 [Source:HGNC Symbol;Acc:HGNC:9688]	-
ENSG00000120896	1048.37	659.539	0.667369	0.000163301	0.00198914	SORBS3	8	22544986	22575788	+	6097	protein_coding	sorbin and SH3 domain containing 3 [Source:HGNC Symbol;Acc:HGNC:30907]	-
ENSG00000161179	1012.2	745.779	0.440075	0.000163923	0.00199522	YDJC	22	21628089	21630064	-	1754	protein_coding	YdjC chitooligosaccharide deacetylase homolog [Source:HGNC Symbol;Acc:HGNC:27158]	-
ENSG00000111530	2824.89	3673.78	-0.379054	0.000164083	0.00199524	CAND1	12	67269281	67319951	+	13655	protein_coding	cullin associated and neddylation dissociated 1 [Source:HGNC Symbol;Acc:HGNC:30688]	-
ENSG00000164603	177.288	104.206	0.76711	0.000164171	0.00199524	BMT2	7	112819147	112939916	-	4138	protein_coding	base methyltransferase of 25S rRNA 2 homolog [Source:HGNC Symbol;Acc:HGNC:26475]	-
ENSG00000007080	1914.5	1258.04	0.605101	0.000165432	0.00200906	CCDC124	19	17933016	17943991	+	1660	protein_coding	coiled-coil domain containing 124 [Source:HGNC Symbol;Acc:HGNC:25171]	-
ENSG00000108797	453.604	287.829	0.654541	0.000166226	0.0020157	CNTNAP1	17	42682613	42699814	+	6045	protein_coding	contactin associated protein 1 [Source:HGNC Symbol;Acc:HGNC:8011]	-
ENSG00000136527	3269.81	4404.43	-0.429596	0.000166226	0.0020157	TRA2B	3	185915906	185938136	-	11769	protein_coding	transformer 2 beta homolog [Source:HGNC Symbol;Acc:HGNC:10781]	-
ENSG00000105880	86.7625	39.1324	1.14269	0.000166552	0.00201814	DLX5	7	97020392	97024950	-	1748	protein_coding	distal-less homeobox 5 [Source:HGNC Symbol;Acc:HGNC:2918]	Homeobox
ENSG00000162694	763.75	1021	-0.418783	0.000167024	0.00202235	EXTL2	1	100872372	100895998	-	4834	protein_coding	exostosin like glycosyltransferase 2 [Source:HGNC Symbol;Acc:HGNC:3516]	-
ENSG00000184216	3478.48	2487.91	0.483079	0.000168111	0.00203399	IRAK1	X	154010500	154019980	-	4001	protein_coding	interleukin 1 receptor associated kinase 1 [Source:HGNC Symbol;Acc:HGNC:6112]	-
ENSG00000169756	7150.54	5231.73	0.45085	0.000168262	0.0020343	LIMS1	2	108534355	108687246	+	7771	protein_coding	LIM zinc finger domain containing 1 [Source:HGNC Symbol;Acc:HGNC:6616]	-
ENSG00000156804	391.15	262.931	0.572847	0.000168786	0.00203852	FBXO32	8	123497889	123541206	-	7395	protein_coding	F-box protein 32 [Source:HGNC Symbol;Acc:HGNC:16731]	-
ENSG00000214517	1947.58	1502.24	0.374619	0.000168862	0.00203852	PPME1	11	74171099	74254703	+	7917	protein_coding	protein phosphatase methylesterase 1 [Source:HGNC Symbol;Acc:HGNC:30178]	-
ENSG00000153898	114.774	190.357	-0.729724	0.000170203	0.00205319	MCOLN2	1	84925583	84997113	-	3442	protein_coding	mucolipin 2 [Source:HGNC Symbol;Acc:HGNC:13357]	-
ENSG00000174130	208.207	126.297	0.721393	0.000170831	0.00205923	TLR6	4	38823715	38856817	-	6035	protein_coding	toll like receptor 6 [Source:HGNC Symbol;Acc:HGNC:16711]	-
ENSG00000182141	195.993	329.163	-0.74572	0.000172214	0.00207436	ZNF708	19	21291160	21329425	-	4325	protein_coding	zinc finger protein 708 [Source:HGNC Symbol;Acc:HGNC:12945]	zf-C2H2
ENSG00000102119	984.886	705.745	0.479827	0.000175636	0.0021139	EMD	X	154379197	154381523	+	2020	protein_coding	emerin [Source:HGNC Symbol;Acc:HGNC:3331]	-
ENSG00000138623	226.878	139.34	0.701109	0.00017578	0.0021139	SEMA7A	15	74409289	74433958	-	3800	protein_coding	semaphorin 7A (John Milton Hagen blood group) [Source:HGNC Symbol;Acc:HGNC:10741]	-
ENSG00000213390	577.355	807.574	-0.484223	0.000175887	0.0021139	ARHGAP19	10	97222173	97292673	-	6167	protein_coding	Rho GTPase activating protein 19 [Source:HGNC Symbol;Acc:HGNC:23724]	-
ENSG00000237441	656.738	409.409	0.680579	0.000176036	0.00211412	RGL2	6	33291654	33299324	-	4541	protein_coding	ral guanine nucleotide dissociation stimulator like 2 [Source:HGNC Symbol;Acc:HGNC:9769]	-
ENSG00000166451	381.66	585.623	-0.617128	0.000176829	0.00212137	CENPN	16	81006498	81033114	+	3568	protein_coding	centromere protein N [Source:HGNC Symbol;Acc:HGNC:30873]	-
ENSG00000162545	314.108	202.714	0.634414	0.000176986	0.00212137	CAMK2N1	1	20482391	20486220	-	2615	protein_coding	calcium/calmodulin dependent protein kinase II inhibitor 1 [Source:HGNC Symbol;Acc:HGNC:24190]	-
ENSG00000162302	507.966	305.534	0.730911	0.000177031	0.00212137	RPS6KA4	11	64359148	64372215	+	3807	protein_coding	ribosomal protein S6 kinase A4 [Source:HGNC Symbol;Acc:HGNC:10433]	-
ENSG00000083520	601.243	838.857	-0.479943	0.000177935	0.00213063	DIS3	13	72752169	72782096	-	10835	protein_coding	DIS3 homolog, exosome endoribonuclease and 3'-5' exoribonuclease [Source:HGNC Symbol;Acc:HGNC:20604]	-
ENSG00000152642	393.57	556.203	-0.499762	0.000178497	0.00213578	GPD1L	3	32105689	32168713	+	4802	protein_coding	glycerol-3-phosphate dehydrogenase 1 like [Source:HGNC Symbol;Acc:HGNC:28956]	-
ENSG00000099860	212.44	124.561	0.772047	0.000181741	0.00217219	GADD45B	19	2476122	2478259	+	2138	protein_coding	growth arrest and DNA damage inducible beta [Source:HGNC Symbol;Acc:HGNC:4096]	-
ENSG00000163389	315.569	461.355	-0.546746	0.000181807	0.00217219	POGLUT1	3	119468938	119494708	+	7097	protein_coding	protein O-glucosyltransferase 1 [Source:HGNC Symbol;Acc:HGNC:22954]	-
ENSG00000243927	404.55	611.368	-0.594959	0.000182385	0.00217748	MRPS6	21	34073224	34143034	+	4299	protein_coding	mitochondrial ribosomal protein S6 [Source:HGNC Symbol;Acc:HGNC:14051]	-
ENSG00000139718	576.545	389.89	0.563286	0.000183133	0.00218482	SETD1B	12	121804180	121832584	+	8314	protein_coding	SET domain containing 1B [Source:HGNC Symbol;Acc:HGNC:29187]	-
ENSG00000257497	26.4091	75.815	-1.51346	0.000188398	0.00224598	AC121761.1	12	75483454	75489820	-	1482	antisense	novel transcript, antisense to GLIPR1	-
ENSG00000029363	3381.39	4636.67	-0.455267	0.000189312	0.00225521	BCLAF1	6	136256627	136289851	-	9533	protein_coding	BCL2 associated transcription factor 1 [Source:HGNC Symbol;Acc:HGNC:16863]	Others
ENSG00000093010	1419.69	1084.08	0.388865	0.000189468	0.00225543	COMT	22	19941607	19969975	+	5195	protein_coding	catechol-O-methyltransferase [Source:HGNC Symbol;Acc:HGNC:2228]	-
ENSG00000143537	1920.37	1315.01	0.545747	0.000191492	0.00227784	ADAM15	1	155050566	155062775	+	6584	protein_coding	ADAM metallopeptidase domain 15 [Source:HGNC Symbol;Acc:HGNC:193]	-
ENSG00000067840	588.307	394.548	0.575801	0.000194302	0.00230958	PDZD4	X	153802166	153830565	-	4341	protein_coding	PDZ domain containing 4 [Source:HGNC Symbol;Acc:HGNC:21167]	-
ENSG00000117335	1030.13	1358.82	-0.399494	0.000194678	0.00231235	CD46	1	207752057	207795513	+	8708	protein_coding	CD46 molecule [Source:HGNC Symbol;Acc:HGNC:6953]	-
ENSG00000143418	1623.22	1225.7	0.405701	0.000195732	0.0023225	CERS2	1	150960583	150975004	-	4644	protein_coding	ceramide synthase 2 [Source:HGNC Symbol;Acc:HGNC:14076]	-
ENSG00000131446	4535.15	3443.38	0.397091	0.000195952	0.0023225	MGAT1	5	180784782	180815652	-	11576	protein_coding	mannosyl (alpha-1,3-)-glycoprotein beta-1,2-N-acetylglucosaminyltransferase [Source:HGNC Symbol;Acc:HGNC:7044]	-
ENSG00000105438	3479.91	2693.76	0.369331	0.000195961	0.0023225	KDELR1	19	48382570	48391553	-	2251	protein_coding	KDEL endoplasmic reticulum protein retention receptor 1 [Source:HGNC Symbol;Acc:HGNC:6304]	-
ENSG00000152601	1296.98	1738.52	-0.42242	0.000197548	0.00233819	MBNL1	3	152243828	152465780	+	9989	protein_coding	muscleblind like splicing regulator 1 [Source:HGNC Symbol;Acc:HGNC:6923]	-
ENSG00000044524	268.959	398.215	-0.566473	0.000197573	0.00233819	EPHA3	3	89107524	89482134	+	6674	protein_coding	EPH receptor A3 [Source:HGNC Symbol;Acc:HGNC:3387]	-
ENSG00000139915	93.089	162.11	-0.798334	0.000198887	0.00235202	MDGA2	14	46840092	47674954	-	7753	protein_coding	MAM domain containing glycosylphosphatidylinositol anchor 2 [Source:HGNC Symbol;Acc:HGNC:19835]	-
ENSG00000280385	115.406	202.609	-0.810201	0.000199912	0.00236243	AP000648.3	11	90193614	90198120	+	4507	TEC	novel transcript	-
ENSG00000101191	2556.22	3411.93	-0.416561	0.000200066	0.00236252	DIDO1	20	62877738	62937952	-	13281	protein_coding	death inducer-obliterator 1 [Source:HGNC Symbol;Acc:HGNC:2680]	-
ENSG00000261326	68.6781	137.006	-0.991489	0.000201869	0.00238209	LINC01355	1	23281308	23286752	-	5445	lincRNA	long intergenic non-protein coding RNA 1355 [Source:HGNC Symbol;Acc:HGNC:50584]	-
ENSG00000187608	1171.94	815.822	0.522239	0.000202566	0.00238857	ISG15	1	1001138	1014540	+	941	protein_coding	ISG15 ubiquitin-like modifier [Source:HGNC Symbol;Acc:HGNC:4053]	-
ENSG00000135269	749.484	551.115	0.443864	0.000202967	0.00239156	TES	7	116210493	116258783	+	4280	protein_coding	testin LIM domain protein [Source:HGNC Symbol;Acc:HGNC:14620]	-
ENSG00000233818	24.8887	5.04821	2.30271	0.000204941	0.00241307	AP000695.2	21	36445731	36532408	+	1178	antisense	novel transcript	-
ENSG00000136026	3640.18	2858.35	0.348814	0.000205152	0.00241372	CKAP4	12	106237877	106304279	-	3638	protein_coding	cytoskeleton associated protein 4 [Source:HGNC Symbol;Acc:HGNC:16991]	-
ENSG00000120885	468.895	317.549	0.562905	0.000205293	0.00241372	CLU	8	27596917	27615031	-	6616	protein_coding	clusterin [Source:HGNC Symbol;Acc:HGNC:2095]	-
ENSG00000213463	501.619	724.915	-0.530258	0.000206752	0.00242911	SYNJ2BP	14	70366496	70417061	-	7031	protein_coding	synaptojanin 2 binding protein [Source:HGNC Symbol;Acc:HGNC:18955]	-
ENSG00000124782	624.414	447.13	0.481388	0.000208174	0.00244405	RREB1	6	7107597	7251980	+	17254	protein_coding	ras responsive element binding protein 1 [Source:HGNC Symbol;Acc:HGNC:10449]	zf-C2H2
ENSG00000198743	423.135	606.941	-0.520168	0.000208455	0.00244558	SLC5A3	21	34073570	34106262	+	11576	protein_coding	solute carrier family 5 member 3 [Source:HGNC Symbol;Acc:HGNC:11038]	-
ENSG00000114019	566.679	388.257	0.546209	0.00020924	0.00245301	AMOTL2	3	134355874	134375479	-	5984	protein_coding	angiomotin like 2 [Source:HGNC Symbol;Acc:HGNC:17812]	-
ENSG00000163938	2929.6	3987.05	-0.444409	0.000209414	0.00245329	GNL3	3	52681156	52694492	+	3318	protein_coding	G protein nucleolar 3 [Source:HGNC Symbol;Acc:HGNC:29931]	-
ENSG00000124074	319.143	203.067	0.650646	0.000209711	0.00245499	ENKD1	16	67662945	67667265	-	2679	protein_coding	enkurin domain containing 1 [Source:HGNC Symbol;Acc:HGNC:25246]	-
ENSG00000107614	155.899	247.62	-0.667328	0.000211224	0.00247092	TRDMT1	10	17142254	17202054	-	10535	protein_coding	tRNA aspartic acid methyltransferase 1 [Source:HGNC Symbol;Acc:HGNC:2977]	-
ENSG00000152578	372.483	533.971	-0.51957	0.000213142	0.00249157	GRIA4	11	105609994	105982092	+	10083	protein_coding	glutamate ionotropic receptor AMPA type subunit 4 [Source:HGNC Symbol;Acc:HGNC:4574]	-
ENSG00000138193	433.826	623.211	-0.521607	0.000213532	0.00249433	PLCE1	10	94030812	94332823	+	12930	protein_coding	phospholipase C epsilon 1 [Source:HGNC Symbol;Acc:HGNC:17175]	-
ENSG00000198466	289.024	424.213	-0.552176	0.000216164	0.00252326	ZNF587	19	57849857	57865112	+	7350	protein_coding	zinc finger protein 587 [Source:HGNC Symbol;Acc:HGNC:30955]	zf-C2H2
ENSG00000161618	473.256	305.517	0.629252	0.000220252	0.00256766	ALDH16A1	19	49453169	49471048	+	4643	protein_coding	aldehyde dehydrogenase 16 family member A1 [Source:HGNC Symbol;Acc:HGNC:28114]	-
ENSG00000105649	130.081	68.7824	0.923775	0.000220468	0.00256766	RAB3A	19	18196784	18204074	-	1818	protein_coding	RAB3A, member RAS oncogene family [Source:HGNC Symbol;Acc:HGNC:9777]	-
ENSG00000176102	1451.65	1884.53	-0.376527	0.00022056	0.00256766	CSTF3	11	33077188	33162371	-	4513	protein_coding	cleavage stimulation factor subunit 3 [Source:HGNC Symbol;Acc:HGNC:2485]	-
ENSG00000170946	175.032	271.385	-0.632393	0.0002206	0.00256766	DNAJC24	11	31369840	31431849	+	7592	protein_coding	DnaJ heat shock protein family (Hsp40) member C24 [Source:HGNC Symbol;Acc:HGNC:26979]	-
ENSG00000138771	562.844	401.734	0.486371	0.000221162	0.00257236	SHROOM3	4	76435100	76783253	+	13958	protein_coding	shroom family member 3 [Source:HGNC Symbol;Acc:HGNC:30422]	-
ENSG00000272077	34.601	80.6711	-1.21565	0.000221697	0.00257538	AC124045.1	3	44667412	44669364	+	1953	lincRNA	novel transcript	-
ENSG00000127418	1083.3	811.43	0.416585	0.000221739	0.00257538	FGFRL1	4	1009936	1026897	+	4145	protein_coding	fibroblast growth factor receptor like 1 [Source:HGNC Symbol;Acc:HGNC:3693]	-
ENSG00000077463	909.6	631.434	0.525792	0.000221971	0.00257623	SIRT6	19	4174109	4182604	-	2787	protein_coding	sirtuin 6 [Source:HGNC Symbol;Acc:HGNC:14934]	-
ENSG00000172831	606.576	436.806	0.473389	0.00022221	0.00257638	CES2	16	66934444	66945096	+	5343	protein_coding	carboxylesterase 2 [Source:HGNC Symbol;Acc:HGNC:1864]	-
ENSG00000151338	220.721	354.024	-0.679253	0.000222301	0.00257638	MIPOL1	14	37197913	37552361	+	20250	protein_coding	mirror-image polydactyly 1 [Source:HGNC Symbol;Acc:HGNC:21460]	-
ENSG00000173020	2165.41	1640.53	0.39999	0.000222685	0.00257898	GRK2	11	67266410	67286556	+	6665	protein_coding	G protein-coupled receptor kinase 2 [Source:HGNC Symbol;Acc:HGNC:289]	-
ENSG00000031003	467.988	679.241	-0.536926	0.000223464	0.00258616	FAM13B	5	137937960	138051961	-	6808	protein_coding	family with sequence similarity 13 member B [Source:HGNC Symbol;Acc:HGNC:1335]	-
ENSG00000174695	2633.14	3349.37	-0.347117	0.000223809	0.00258831	TMEM167A	5	83052846	83077863	-	4908	protein_coding	transmembrane protein 167A [Source:HGNC Symbol;Acc:HGNC:28330]	-
ENSG00000115750	224.357	334.378	-0.575077	0.000225524	0.00260346	TAF1B	2	9843354	9934416	+	4064	protein_coding	TATA-box binding protein associated factor, RNA polymerase I subunit B [Source:HGNC Symbol;Acc:HGNC:11533]	-
ENSG00000061656	186.796	111.665	0.739944	0.000225528	0.00260346	SPAG4	20	35615892	35621049	+	2240	protein_coding	sperm associated antigen 4 [Source:HGNC Symbol;Acc:HGNC:11214]	-
ENSG00000211677	2037.06	1541.16	0.402057	0.0002256	0.00260346	IGLC2	22	22900976	22901437	+	462	IG_C_gene	immunoglobulin lambda constant 2 [Source:HGNC Symbol;Acc:HGNC:5856]	-
ENSG00000197622	1688.07	1266.86	0.413752	0.000227121	0.00261915	CDC42SE1	1	151050971	151070325	-	4184	protein_coding	CDC42 small effector 1 [Source:HGNC Symbol;Acc:HGNC:17719]	-
ENSG00000132932	116.953	59.9622	0.960108	0.00023021	0.00265289	ATP8A2	13	25372071	26025851	+	10415	protein_coding	ATPase phospholipid transporting 8A2 [Source:HGNC Symbol;Acc:HGNC:13533]	-
ENSG00000172732	611.469	430.75	0.504158	0.000230483	0.00265415	MUS81	11	65857126	65867653	+	5476	protein_coding	MUS81 structure-specific endonuclease subunit [Source:HGNC Symbol;Acc:HGNC:29814]	-
ENSG00000204149	223.392	348.139	-0.638618	0.00023085	0.00265649	AGAP6	10	49982190	50010499	+	3160	protein_coding	ArfGAP with GTPase domain, ankyrin repeat and PH domain 6 [Source:HGNC Symbol;Acc:HGNC:23466]	-
ENSG00000065526	1586.77	2198.77	-0.470673	0.00023249	0.00267347	SPEN	1	15847864	15940460	+	13294	protein_coding	spen family transcriptional repressor [Source:HGNC Symbol;Acc:HGNC:17575]	-
ENSG00000151466	344.177	528.716	-0.618332	0.000232664	0.00267357	SCLT1	4	128864921	129093607	-	8292	protein_coding	sodium channel and clathrin linker 1 [Source:HGNC Symbol;Acc:HGNC:26406]	-
ENSG00000183309	951.87	710.927	0.420567	0.000233156	0.00267733	ZNF623	8	143636013	143656418	+	7146	protein_coding	zinc finger protein 623 [Source:HGNC Symbol;Acc:HGNC:29084]	zf-C2H2
ENSG00000275088	27.2226	64.2304	-1.24234	0.000233349	0.00267766	AC026469.1	16	85142696	85146001	-	3306	lincRNA	novel transcript	-
ENSG00000263624	4.53472	23.2055	-2.35775	0.00023395	0.00268266	AC055811.1	17	17167946	17185554	-	1231	antisense	novel transcript	-
ENSG00000231431	68.4497	144.63	-1.07666	0.000235628	0.0027	FAR2P4	2	131279290	131309068	+	3925	transcribed_unprocessed_pseudogene	fatty acyl-CoA reductase 2 pseudogene 4 [Source:HGNC Symbol;Acc:HGNC:49286]	-
ENSG00000040608	225.204	138.609	0.698159	0.000235857	0.00270071	RTN4R	22	20241415	20283246	-	3339	protein_coding	reticulon 4 receptor [Source:HGNC Symbol;Acc:HGNC:18601]	-
ENSG00000228705	70.0624	28.9629	1.26413	0.000236439	0.00270547	LINC00659	20	62774128	62775412	-	540	antisense	long intergenic non-protein coding RNA 659 [Source:HGNC Symbol;Acc:HGNC:44316]	-
ENSG00000278619	201.356	116.479	0.787126	0.00023745	0.00271331	MRM1	17	36601572	36608971	+	1857	protein_coding	mitochondrial rRNA methyltransferase 1 [Source:HGNC Symbol;Acc:HGNC:26202]	-
ENSG00000177181	418.648	270.255	0.630095	0.000237458	0.00271331	RIMKLA	1	42380795	42422578	+	8981	protein_coding	ribosomal modification protein rimK like family member A [Source:HGNC Symbol;Acc:HGNC:28725]	-
ENSG00000118707	879.318	613.609	0.517728	0.00023839	0.00272204	TGIF2	20	36573488	36593950	+	3784	protein_coding	TGFB induced factor homeobox 2 [Source:HGNC Symbol;Acc:HGNC:15764]	Homeobox
ENSG00000280010	4.29021	25.1972	-2.57679	0.000239352	0.00273044	AP001350.2	11	58627435	58628528	+	1094	TEC	TEC	-
ENSG00000109113	1771.44	1369.62	0.370963	0.000239462	0.00273044	RAB34	17	28714281	28718429	-	3325	protein_coding	RAB34, member RAS oncogene family [Source:HGNC Symbol;Acc:HGNC:16519]	-
ENSG00000198346	180.957	278.639	-0.621334	0.000240355	0.0027387	ZNF813	19	53467735	53496255	+	6244	protein_coding	zinc finger protein 813 [Source:HGNC Symbol;Acc:HGNC:33257]	zf-C2H2
ENSG00000131435	1214.18	879.68	0.464326	0.000241969	0.00275516	PDLIM4	5	132257671	132273454	+	3192	protein_coding	PDZ and LIM domain 4 [Source:HGNC Symbol;Acc:HGNC:16501]	-
ENSG00000075131	1612.34	1154.92	0.481964	0.000242927	0.00276318	TIPIN	15	66336206	66386746	-	2755	protein_coding	TIMELESS interacting protein [Source:HGNC Symbol;Acc:HGNC:30750]	-
ENSG00000127325	38.8251	85.504	-1.13393	0.000243014	0.00276318	BEST3	12	69643360	69699476	-	6863	protein_coding	bestrophin 3 [Source:HGNC Symbol;Acc:HGNC:17105]	-
ENSG00000124795	2610.35	3577.32	-0.45448	0.000244358	0.00277596	DEK	6	18223868	18264823	-	4361	protein_coding	DEK proto-oncogene [Source:HGNC Symbol;Acc:HGNC:2768]	-
ENSG00000100979	1768.56	1316.48	0.425633	0.00024448	0.00277596	PLTP	20	45898621	45912155	-	2541	protein_coding	phospholipid transfer protein [Source:HGNC Symbol;Acc:HGNC:9093]	-
ENSG00000166068	568.515	401.619	0.501185	0.000246886	0.00280132	SPRED1	15	38252326	38357249	+	8260	protein_coding	sprouty related EVH1 domain containing 1 [Source:HGNC Symbol;Acc:HGNC:20249]	-
ENSG00000146592	1002.91	1410.85	-0.491587	0.000249291	0.00282504	CREB5	7	28299321	28825894	+	11674	protein_coding	cAMP responsive element binding protein 5 [Source:HGNC Symbol;Acc:HGNC:16844]	TF_bZIP
ENSG00000163946	1430.57	1874.27	-0.389414	0.000249325	0.00282504	FAM208A	3	56620133	56683237	-	9824	protein_coding	family with sequence similarity 208 member A [Source:HGNC Symbol;Acc:HGNC:30314]	-
ENSG00000231776	162.24	92.3554	0.814082	0.000252552	0.00285961	LINC01611	6	84421028	84556152	-	741	lincRNA	long intergenic non-protein coding RNA 1611 [Source:HGNC Symbol;Acc:HGNC:51791]	-
ENSG00000182379	491.201	315.323	0.636985	0.000253	0.00286268	NXPH4	12	57216795	57226449	+	2150	protein_coding	neurexophilin 4 [Source:HGNC Symbol;Acc:HGNC:8078]	-
ENSG00000096401	1409.39	1969.04	-0.481982	0.000253359	0.00286476	CDC5L	6	44387525	44450426	+	6423	protein_coding	cell division cycle 5 like [Source:HGNC Symbol;Acc:HGNC:1743]	MYB
ENSG00000136826	179.681	104.771	0.776733	0.000254667	0.00287557	KLF4	9	107484852	107490482	-	3659	protein_coding	Kruppel like factor 4 [Source:HGNC Symbol;Acc:HGNC:6348]	zf-C2H2
ENSG00000150961	1142.83	862.723	0.405715	0.000254669	0.00287557	SEC24D	4	118722823	118838683	-	9920	protein_coding	SEC24 homolog D, COPII coat complex component [Source:HGNC Symbol;Acc:HGNC:10706]	-
ENSG00000225746	134.672	218.295	-0.695695	0.000255627	0.00288437	MEG8	14	100894770	101038859	+	11109	lincRNA	maternally expressed 8, small nucleolar RNA host gene [Source:HGNC Symbol;Acc:HGNC:14574]	-
ENSG00000067082	1211.16	916.113	0.402633	0.000257001	0.00289786	KLF6	10	3775996	3785281	-	6139	protein_coding	Kruppel like factor 6 [Source:HGNC Symbol;Acc:HGNC:2235]	zf-C2H2
ENSG00000163235	153.29	88.3316	0.796486	0.000257488	0.00290134	TGFA	2	70447280	70554193	-	4963	protein_coding	transforming growth factor alpha [Source:HGNC Symbol;Acc:HGNC:11765]	-
ENSG00000103995	335.347	517.386	-0.623871	0.000258576	0.00291158	CEP152	15	48712928	48811146	-	8168	protein_coding	centrosomal protein 152 [Source:HGNC Symbol;Acc:HGNC:29298]	-
ENSG00000241634	6.2658	28.0406	-2.16706	0.000259168	0.00291622	AC069499.1	3	108543367	108543875	-	509	processed_pseudogene	ribosomal protein L13 (RPL13) pseudogene	-
ENSG00000102858	1069.69	766.179	0.480529	0.000261045	0.00293531	MGRN1	16	4616493	4690974	+	10219	protein_coding	mahogunin ring finger 1 [Source:HGNC Symbol;Acc:HGNC:20254]	-
ENSG00000136848	2390.66	1654.97	0.53006	0.000261577	0.00293926	DAB2IP	9	121567057	121785530	+	9127	protein_coding	DAB2 interacting protein [Source:HGNC Symbol;Acc:HGNC:17294]	-
ENSG00000126934	4000.7	3015.49	0.407602	0.000262988	0.00295307	MAP2K2	19	4090321	4124129	-	5236	protein_coding	mitogen-activated protein kinase kinase 2 [Source:HGNC Symbol;Acc:HGNC:6842]	-
ENSG00000128340	94.7751	44.8876	1.07306	0.000264163	0.00296421	RAC2	22	37225261	37244448	-	2532	protein_coding	Rac family small GTPase 2 [Source:HGNC Symbol;Acc:HGNC:9802]	-
ENSG00000055732	616.951	872.823	-0.499649	0.000264594	0.002967	MCOLN3	1	85018082	85048499	-	6623	protein_coding	mucolipin 3 [Source:HGNC Symbol;Acc:HGNC:13358]	-
ENSG00000135144	491.683	314.815	0.642257	0.00026499	0.00296939	DTX1	12	113056709	113098028	+	4387	protein_coding	deltex E3 ubiquitin ligase 1 [Source:HGNC Symbol;Acc:HGNC:3060]	-
ENSG00000105246	71.4718	32.1654	1.1478	0.000265318	0.00297102	EBI3	19	4229498	4237531	+	1284	protein_coding	Epstein-Barr virus induced 3 [Source:HGNC Symbol;Acc:HGNC:3129]	-
ENSG00000157212	408.438	616.752	-0.593744	0.000266639	0.00298375	PAXIP1	7	154943687	155003084	-	9643	protein_coding	PAX interacting protein 1 [Source:HGNC Symbol;Acc:HGNC:8624]	-
ENSG00000161202	3265.29	2557.45	0.352393	0.000267228	0.00298828	DVL3	3	184155311	184173614	+	6368	protein_coding	dishevelled segment polarity protein 3 [Source:HGNC Symbol;Acc:HGNC:3087]	-
ENSG00000112139	163.773	261.637	-0.676239	0.000267482	0.00298906	MDGA1	6	37630679	37699306	-	14187	protein_coding	MAM domain containing glycosylphosphatidylinositol anchor 1 [Source:HGNC Symbol;Acc:HGNC:19267]	-
ENSG00000169100	4995.32	3898.19	0.35759	0.000269769	0.00301255	SLC25A6	X	1386152	1392724	-	2164	protein_coding	solute carrier family 25 member 6 [Source:HGNC Symbol;Acc:HGNC:10992]	-
ENSG00000111275	1128.33	856.466	0.397422	0.000270063	0.00301375	ALDH2	12	111766887	111817529	+	9720	protein_coding	aldehyde dehydrogenase 2 family member [Source:HGNC Symbol;Acc:HGNC:404]	-
ENSG00000145087	5.58181	27.0589	-2.27578	0.000270913	0.00301909	STXBP5L	3	120908072	121424761	+	11085	protein_coding	syntaxin binding protein 5 like [Source:HGNC Symbol;Acc:HGNC:30757]	-
ENSG00000100139	1143.79	819.461	0.480195	0.000271088	0.00301909	MICALL1	22	37905657	37942822	+	5968	protein_coding	MICAL like 1 [Source:HGNC Symbol;Acc:HGNC:29804]	-
ENSG00000140931	1053.91	770.609	0.450936	0.000271099	0.00301909	CMTM3	16	66603874	66613892	+	3163	protein_coding	CKLF like MARVEL transmembrane domain containing 3 [Source:HGNC Symbol;Acc:HGNC:19174]	-
ENSG00000091947	699.528	513.473	0.445894	0.000272754	0.00303459	TMEM101	17	44011188	44023946	-	3029	protein_coding	transmembrane protein 101 [Source:HGNC Symbol;Acc:HGNC:28653]	-
ENSG00000039319	941.238	1270.48	-0.432138	0.000273053	0.00303459	ZFYVE16	5	80408013	80479350	+	11461	protein_coding	zinc finger FYVE-type containing 16 [Source:HGNC Symbol;Acc:HGNC:20756]	-
ENSG00000110881	526.271	718.238	-0.44919	0.000273237	0.00303459	ASIC1	12	50057548	50083611	+	5745	protein_coding	acid sensing ion channel subunit 1 [Source:HGNC Symbol;Acc:HGNC:100]	-
ENSG00000099995	3175.51	2493.19	0.34878	0.000273238	0.00303459	SF3A1	22	30331988	30356947	-	6329	protein_coding	splicing factor 3a subunit 1 [Source:HGNC Symbol;Acc:HGNC:10765]	-
ENSG00000119403	2452.27	1902.08	0.366367	0.000273885	0.00303969	PHF19	9	120855652	120894896	-	6733	protein_coding	PHD finger protein 19 [Source:HGNC Symbol;Acc:HGNC:24566]	-
ENSG00000187017	136.922	72.4172	0.913631	0.000274353	0.00304281	ESPN	1	6424776	6461367	+	6952	protein_coding	espin [Source:HGNC Symbol;Acc:HGNC:13281]	-
ENSG00000138413	1212.24	1615.62	-0.414033	0.000274667	0.00304421	IDH1	2	208236227	208266074	-	4721	protein_coding	isocitrate dehydrogenase (NADP(+)) 1, cytosolic [Source:HGNC Symbol;Acc:HGNC:5382]	-
ENSG00000173933	183.442	290.79	-0.664689	0.000275734	0.00305395	RBM4	11	66638617	66668374	+	6589	protein_coding	RNA binding motif protein 4 [Source:HGNC Symbol;Acc:HGNC:9901]	-
ENSG00000130703	1606.99	1208.94	0.410292	0.000278045	0.00307745	OSBPL2	20	62231922	62296213	+	13047	protein_coding	oxysterol binding protein like 2 [Source:HGNC Symbol;Acc:HGNC:15761]	-
ENSG00000133103	493.447	703.782	-0.511199	0.000278426	0.00307956	COG6	13	39655627	39791665	+	8051	protein_coding	component of oligomeric golgi complex 6 [Source:HGNC Symbol;Acc:HGNC:18621]	-
ENSG00000170191	358.195	518.956	-0.534084	0.000279147	0.00308543	NANP	20	25612935	25624175	-	3964	protein_coding	N-acetylneuraminic acid phosphatase [Source:HGNC Symbol;Acc:HGNC:16140]	-
ENSG00000179526	674.378	496.47	0.441418	0.000279486	0.00308708	SHARPIN	8	144098633	144108124	-	2783	protein_coding	SHANK associated RH domain interactor [Source:HGNC Symbol;Acc:HGNC:25321]	-
ENSG00000158480	350.949	240.454	0.545698	0.0002798	0.00308845	SPATA2	20	49903391	49915508	-	4270	protein_coding	spermatogenesis associated 2 [Source:HGNC Symbol;Acc:HGNC:14681]	-
ENSG00000158813	111.079	183.991	-0.730254	0.000280714	0.00309644	EDA	X	69616067	70039469	+	6999	protein_coding	ectodysplasin A [Source:HGNC Symbol;Acc:HGNC:3157]	-
ENSG00000198015	1089.15	1547.05	-0.505853	0.000283398	0.00312392	MRPL42	12	93467488	93516213	+	16393	protein_coding	mitochondrial ribosomal protein L42 [Source:HGNC Symbol;Acc:HGNC:14493]	-
ENSG00000077312	2141.06	1634.69	0.389589	0.000284179	0.00313041	SNRPA	19	40750637	40765389	+	2361	protein_coding	small nuclear ribonucleoprotein polypeptide A [Source:HGNC Symbol;Acc:HGNC:11151]	-
ENSG00000148300	1325.62	988.204	0.423009	0.000286607	0.00315501	REXO4	9	133406059	133418096	-	2654	protein_coding	REX4 homolog, 3'-5' exonuclease [Source:HGNC Symbol;Acc:HGNC:12820]	-
ENSG00000171357	60.8593	25.5129	1.24892	0.000288686	0.00317574	LURAP1	1	46203334	46221261	+	1854	protein_coding	leucine rich adaptor protein 1 [Source:HGNC Symbol;Acc:HGNC:32327]	-
ENSG00000165209	1112.41	1502.09	-0.43315	0.000290941	0.00319838	STRBP	9	123109500	123268576	-	8097	protein_coding	spermatid perinuclear RNA binding protein [Source:HGNC Symbol;Acc:HGNC:16462]	-
ENSG00000130165	935.78	598.22	0.644222	0.000292203	0.00321008	ELOF1	19	11551147	11559236	-	4173	protein_coding	elongation factor 1 homolog [Source:HGNC Symbol;Acc:HGNC:28691]	-
ENSG00000185480	506.527	764.853	-0.593814	0.000292764	0.00321407	PARPBP	12	102120185	102197520	+	4745	protein_coding	PARP1 binding protein [Source:HGNC Symbol;Acc:HGNC:26074]	-
ENSG00000151150	265.707	397.078	-0.578255	0.00029345	0.00321942	ANK3	10	60026298	60733490	-	25614	protein_coding	ankyrin 3 [Source:HGNC Symbol;Acc:HGNC:494]	-
ENSG00000123737	970.897	1358.18	-0.483753	0.000294796	0.00323201	EXOSC9	4	121801317	121817021	+	4711	protein_coding	exosome component 9 [Source:HGNC Symbol;Acc:HGNC:9137]	-
ENSG00000127989	363.972	511.563	-0.490077	0.000295695	0.00323967	MTERF1	7	91692008	91880720	-	4890	protein_coding	mitochondrial transcription termination factor 1 [Source:HGNC Symbol;Acc:HGNC:21463]	-
ENSG00000186260	429.209	609.991	-0.507439	0.000296584	0.00324722	MRTFB	16	14071321	14266773	+	16578	protein_coding	myocardin related transcription factor B [Source:HGNC Symbol;Acc:HGNC:29819]	-
ENSG00000251615	39.8937	82.5734	-1.04672	0.000298417	0.00326509	AC104825.1	4	8355090	8358338	-	3249	lincRNA	novel transcript	-
ENSG00000151151	506.455	333.365	0.60411	0.000300213	0.00328253	IPMK	10	58191517	58267934	-	6133	protein_coding	inositol polyphosphate multikinase [Source:HGNC Symbol;Acc:HGNC:20739]	-
ENSG00000198727	116931	91044	0.361036	0.00030051	0.00328356	MT-CYB	MT	14747	15887	+	1141	protein_coding	mitochondrially encoded cytochrome b [Source:HGNC Symbol;Acc:HGNC:7427]	-
ENSG00000135723	1405.81	1071.55	0.391981	0.000301879	0.0032963	FHOD1	16	67229387	67247658	-	5407	protein_coding	formin homology 2 domain containing 1 [Source:HGNC Symbol;Acc:HGNC:17905]	-
ENSG00000151623	96.7913	165.062	-0.771641	0.000304129	0.00331865	NR3C2	4	148078762	148444698	-	6607	protein_coding	nuclear receptor subfamily 3 group C member 2 [Source:HGNC Symbol;Acc:HGNC:7979]	ESR-like
ENSG00000134013	1037	758.578	0.450284	0.000305314	0.00332934	LOXL2	8	23297189	23425328	-	5707	protein_coding	lysyl oxidase like 2 [Source:HGNC Symbol;Acc:HGNC:6666]	-
ENSG00000158164	635.446	856.63	-0.431359	0.000305898	0.00333347	TMSB15A	X	102513676	102516784	-	685	protein_coding	thymosin beta 15a [Source:HGNC Symbol;Acc:HGNC:30744]	-
ENSG00000260947	60.2867	120.739	-0.999897	0.000306263	0.00333521	AL356489.2	9	33697459	33700986	+	3528	lincRNA	novel transcript	-
ENSG00000197566	71.9555	137.344	-0.928496	0.000306555	0.00333615	ZNF624	17	16620737	16653856	-	5090	protein_coding	zinc finger protein 624 [Source:HGNC Symbol;Acc:HGNC:29254]	zf-C2H2
ENSG00000046653	1861.4	2623.85	-0.495267	0.000307178	0.00333986	GPM6B	X	13771031	13938638	-	5675	protein_coding	glycoprotein M6B [Source:HGNC Symbol;Acc:HGNC:4461]	-
ENSG00000167635	2152.21	2946.5	-0.452859	0.000307307	0.00333986	ZNF146	19	36214602	36238774	+	4146	protein_coding	zinc finger protein 146 [Source:HGNC Symbol;Acc:HGNC:12931]	zf-C2H2
ENSG00000135046	3331.61	2363.14	0.495915	0.000307626	0.00334108	ANXA1	9	73151757	73170393	+	4561	protein_coding	annexin A1 [Source:HGNC Symbol;Acc:HGNC:533]	-
ENSG00000188452	289.198	473.089	-0.708679	0.000309153	0.00335543	CERKL	2	181536676	181680665	-	4765	protein_coding	ceramide kinase like [Source:HGNC Symbol;Acc:HGNC:21699]	-
ENSG00000178026	212.746	130.071	0.7114	0.00030973	0.00335944	LRRC75B	22	24585620	24593208	-	3422	protein_coding	leucine rich repeat containing 75B [Source:HGNC Symbol;Acc:HGNC:33155]	-
ENSG00000126456	977.375	695.317	0.490759	0.000309957	0.00335966	IRF3	19	49659569	49665875	-	3794	protein_coding	interferon regulatory factor 3 [Source:HGNC Symbol;Acc:HGNC:6118]	IRF
ENSG00000157766	332.045	518.104	-0.643398	0.000310407	0.0033623	ACAN	15	88803442	88875354	+	10909	protein_coding	aggrecan [Source:HGNC Symbol;Acc:HGNC:319]	-
ENSG00000165699	989.635	1303.18	-0.396814	0.000312445	0.00338211	TSC1	9	132891348	132946874	-	17600	protein_coding	TSC complex subunit 1 [Source:HGNC Symbol;Acc:HGNC:12362]	-
ENSG00000129317	804.296	1110.27	-0.464394	0.000312898	0.00338476	PUS7L	12	43718993	43758817	-	14037	protein_coding	pseudouridylate synthase 7 like [Source:HGNC Symbol;Acc:HGNC:25276]	-
ENSG00000111879	135.525	221.568	-0.706836	0.000313955	0.00339393	FAM184A	6	118959763	119149387	-	7791	protein_coding	family with sequence similarity 184 member A [Source:HGNC Symbol;Acc:HGNC:20991]	-
ENSG00000237172	207.326	114.98	0.848019	0.000316912	0.00342362	B3GNT9	16	67148105	67151214	-	2917	protein_coding	UDP-GlcNAc:betaGal beta-1,3-N-acetylglucosaminyltransferase 9 [Source:HGNC Symbol;Acc:HGNC:28714]	-
ENSG00000118922	147.915	230.102	-0.636972	0.000319289	0.003447	KLF12	13	73686089	73995056	-	10923	protein_coding	Kruppel like factor 12 [Source:HGNC Symbol;Acc:HGNC:6346]	zf-C2H2
ENSG00000065613	1440.58	1900.88	-0.399722	0.000320603	0.00345889	SLK	10	103967201	104029233	+	7974	protein_coding	STE20 like kinase [Source:HGNC Symbol;Acc:HGNC:11088]	-
ENSG00000105866	216.688	319.38	-0.559645	0.000324009	0.00349331	SP4	7	21428034	21514822	+	6234	protein_coding	Sp4 transcription factor [Source:HGNC Symbol;Acc:HGNC:11209]	zf-C2H2
ENSG00000141756	3245.03	2423.7	0.420733	0.000324646	0.00349786	FKBP10	17	41812680	41823217	+	4273	protein_coding	FK506 binding protein 10 [Source:HGNC Symbol;Acc:HGNC:18169]	-
ENSG00000130304	602.14	403.384	0.576736	0.000326755	0.00351825	SLC27A1	19	17468769	17506168	+	8249	protein_coding	solute carrier family 27 member 1 [Source:HGNC Symbol;Acc:HGNC:10995]	-
ENSG00000180447	2032.82	2825.91	-0.475639	0.000327423	0.00352311	GAS1	9	86944363	86947189	-	2827	protein_coding	growth arrest specific 1 [Source:HGNC Symbol;Acc:HGNC:4165]	-
ENSG00000196754	1224.36	839.181	0.543982	0.000327695	0.0035237	S100A2	1	153561108	153567890	-	1567	protein_coding	S100 calcium binding protein A2 [Source:HGNC Symbol;Acc:HGNC:10492]	-
ENSG00000060339	1862.32	2708.21	-0.539822	0.000328818	0.00353343	CCAR1	10	68721012	68792377	+	6059	protein_coding	cell division cycle and apoptosis regulator 1 [Source:HGNC Symbol;Acc:HGNC:24236]	-
ENSG00000176624	625.072	440.743	0.504842	0.000334482	0.00359192	MEX3C	18	51174550	51218304	-	7481	protein_coding	mex-3 RNA binding family member C [Source:HGNC Symbol;Acc:HGNC:28040]	-
ENSG00000167550	145.504	79.8649	0.863347	0.000334909	0.00359413	RHEBL1	12	49064685	49070025	-	1290	protein_coding	RHEB like 1 [Source:HGNC Symbol;Acc:HGNC:21166]	-
ENSG00000145907	4142.07	5242.64	-0.33994	0.000336828	0.00361233	G3BP1	5	151771045	151812785	+	12406	protein_coding	G3BP stress granule assembly factor 1 [Source:HGNC Symbol;Acc:HGNC:30292]	-
ENSG00000100593	109.391	57.6279	0.921747	0.000337415	0.00361624	ISM2	14	77474394	77498850	-	4131	protein_coding	isthmin 2 [Source:HGNC Symbol;Acc:HGNC:23176]	-
ENSG00000138796	732.978	978.803	-0.41692	0.000337811	0.0036181	HADH	4	107989714	108035175	+	12086	protein_coding	hydroxyacyl-CoA dehydrogenase [Source:HGNC Symbol;Acc:HGNC:4799]	-
ENSG00000284606	61.717	119.749	-0.95318	0.000339765	0.00363663	AC105233.5	8	8059572	8199973	+	7317	processed_transcript	novel transcript	-
ENSG00000102053	19.3421	50.9718	-1.39283	0.000343541	0.00367462	ZC3H12B	X	65366638	65507887	+	7829	protein_coding	zinc finger CCCH-type containing 12B [Source:HGNC Symbol;Acc:HGNC:17407]	-
ENSG00000145241	280.461	435.717	-0.633515	0.00034393	0.00367637	CENPC	4	67468748	67545606	-	8613	protein_coding	centromere protein C [Source:HGNC Symbol;Acc:HGNC:1854]	-
ENSG00000143384	4930.35	3937.88	0.324309	0.000344366	0.0036786	MCL1	1	150574551	150579738	-	4371	protein_coding	MCL1, BCL2 family apoptosis regulator [Source:HGNC Symbol;Acc:HGNC:6943]	-
ENSG00000162373	39.732	13.3013	1.58297	0.000348076	0.00371579	BEND5	1	48727523	48776969	-	2138	protein_coding	BEN domain containing 5 [Source:HGNC Symbol;Acc:HGNC:25668]	-
ENSG00000188994	630.771	943.249	-0.579229	0.000349836	0.00373213	ZNF292	6	87152833	87264196	+	13128	protein_coding	zinc finger protein 292 [Source:HGNC Symbol;Acc:HGNC:18410]	zf-C2H2
ENSG00000204569	1307.03	1729.95	-0.404894	0.000350363	0.00373528	PPP1R10	6	30600400	30618612	-	5215	protein_coding	protein phosphatase 1 regulatory subunit 10 [Source:HGNC Symbol;Acc:HGNC:9284]	-
ENSG00000075618	30797.8	23197	0.408841	0.000351425	0.00374415	FSCN1	7	5592823	5606655	+	3692	protein_coding	fascin actin-bundling protein 1 [Source:HGNC Symbol;Acc:HGNC:11148]	-
ENSG00000134186	1762.61	2344.8	-0.411653	0.000354556	0.00377276	PRPF38B	1	108692323	108701803	+	5817	protein_coding	pre-mRNA processing factor 38B [Source:HGNC Symbol;Acc:HGNC:25512]	-
ENSG00000072682	1495.45	1138.31	0.393528	0.000354575	0.00377276	P4HA2	5	132191838	132295315	-	8502	protein_coding	prolyl 4-hydroxylase subunit alpha 2 [Source:HGNC Symbol;Acc:HGNC:8547]	-
ENSG00000157350	882.384	616.214	0.516591	0.00035574	0.00378268	ST3GAL2	16	70375978	70439237	-	9744	protein_coding	ST3 beta-galactoside alpha-2,3-sialyltransferase 2 [Source:HGNC Symbol;Acc:HGNC:10863]	-
ENSG00000214595	359.52	512.355	-0.511208	0.00035738	0.00379551	EML6	2	54723499	54972025	+	14426	protein_coding	echinoderm microtubule associated protein like 6 [Source:HGNC Symbol;Acc:HGNC:35412]	-
ENSG00000070540	511.517	360.929	0.504183	0.000357414	0.00379551	WIPI1	17	68420948	68457513	-	3402	protein_coding	WD repeat domain, phosphoinositide interacting 1 [Source:HGNC Symbol;Acc:HGNC:25471]	-
ENSG00000177200	851.254	1148.37	-0.431263	0.000358149	0.00380082	CHD9	16	53055033	53329150	+	16504	protein_coding	chromodomain helicase DNA binding protein 9 [Source:HGNC Symbol;Acc:HGNC:25701]	-
ENSG00000135363	374.03	255.546	0.548678	0.000361427	0.0038331	LMO2	11	33858576	33892289	-	3109	protein_coding	LIM domain only 2 [Source:HGNC Symbol;Acc:HGNC:6642]	-
ENSG00000259230	45.762	13.1613	1.78339	0.000362143	0.00383811	LINC02323	14	102545254	102555826	+	1603	lincRNA	long intergenic non-protein coding RNA 2323 [Source:HGNC Symbol;Acc:HGNC:53242]	-
ENSG00000167978	7705.94	10165.9	-0.399678	0.000362372	0.00383811	SRRM2	16	2752329	2772538	+	13266	protein_coding	serine/arginine repetitive matrix 2 [Source:HGNC Symbol;Acc:HGNC:16639]	-
ENSG00000170312	2241.32	2930.21	-0.386601	0.000362902	0.00384123	CDK1	10	60778331	60794852	+	3931	protein_coding	cyclin dependent kinase 1 [Source:HGNC Symbol;Acc:HGNC:1722]	-
ENSG00000239306	1807.94	1392.46	0.376331	0.000363534	0.00384541	RBM14	11	66616582	66627347	+	3937	protein_coding	RNA binding motif protein 14 [Source:HGNC Symbol;Acc:HGNC:14219]	-
ENSG00000175414	1040.22	764.282	0.444015	0.000364686	0.00385399	ARL10	5	176365468	176401865	+	11459	protein_coding	ADP ribosylation factor like GTPase 10 [Source:HGNC Symbol;Acc:HGNC:22042]	-
ENSG00000106665	1497.34	1079.3	0.471592	0.00036482	0.00385399	CLIP2	7	74289475	74405943	+	7315	protein_coding	CAP-Gly domain containing linker protein 2 [Source:HGNC Symbol;Acc:HGNC:2586]	-
ENSG00000135720	1476.85	1928.42	-0.385072	0.000365617	0.00385805	DYNC1LI2	16	66720893	66751798	-	8278	protein_coding	dynein cytoplasmic 1 light intermediate chain 2 [Source:HGNC Symbol;Acc:HGNC:2966]	-
ENSG00000114757	3.79501	21.1182	-2.46789	0.00036568	0.00385805	PEX5L	3	179794958	180037053	-	10236	protein_coding	peroxisomal biogenesis factor 5 like [Source:HGNC Symbol;Acc:HGNC:30024]	-
ENSG00000138381	1254.46	1765.89	-0.49303	0.000368352	0.00388278	ASNSD1	2	189661385	189670831	+	2504	protein_coding	asparagine synthetase domain containing 1 [Source:HGNC Symbol;Acc:HGNC:24910]	-
ENSG00000008311	89.818	155.825	-0.792729	0.000368501	0.00388278	AASS	7	122075647	122144280	-	4591	protein_coding	aminoadipate-semialdehyde synthase [Source:HGNC Symbol;Acc:HGNC:17366]	-
ENSG00000077684	698.145	924.812	-0.405382	0.000372023	0.00391734	JADE1	4	128809623	128875224	+	9129	protein_coding	jade family PHD finger 1 [Source:HGNC Symbol;Acc:HGNC:30027]	-
ENSG00000204514	184.93	286.551	-0.63039	0.000374231	0.00393765	ZNF814	19	57848731	57889074	-	12600	protein_coding	zinc finger protein 814 [Source:HGNC Symbol;Acc:HGNC:33258]	zf-C2H2
ENSG00000234338	14.2571	41.6583	-1.54949	0.000374437	0.00393765	AC073349.2	7	64835280	64836882	-	1603	processed_pseudogene	endogenous retroviral family W, env(C7), member 2 (ERVWE2) pseudogene	-
ENSG00000054967	462.419	317.983	0.538725	0.000374902	0.00393846	RELT	11	73376264	73397474	+	6322	protein_coding	RELT, TNF receptor [Source:HGNC Symbol;Acc:HGNC:13764]	-
ENSG00000069275	6841.28	8650.19	-0.338499	0.000374999	0.00393846	NUCKS1	1	205712819	205750276	-	6546	protein_coding	nuclear casein kinase and cyclin dependent kinase substrate 1 [Source:HGNC Symbol;Acc:HGNC:29923]	-
ENSG00000071794	1623.7	2127.56	-0.389662	0.000375283	0.00393889	HLTF	3	149030127	149086554	-	6024	protein_coding	helicase like transcription factor [Source:HGNC Symbol;Acc:HGNC:11099]	-
ENSG00000115504	600.83	829.782	-0.465024	0.000376411	0.00394614	EHBP1	2	62673851	63046487	+	8219	protein_coding	EH domain binding protein 1 [Source:HGNC Symbol;Acc:HGNC:29144]	-
ENSG00000102024	1848.61	2490.26	-0.429544	0.00037646	0.00394614	PLS3	X	115561174	115650861	+	4099	protein_coding	plastin 3 [Source:HGNC Symbol;Acc:HGNC:9091]	-
ENSG00000168078	960.127	1277.92	-0.412696	0.00037929	0.00397325	PBK	8	27809620	27838095	-	2165	protein_coding	PDZ binding kinase [Source:HGNC Symbol;Acc:HGNC:18282]	-
ENSG00000130402	7841.48	6016.07	0.382184	0.000380845	0.00398697	ACTN4	19	38647649	38731583	+	6098	protein_coding	actinin alpha 4 [Source:HGNC Symbol;Acc:HGNC:166]	-
ENSG00000183955	2363.23	1831.83	0.367155	0.000384854	0.00402634	KMT5A	12	123383773	123409358	+	4579	protein_coding	lysine methyltransferase 5A [Source:HGNC Symbol;Acc:HGNC:29489]	-
ENSG00000011021	652.879	889.245	-0.44534	0.000386464	0.00404058	CLCN6	1	11806096	11848079	+	8174	protein_coding	chloride voltage-gated channel 6 [Source:HGNC Symbol;Acc:HGNC:2024]	-
ENSG00000139438	461.753	690.179	-0.580859	0.000387616	0.00405001	FAM222A	12	109714228	109770507	+	3722	protein_coding	family with sequence similarity 222 member A [Source:HGNC Symbol;Acc:HGNC:25915]	-
ENSG00000267565	14.9897	42.235	-1.49674	0.000389595	0.00406808	AC011477.3	19	19892433	19895847	-	403	antisense	novel transcript, antisense to ZNF253	-
ENSG00000123689	66.5078	28.0352	1.24042	0.000392381	0.00409214	G0S2	1	209675420	209676388	+	866	protein_coding	G0/G1 switch 2 [Source:HGNC Symbol;Acc:HGNC:30229]	-
ENSG00000130193	669.521	914.897	-0.450969	0.000392404	0.00409214	THEM6	8	142727203	142736927	+	3055	protein_coding	thioesterase superfamily member 6 [Source:HGNC Symbol;Acc:HGNC:29656]	-
ENSG00000229124	86.0059	41.3402	1.0538	0.000393794	0.004104	VIM-AS1	10	17214239	17229985	-	1992	antisense	VIM antisense RNA 1 [Source:HGNC Symbol;Acc:HGNC:44879]	-
ENSG00000063245	2465.5	1776.49	0.47228	0.000397802	0.00414311	EPN1	19	55675226	55709858	+	17616	protein_coding	epsin 1 [Source:HGNC Symbol;Acc:HGNC:21604]	-
ENSG00000005889	372.78	524.076	-0.490985	0.000400447	0.00416798	ZFX	X	24149173	24216255	+	9037	protein_coding	zinc finger protein X-linked [Source:HGNC Symbol;Acc:HGNC:12869]	zf-C2H2
ENSG00000119559	916.34	607.945	0.590736	0.000403446	0.00419651	C19orf25	19	1461143	1479556	-	5111	protein_coding	chromosome 19 open reading frame 25 [Source:HGNC Symbol;Acc:HGNC:26711]	-
ENSG00000225978	135.493	75.9597	0.830605	0.00040448	0.00420255	HAR1A	20	63102205	63104386	+	1882	lincRNA	highly accelerated region 1A [Source:HGNC Symbol;Acc:HGNC:33117]	-
ENSG00000204577	9.07103	33.5757	-1.8902	0.000404815	0.00420255	LILRB3	19	54216278	54223506	-	3736	protein_coding	leukocyte immunoglobulin like receptor B3 [Source:HGNC Symbol;Acc:HGNC:6607]	-
ENSG00000104412	644.257	903.937	-0.487648	0.000404945	0.00420255	EMC2	8	108443601	108486918	+	3781	protein_coding	ER membrane protein complex subunit 2 [Source:HGNC Symbol;Acc:HGNC:28963]	-
ENSG00000134871	4255.03	2888.79	0.558382	0.000405062	0.00420255	COL4A2	13	110305812	110513209	+	19293	protein_coding	collagen type IV alpha 2 chain [Source:HGNC Symbol;Acc:HGNC:2203]	-
ENSG00000066654	671.83	924.348	-0.459486	0.000406015	0.00420975	THUMPD1	16	20702816	20742084	-	6501	protein_coding	THUMP domain containing 1 [Source:HGNC Symbol;Acc:HGNC:23807]	-
ENSG00000117597	511.944	703.415	-0.457734	0.000406463	0.00421171	UTP25	1	209828007	209857565	+	10376	protein_coding	UTP25, small subunit processor component [Source:HGNC Symbol;Acc:HGNC:28440]	-
ENSG00000198826	406.545	559.935	-0.462312	0.000407562	0.0042204	ARHGAP11A	15	32615144	32639949	+	6428	protein_coding	Rho GTPase activating protein 11A [Source:HGNC Symbol;Acc:HGNC:15783]	-
ENSG00000215251	552.228	747.083	-0.435866	0.000409392	0.00423272	FASTKD5	20	3146519	3159897	-	2874	protein_coding	FAST kinase domains 5 [Source:HGNC Symbol;Acc:HGNC:25790]	-
ENSG00000168140	140.026	81.8761	0.773878	0.000409498	0.00423272	VASN	16	4371848	4383528	+	2806	protein_coding	vasorin [Source:HGNC Symbol;Acc:HGNC:18517]	-
ENSG00000085719	1521.69	2030.79	-0.416219	0.000409534	0.00423272	CPNE3	8	86514427	86561498	+	6745	protein_coding	copine 3 [Source:HGNC Symbol;Acc:HGNC:2316]	-
ENSG00000273604	817.09	496.93	0.716189	0.00041061	0.00424114	EPOP	17	38671703	38675421	-	3719	protein_coding	elongin BC and polycomb repressive complex 2 associated protein [Source:HGNC Symbol;Acc:HGNC:34493]	-
ENSG00000274248	90.3721	45.9041	0.974453	0.00041139	0.00424507	AJ011932.1	21	45974489	45974953	+	465	lincRNA	novel transcript	-
ENSG00000149925	221.448	124.982	0.821571	0.000411513	0.00424507	ALDOA	16	30064164	30070457	+	3916	protein_coding	aldolase, fructose-bisphosphate A [Source:HGNC Symbol;Acc:HGNC:414]	-
ENSG00000141956	227.037	333.044	-0.553172	0.000412824	0.00425158	PRDM15	21	41798225	41879482	-	13004	protein_coding	PR/SET domain 15 [Source:HGNC Symbol;Acc:HGNC:13999]	zf-C2H2
ENSG00000174373	322.37	473.154	-0.553623	0.000412943	0.00425158	RALGAPA1	14	35538352	35809304	-	14258	protein_coding	Ral GTPase activating protein catalytic alpha subunit 1 [Source:HGNC Symbol;Acc:HGNC:17770]	-
ENSG00000143494	573.95	779.424	-0.441176	0.000413186	0.00425158	VASH2	1	212950520	212992037	+	9086	protein_coding	vasohibin 2 [Source:HGNC Symbol;Acc:HGNC:25723]	-
ENSG00000176845	530.264	365.415	0.535821	0.000413403	0.00425158	METRNL	17	83079691	83095119	+	2626	protein_coding	meteorin like, glial cell differentiation regulator [Source:HGNC Symbol;Acc:HGNC:27584]	-
ENSG00000077585	138.881	81.603	0.768337	0.000413862	0.00425158	GPR137B	1	236142505	236221865	+	2309	protein_coding	G protein-coupled receptor 137B [Source:HGNC Symbol;Acc:HGNC:11862]	-
ENSG00000163807	819.382	1222.93	-0.577603	0.000413871	0.00425158	KIAA1143	3	44737661	44761662	-	5259	protein_coding	KIAA1143 [Source:HGNC Symbol;Acc:HGNC:29198]	-
ENSG00000205138	353.416	243.781	0.534445	0.000413977	0.00425158	SDHAF1	19	35995199	35996315	+	1117	protein_coding	succinate dehydrogenase complex assembly factor 1 [Source:HGNC Symbol;Acc:HGNC:33867]	-
ENSG00000129355	303.378	179.774	0.75108	0.000415806	0.00426767	CDKN2D	19	10566462	10569059	-	1503	protein_coding	cyclin dependent kinase inhibitor 2D [Source:HGNC Symbol;Acc:HGNC:1790]	-
ENSG00000143590	258.292	135.574	0.925773	0.000417029	0.00427617	EFNA3	1	155078872	155087538	+	1909	protein_coding	ephrin A3 [Source:HGNC Symbol;Acc:HGNC:3223]	-
ENSG00000140262	2510.58	3425.33	-0.448063	0.000417403	0.00427617	TCF12	15	56918623	57299281	+	9446	protein_coding	transcription factor 12 [Source:HGNC Symbol;Acc:HGNC:11623]	bHLH
ENSG00000100422	2092.43	1597.19	0.389214	0.000417425	0.00427617	CERK	22	46684411	46738261	-	4938	protein_coding	ceramide kinase [Source:HGNC Symbol;Acc:HGNC:19256]	-
ENSG00000104081	291.868	191.234	0.60867	0.000418016	0.00427952	BMF	15	40087890	40108892	-	5447	protein_coding	Bcl2 modifying factor [Source:HGNC Symbol;Acc:HGNC:24132]	-
ENSG00000070814	3160.5	2469.86	0.355517	0.000419672	0.00429377	TCOF1	5	150357629	150400308	+	11439	protein_coding	treacle ribosome biogenesis factor 1 [Source:HGNC Symbol;Acc:HGNC:11654]	-
ENSG00000130590	140.277	79.4049	0.81635	0.000421804	0.00431286	SAMD10	20	63974113	63980008	-	2453	protein_coding	sterile alpha motif domain containing 10 [Source:HGNC Symbol;Acc:HGNC:16129]	-
ENSG00000124767	3849.74	5411.91	-0.49123	0.000422169	0.00431388	GLO1	6	38675925	38703141	-	2352	protein_coding	glyoxalase I [Source:HGNC Symbol;Acc:HGNC:4323]	-
ENSG00000063177	10543.9	8279.68	0.348666	0.000422923	0.00431887	RPL18	19	48615328	48619536	-	4209	protein_coding	ribosomal protein L18 [Source:HGNC Symbol;Acc:HGNC:10310]	-
ENSG00000075975	1440.11	1120.87	0.36141	0.000423417	0.00431959	MKRN2	3	12557014	12583713	+	2848	protein_coding	makorin ring finger protein 2 [Source:HGNC Symbol;Acc:HGNC:7113]	-
ENSG00000186871	364.783	534.92	-0.551146	0.000423526	0.00431959	ERCC6L	X	72204657	72239047	-	4364	protein_coding	ERCC excision repair 6 like, spindle assembly checkpoint helicase [Source:HGNC Symbol;Acc:HGNC:20794]	-
ENSG00000129187	1914.82	1493.4	0.35868	0.000427471	0.00435138	DCTD	4	182890060	182917936	-	3466	protein_coding	dCMP deaminase [Source:HGNC Symbol;Acc:HGNC:2710]	-
ENSG00000173281	312.416	207.12	0.592075	0.000427507	0.00435138	PPP1R3B	8	9136255	9151574	-	5776	protein_coding	protein phosphatase 1 regulatory subunit 3B [Source:HGNC Symbol;Acc:HGNC:14942]	-
ENSG00000146242	722.548	530.509	0.445482	0.000427639	0.00435138	TPBG	6	82363206	82370828	+	6904	protein_coding	trophoblast glycoprotein [Source:HGNC Symbol;Acc:HGNC:12004]	-
ENSG00000007866	361.524	248.592	0.538799	0.000427885	0.00435138	TEAD3	6	35473597	35497076	-	3046	protein_coding	TEA domain transcription factor 3 [Source:HGNC Symbol;Acc:HGNC:11716]	TEA
ENSG00000090060	4605.44	6134.55	-0.413502	0.000427983	0.00435138	PAPOLA	14	96501433	96567111	+	12766	protein_coding	poly(A) polymerase alpha [Source:HGNC Symbol;Acc:HGNC:14981]	-
ENSG00000169967	958.377	1261.64	-0.396156	0.000430405	0.00436937	MAP3K2	2	127298730	127388465	-	11508	protein_coding	mitogen-activated protein kinase kinase kinase 2 [Source:HGNC Symbol;Acc:HGNC:6854]	-
ENSG00000239922	99.3538	167.528	-0.752904	0.000430624	0.00436937	AC092958.1	3	147940004	148006755	+	2835	lincRNA	novel transcript	-
ENSG00000144645	754.982	544.456	0.472223	0.00043079	0.00436937	OSBPL10	3	31657890	32077580	-	11976	protein_coding	oxysterol binding protein like 10 [Source:HGNC Symbol;Acc:HGNC:16395]	-
ENSG00000067221	364.658	231.672	0.651816	0.000430828	0.00436937	STOML1	15	73978923	73994622	-	10461	protein_coding	stomatin like 1 [Source:HGNC Symbol;Acc:HGNC:14560]	-
ENSG00000182307	3259.27	2532.96	0.363468	0.000432671	0.00438531	C8orf33	8	145052378	145066685	+	4440	protein_coding	chromosome 8 open reading frame 33 [Source:HGNC Symbol;Acc:HGNC:26104]	-
ENSG00000133020	134.709	230.838	-0.775611	0.000434716	0.0044033	MYH8	17	10390322	10421950	-	6041	protein_coding	myosin heavy chain 8 [Source:HGNC Symbol;Acc:HGNC:7578]	-
ENSG00000167491	3260.03	2412.1	0.434186	0.000435683	0.00441034	GATAD2A	19	19385826	19508931	+	7296	protein_coding	GATA zinc finger domain containing 2A [Source:HGNC Symbol;Acc:HGNC:29989]	Others
ENSG00000145860	2163.51	1647.79	0.392545	0.000437582	0.0044268	RNF145	5	159157409	159210053	-	4614	protein_coding	ring finger protein 145 [Source:HGNC Symbol;Acc:HGNC:20853]	-
ENSG00000120149	360.413	241.95	0.574873	0.000441027	0.00445887	MSX2	5	174724533	174730893	+	2270	protein_coding	msh homeobox 2 [Source:HGNC Symbol;Acc:HGNC:7392]	Homeobox
ENSG00000204282	99.8939	51.8983	0.943321	0.000444228	0.00448679	TNRC6C-AS1	17	78107398	78111799	-	4402	processed_transcript	TNRC6C antisense RNA 1 [Source:HGNC Symbol;Acc:HGNC:44360]	-
ENSG00000071243	165.639	260.981	-0.65502	0.000444341	0.00448679	ING3	7	120950749	120977216	+	5214	protein_coding	inhibitor of growth family member 3 [Source:HGNC Symbol;Acc:HGNC:14587]	-
ENSG00000091073	442.75	302.181	0.549192	0.000449498	0.00453604	DTX2	7	76461676	76505995	+	5042	protein_coding	deltex E3 ubiquitin ligase 2 [Source:HGNC Symbol;Acc:HGNC:15973]	-
ENSG00000183943	457.751	665.244	-0.540048	0.000450306	0.00453795	PRKX	X	3604370	3713608	-	6452	protein_coding	protein kinase X-linked [Source:HGNC Symbol;Acc:HGNC:9441]	-
ENSG00000167202	1109.71	825.156	0.426745	0.0004504	0.00453795	TBC1D2B	15	77984036	78077724	-	9763	protein_coding	TBC1 domain family member 2B [Source:HGNC Symbol;Acc:HGNC:29183]	-
ENSG00000168256	1378.33	1038.08	0.408505	0.000450525	0.00453795	NKIRAS2	17	42011382	42025644	+	5566	protein_coding	NFKB inhibitor interacting Ras like 2 [Source:HGNC Symbol;Acc:HGNC:17898]	-
ENSG00000100578	487.497	697.462	-0.516041	0.000451141	0.00454134	KIAA0586	14	58427385	58551289	+	10184	protein_coding	KIAA0586 [Source:HGNC Symbol;Acc:HGNC:19960]	-
ENSG00000102974	1108.73	1452.41	-0.389509	0.000452107	0.00454824	CTCF	16	67562407	67639185	+	10174	protein_coding	CCCTC-binding factor [Source:HGNC Symbol;Acc:HGNC:13723]	zf-C2H2
ENSG00000167842	1029.92	1340.32	-0.380089	0.00045345	0.00455893	MIS12	17	5486285	5490814	+	3157	protein_coding	MIS12, kinetochore complex component [Source:HGNC Symbol;Acc:HGNC:24967]	-
ENSG00000092140	580.378	771.953	-0.411409	0.000454616	0.00456783	G2E3	14	30559123	30620063	+	9353	protein_coding	G2/M-phase specific E3 ubiquitin protein ligase [Source:HGNC Symbol;Acc:HGNC:20338]	-
ENSG00000250742	574.935	421.945	0.445754	0.000455391	0.00457278	LINC02381	12	54126098	54142493	+	2310	lincRNA	long intergenic non-protein coding RNA 2381 [Source:HGNC Symbol;Acc:HGNC:53304]	-
ENSG00000267296	48.3134	18.3987	1.38891	0.000456557	0.00458165	CEBPA-DT	19	33302857	33305054	+	2198	antisense	CEBPA divergent transcript [Source:HGNC Symbol;Acc:HGNC:25710]	-
ENSG00000125651	2346.34	1791.08	0.389131	0.000460909	0.00462247	GTF2F1	19	6379569	6393981	-	3134	protein_coding	general transcription factor IIF subunit 1 [Source:HGNC Symbol;Acc:HGNC:4652]	-
ENSG00000076555	341.332	489.809	-0.521414	0.000461603	0.00462658	ACACB	12	109116595	109268226	+	14505	protein_coding	acetyl-CoA carboxylase beta [Source:HGNC Symbol;Acc:HGNC:85]	-
ENSG00000109586	1458.23	1893.7	-0.377199	0.000463278	0.00463745	GALNT7	4	173168753	173323967	+	6865	protein_coding	polypeptide N-acetylgalactosaminyltransferase 7 [Source:HGNC Symbol;Acc:HGNC:4129]	-
ENSG00000233355	228.57	141.116	0.69873	0.000463291	0.00463745	CHRM3-AS2	1	239703381	239730465	-	3888	antisense	CHRM3 antisense RNA 2 [Source:HGNC Symbol;Acc:HGNC:43725]	-
ENSG00000107201	219.085	335.545	-0.613916	0.000463545	0.00463745	DDX58	9	32455705	32526324	-	4353	protein_coding	DExD/H-box helicase 58 [Source:HGNC Symbol;Acc:HGNC:19102]	-
ENSG00000120756	282.962	407.557	-0.525248	0.000464292	0.00464206	PLS1	3	142596387	142713664	+	5294	protein_coding	plastin 1 [Source:HGNC Symbol;Acc:HGNC:9090]	-
ENSG00000214029	299.538	434.19	-0.534534	0.000465952	0.00465579	ZNF891	12	133106817	133130473	-	15455	protein_coding	zinc finger protein 891 [Source:HGNC Symbol;Acc:HGNC:38709]	zf-C2H2
ENSG00000162191	1449.11	1088.43	0.412277	0.000467933	0.00467271	UBXN1	11	62676498	62679117	-	2532	protein_coding	UBX domain protein 1 [Source:HGNC Symbol;Acc:HGNC:18402]	-
ENSG00000053254	1018.92	1365.08	-0.422513	0.00046986	0.00468907	FOXN3	14	89124871	89619149	-	11033	protein_coding	forkhead box N3 [Source:HGNC Symbol;Acc:HGNC:1928]	Fork
ENSG00000179151	1109.31	811.553	0.449801	0.000470774	0.00469531	EDC3	15	74630558	74696292	-	5103	protein_coding	enhancer of mRNA decapping 3 [Source:HGNC Symbol;Acc:HGNC:26114]	-
ENSG00000057704	584.447	794.295	-0.442488	0.000473526	0.00471816	TMCC3	12	94567124	94650562	-	6515	protein_coding	transmembrane and coiled-coil domain family 3 [Source:HGNC Symbol;Acc:HGNC:29199]	-
ENSG00000068120	1464.68	1122.92	0.382755	0.000473647	0.00471816	COASY	17	42561467	42566277	+	4032	protein_coding	Coenzyme A synthase [Source:HGNC Symbol;Acc:HGNC:29932]	-
ENSG00000218739	1151.78	1674.08	-0.538994	0.000477082	0.00474667	CEBPZOS	2	37196488	37216193	+	4698	protein_coding	CEBPZ opposite strand [Source:HGNC Symbol;Acc:HGNC:49288]	-
ENSG00000026508	5628.71	4406.79	0.353183	0.000477093	0.00474667	CD44	11	35138870	35232402	+	10004	protein_coding	CD44 molecule (Indian blood group) [Source:HGNC Symbol;Acc:HGNC:1681]	-
ENSG00000175155	107.883	55.4428	0.960394	0.000479013	0.00476285	YPEL2	17	59331689	59401729	+	8667	protein_coding	yippee like 2 [Source:HGNC Symbol;Acc:HGNC:18326]	-
ENSG00000227473	28.4601	67.1025	-1.24008	0.000481987	0.00478949	TSSK5P	8	144141214	144143664	-	907	unitary_pseudogene	testis specific serine kinase 5, pseudogene [Source:HGNC Symbol;Acc:HGNC:31931]	-
ENSG00000129946	509.865	327.935	0.635153	0.000483646	0.00480303	SHC2	19	416583	460996	-	4131	protein_coding	SHC adaptor protein 2 [Source:HGNC Symbol;Acc:HGNC:29869]	-
ENSG00000182492	427.726	289.58	0.56065	0.000484617	0.00480974	BGN	X	153494939	153509554	+	2453	protein_coding	biglycan [Source:HGNC Symbol;Acc:HGNC:1044]	-
ENSG00000170684	156.508	92.5798	0.759072	0.000488537	0.00484568	ZNF296	19	45071500	45076588	-	1744	protein_coding	zinc finger protein 296 [Source:HGNC Symbol;Acc:HGNC:15981]	zf-C2H2
ENSG00000165494	581.967	786.88	-0.434728	0.000492828	0.00487761	PCF11	11	83156988	83187451	+	9951	protein_coding	PCF11, cleavage and polyadenylation factor subunit [Source:HGNC Symbol;Acc:HGNC:30097]	-
ENSG00000188211	757.713	1133.8	-0.581999	0.000493034	0.00487761	NCR3LG1	11	17351726	17377341	+	6438	protein_coding	natural killer cell cytotoxicity receptor 3 ligand 1 [Source:HGNC Symbol;Acc:HGNC:42400]	-
ENSG00000171365	1579.17	2153.47	-0.4478	0.000493062	0.00487761	CLCN5	X	49922615	50099235	+	11438	protein_coding	chloride voltage-gated channel 5 [Source:HGNC Symbol;Acc:HGNC:2023]	-
ENSG00000196220	145.757	230.392	-0.662213	0.000493089	0.00487761	SRGAP3	3	8980591	9363053	-	18924	protein_coding	SLIT-ROBO Rho GTPase activating protein 3 [Source:HGNC Symbol;Acc:HGNC:19744]	-
ENSG00000046651	431.478	628.453	-0.541664	0.000493535	0.00487761	OFD1	X	13734745	13769353	+	5172	protein_coding	OFD1, centriole and centriolar satellite protein [Source:HGNC Symbol;Acc:HGNC:2567]	-
ENSG00000137038	384.297	526.7	-0.454528	0.000493559	0.00487761	DMAC1	9	7796490	7888380	-	3000	protein_coding	distal membrane arm assembly complex 1 [Source:HGNC Symbol;Acc:HGNC:30536]	-
ENSG00000056487	243.039	155.699	0.642198	0.000494372	0.00488267	PHF21B	22	44881162	45009999	-	5753	protein_coding	PHD finger protein 21B [Source:HGNC Symbol;Acc:HGNC:25161]	-
ENSG00000103966	1152.87	864.946	0.414056	0.000495707	0.00489289	EHD4	15	41895939	41972578	-	7879	protein_coding	EH domain containing 4 [Source:HGNC Symbol;Acc:HGNC:3245]	-
ENSG00000115593	1537.58	2133.27	-0.472397	0.000497224	0.00490487	SMYD1	2	88067780	88113387	+	4600	protein_coding	SET and MYND domain containing 1 [Source:HGNC Symbol;Acc:HGNC:20986]	-
ENSG00000154898	3.50912	19.9501	-2.51189	0.000498111	0.00490981	CCDC144CP	17	20321164	20403557	+	8145	transcribed_processed_pseudogene	coiled-coil domain containing 144C, pseudogene [Source:HGNC Symbol;Acc:HGNC:29073]	-
ENSG00000140750	1197.31	909.418	0.396773	0.000498329	0.00490981	ARHGAP17	16	24919385	25015666	-	9879	protein_coding	Rho GTPase activating protein 17 [Source:HGNC Symbol;Acc:HGNC:18239]	-
ENSG00000253276	426.38	274.616	0.632308	0.000500336	0.00492659	CCDC71L	7	106656765	106660996	-	4232	protein_coding	coiled-coil domain containing 71 like [Source:HGNC Symbol;Acc:HGNC:26685]	-
ENSG00000080839	462.092	642.71	-0.474906	0.000502722	0.00494709	RBL1	20	36996349	37095995	-	5954	protein_coding	RB transcriptional corepressor like 1 [Source:HGNC Symbol;Acc:HGNC:9893]	-
ENSG00000083828	261.726	168.876	0.634781	0.000505425	0.00497067	ZNF586	19	57769655	57819939	+	3261	protein_coding	zinc finger protein 586 [Source:HGNC Symbol;Acc:HGNC:25949]	zf-C2H2
ENSG00000099822	171.234	104.111	0.718726	0.00050596	0.00497292	HCN2	19	589893	617159	+	3408	protein_coding	hyperpolarization activated cyclic nucleotide gated potassium and sodium channel 2 [Source:HGNC Symbol;Acc:HGNC:4846]	-
ENSG00000118961	395.444	562.141	-0.506203	0.000507433	0.00498439	LDAH	2	20684014	20823130	-	4433	protein_coding	lipid droplet associated hydrolase [Source:HGNC Symbol;Acc:HGNC:26145]	-
ENSG00000160551	1546.54	2017.59	-0.383158	0.00051204	0.00502434	TAOK1	17	29390464	29551904	+	16980	protein_coding	TAO kinase 1 [Source:HGNC Symbol;Acc:HGNC:29259]	-
ENSG00000088854	740.218	543.163	0.445535	0.000512119	0.00502434	C20orf194	20	3249305	3407625	-	8541	protein_coding	chromosome 20 open reading frame 194 [Source:HGNC Symbol;Acc:HGNC:17721]	-
ENSG00000144355	688.701	503.229	0.451815	0.000514471	0.00504436	DLX1	2	172084740	172089677	+	3656	protein_coding	distal-less homeobox 1 [Source:HGNC Symbol;Acc:HGNC:2914]	Homeobox
ENSG00000123358	212.007	120.805	0.808746	0.000516448	0.00506069	NR4A1	12	52022832	52059507	+	7295	protein_coding	nuclear receptor subfamily 4 group A member 1 [Source:HGNC Symbol;Acc:HGNC:7980]	NGFIB-like
ENSG00000135862	16620.3	12722.6	0.385547	0.000519887	0.00509131	LAMC1	1	183023460	183145592	+	8406	protein_coding	laminin subunit gamma 1 [Source:HGNC Symbol;Acc:HGNC:6492]	-
ENSG00000234420	241.135	360.866	-0.580354	0.000521804	0.00510701	ZNF37BP	10	42513510	42552822	-	10256	transcribed_processed_pseudogene	zinc finger protein 37B, pseudogene [Source:HGNC Symbol;Acc:HGNC:13103]	-
ENSG00000105220	6540.3	5159.74	0.341933	0.000525229	0.00513743	GPI	19	34359480	34402413	+	10680	protein_coding	glucose-6-phosphate isomerase [Source:HGNC Symbol;Acc:HGNC:4458]	-
ENSG00000162076	601.037	412.15	0.54281	0.000525555	0.00513753	FLYWCH2	16	2883186	2899382	+	1365	protein_coding	FLYWCH family member 2 [Source:HGNC Symbol;Acc:HGNC:25178]	-
ENSG00000075239	1145.97	1479.13	-0.367894	0.000526999	0.00514693	ACAT1	11	108121516	108147776	+	5584	protein_coding	acetyl-CoA acetyltransferase 1 [Source:HGNC Symbol;Acc:HGNC:93]	-
ENSG00000145604	1196.52	1631.8	-0.447445	0.00052715	0.00514693	SKP2	5	36151989	36184319	+	3837	protein_coding	S-phase kinase associated protein 2 [Source:HGNC Symbol;Acc:HGNC:10901]	-
ENSG00000132406	326.959	225.353	0.536993	0.000528764	0.00515958	TMEM128	4	4235542	4248212	-	1737	protein_coding	transmembrane protein 128 [Source:HGNC Symbol;Acc:HGNC:28201]	-
ENSG00000162745	2130.02	2918.61	-0.454456	0.000529316	0.00516021	OLFML2B	1	161983192	162023854	-	3415	protein_coding	olfactomedin like 2B [Source:HGNC Symbol;Acc:HGNC:24558]	-
ENSG00000198087	482.131	680.581	-0.496628	0.000529464	0.00516021	CD2AP	6	47477789	47627263	+	6751	protein_coding	CD2 associated protein [Source:HGNC Symbol;Acc:HGNC:14258]	-
ENSG00000169914	600.471	839.969	-0.484621	0.00053008	0.00516311	OTUD3	1	19882513	19912945	+	6767	protein_coding	OTU deubiquitinase 3 [Source:HGNC Symbol;Acc:HGNC:29038]	-
ENSG00000225178	380.285	558.518	-0.554993	0.000530427	0.0051634	RPSAP58	19	23827162	23828049	+	888	processed_pseudogene	ribosomal protein SA pseudogene 58 [Source:HGNC Symbol;Acc:HGNC:36809]	-
ENSG00000105821	1003.86	1484.3	-0.563618	0.000532222	0.00517777	DNAJC2	7	103312474	103344873	-	6564	protein_coding	DnaJ heat shock protein family (Hsp40) member C2 [Source:HGNC Symbol;Acc:HGNC:13192]	MYB
ENSG00000235106	721.172	535.174	0.429549	0.000533012	0.00518234	BRD3OS	9	134025439	134034666	+	5994	protein_coding	BRD3 opposite strand [Source:HGNC Symbol;Acc:HGNC:24742]	-
ENSG00000141349	1059.24	787.93	0.425998	0.000533563	0.0051846	G6PC3	17	44070735	44076344	+	4551	protein_coding	glucose-6-phosphatase catalytic subunit 3 [Source:HGNC Symbol;Acc:HGNC:24861]	-
ENSG00000139304	34.0563	74.9914	-1.13498	0.000533885	0.00518462	PTPRQ	12	80402178	80680271	+	12477	protein_coding	protein tyrosine phosphatase, receptor type Q [Source:HGNC Symbol;Acc:HGNC:9679]	-
ENSG00000144644	390.738	572.665	-0.552343	0.00053497	0.00519205	GADL1	3	30726200	30894765	-	7330	protein_coding	glutamate decarboxylase like 1 [Source:HGNC Symbol;Acc:HGNC:27949]	-
ENSG00000109220	341.643	224.492	0.605251	0.000536012	0.00519906	CHIC2	4	54009789	54064690	-	1318	protein_coding	cysteine rich hydrophobic domain 2 [Source:HGNC Symbol;Acc:HGNC:1935]	-
ENSG00000172932	688.858	492.026	0.48578	0.000541589	0.00524863	ANKRD13D	11	67288547	67302485	+	6643	protein_coding	ankyrin repeat domain 13D [Source:HGNC Symbol;Acc:HGNC:27880]	-
ENSG00000060749	3601.86	4853.02	-0.429961	0.00054177	0.00524863	QSER1	11	32892820	32993316	+	10899	protein_coding	glutamine and serine rich 1 [Source:HGNC Symbol;Acc:HGNC:26154]	-
ENSG00000074800	38236.4	30101.4	0.34511	0.000542184	0.00524938	ENO1	1	8861000	8879250	-	5276	protein_coding	enolase 1 [Source:HGNC Symbol;Acc:HGNC:3350]	-
ENSG00000198830	7286.83	5461.49	0.415798	0.000542493	0.00524938	HMGN2	1	26472450	26475972	+	2509	protein_coding	high mobility group nucleosomal binding domain 2 [Source:HGNC Symbol;Acc:HGNC:4986]	-
ENSG00000182150	433.394	621.719	-0.519238	0.000543312	0.00525417	ERCC6L2	9	95875701	96014571	+	10352	protein_coding	ERCC excision repair 6 like 2 [Source:HGNC Symbol;Acc:HGNC:26922]	-
ENSG00000116990	284.599	184.833	0.62015	0.000545068	0.00526802	MYCL	1	39895426	39902256	-	5063	protein_coding	MYCL proto-oncogene, bHLH transcription factor [Source:HGNC Symbol;Acc:HGNC:7555]	bHLH
ENSG00000094916	3579.47	4520.22	-0.336657	0.000545576	0.00526979	CBX5	12	54230940	54280133	-	15040	protein_coding	chromobox 5 [Source:HGNC Symbol;Acc:HGNC:1555]	-
ENSG00000185246	738.208	1036.28	-0.488278	0.000551992	0.00532859	PRPF39	14	45084099	45116282	+	4932	protein_coding	pre-mRNA processing factor 39 [Source:HGNC Symbol;Acc:HGNC:20314]	-
ENSG00000235217	132.385	72.4434	0.865222	0.000555428	0.00535719	TSPY26P	20	32186477	32190527	-	4051	transcribed_processed_pseudogene	testis specific protein Y-linked 26, pseudogene [Source:HGNC Symbol;Acc:HGNC:16256]	-
ENSG00000161133	126.143	198.257	-0.652802	0.000555614	0.00535719	USP41	22	20350578	20390758	-	1592	protein_coding	ubiquitin specific peptidase 41 [Source:HGNC Symbol;Acc:HGNC:20070]	-
ENSG00000143374	1453.23	1121.74	0.37307	0.000555992	0.00535765	TARS2	1	150487364	150507609	+	4077	protein_coding	threonyl-tRNA synthetase 2, mitochondrial [Source:HGNC Symbol;Acc:HGNC:30740]	-
ENSG00000142156	3236.99	2491.3	0.377542	0.000558014	0.00537394	COL6A1	21	45981737	46005050	+	5343	protein_coding	collagen type VI alpha 1 chain [Source:HGNC Symbol;Acc:HGNC:2211]	-
ENSG00000022840	3556.14	2833.16	0.32779	0.000558871	0.00537901	RNF10	12	120533480	120577594	+	5911	protein_coding	ring finger protein 10 [Source:HGNC Symbol;Acc:HGNC:10055]	-
ENSG00000108509	623.758	430.181	0.535354	0.000565138	0.00543611	CAMTA2	17	4967992	4987652	-	5999	protein_coding	calmodulin binding transcription activator 2 [Source:HGNC Symbol;Acc:HGNC:18807]	CG-1
ENSG00000162733	2083.08	1647.56	0.338547	0.000567445	0.00545507	DDR2	1	162631373	162787400	+	10730	protein_coding	discoidin domain receptor tyrosine kinase 2 [Source:HGNC Symbol;Acc:HGNC:2731]	-
ENSG00000138134	103.027	53.2223	0.959876	0.00056803	0.00545746	STAMBPL1	10	88879734	88975153	+	6323	protein_coding	STAM binding protein like 1 [Source:HGNC Symbol;Acc:HGNC:24105]	-
ENSG00000142945	3456.59	4418.86	-0.354309	0.000572003	0.00549237	KIF2C	1	44739818	44767767	+	3646	protein_coding	kinesin family member 2C [Source:HGNC Symbol;Acc:HGNC:6393]	-
ENSG00000087086	12790.8	10165.5	0.331415	0.000573584	0.00550431	FTL	19	48965301	48966878	+	878	protein_coding	ferritin light chain [Source:HGNC Symbol;Acc:HGNC:3999]	-
ENSG00000184232	1037.18	722.33	0.521051	0.000575756	0.00552188	OAF	11	120210767	120230332	+	3176	protein_coding	out at first homolog [Source:HGNC Symbol;Acc:HGNC:28752]	-
ENSG00000197372	191.838	299.441	-0.64083	0.000577444	0.0055348	ZNF675	19	23525631	23687220	-	6785	protein_coding	zinc finger protein 675 [Source:HGNC Symbol;Acc:HGNC:30768]	zf-C2H2
ENSG00000166452	717.751	511.513	0.48754	0.000577911	0.00553602	AKIP1	11	8911139	8920084	+	2300	protein_coding	A-kinase interacting protein 1 [Source:HGNC Symbol;Acc:HGNC:1170]	-
ENSG00000157119	62.4668	113.412	-0.862622	0.000580269	0.00555532	KLHL40	3	42685519	42692544	+	2517	protein_coding	kelch like family member 40 [Source:HGNC Symbol;Acc:HGNC:30372]	-
ENSG00000137273	130.994	75.8108	0.787192	0.000582665	0.00557372	FOXF2	6	1389576	1395603	+	2451	protein_coding	forkhead box F2 [Source:HGNC Symbol;Acc:HGNC:3810]	Fork
ENSG00000220472	106.425	57.3384	0.889954	0.00058295	0.00557372	AL139095.2	6	7338839	7339568	-	730	processed_pseudogene	ribosomal protein S3 (RPS3) pseudogene	-
ENSG00000185305	177.87	284.492	-0.676823	0.00058322	0.00557372	ARL15	5	53883945	54310582	-	3797	protein_coding	ADP ribosylation factor like GTPase 15 [Source:HGNC Symbol;Acc:HGNC:25945]	-
ENSG00000078304	2567.13	3362.53	-0.389247	0.000584193	0.00557826	PPP2R5C	14	101761798	101927989	+	14289	protein_coding	protein phosphatase 2 regulatory subunit B'gamma [Source:HGNC Symbol;Acc:HGNC:9311]	-
ENSG00000029364	905.324	1199.27	-0.405489	0.000584593	0.00557826	SLC39A9	14	69398015	69462388	+	7136	protein_coding	solute carrier family 39 member 9 [Source:HGNC Symbol;Acc:HGNC:20182]	-
ENSG00000198938	275628	222168	0.311069	0.000584726	0.00557826	MT-CO3	MT	9207	9990	+	784	protein_coding	mitochondrially encoded cytochrome c oxidase III [Source:HGNC Symbol;Acc:HGNC:7422]	-
ENSG00000073008	937.896	702.857	0.415371	0.000585882	0.005586	PVR	19	44643798	44663583	+	3519	protein_coding	poliovirus receptor [Source:HGNC Symbol;Acc:HGNC:9705]	-
ENSG00000198837	1212.43	904.681	0.421805	0.000587549	0.00559647	DENND4B	1	153929501	153946696	-	7584	protein_coding	DENN domain containing 4B [Source:HGNC Symbol;Acc:HGNC:29044]	-
ENSG00000182533	188.9	286.875	-0.604175	0.000587919	0.00559647	CAV3	3	8733800	8841808	+	1956	protein_coding	caveolin 3 [Source:HGNC Symbol;Acc:HGNC:1529]	-
ENSG00000119820	1588.21	1202.69	0.400505	0.000588113	0.00559647	YIPF4	2	32277910	32316594	+	12233	protein_coding	Yip1 domain family member 4 [Source:HGNC Symbol;Acc:HGNC:28145]	-
ENSG00000088179	298.194	429.578	-0.525482	0.000588358	0.00559647	PTPN4	2	119759631	119983818	+	12486	protein_coding	protein tyrosine phosphatase, non-receptor type 4 [Source:HGNC Symbol;Acc:HGNC:9656]	-
ENSG00000196155	1063.04	744.911	0.512188	0.000589442	0.0056035	PLEKHG4	16	67277510	67289499	+	7328	protein_coding	pleckstrin homology and RhoGEF domain containing G4 [Source:HGNC Symbol;Acc:HGNC:24501]	-
ENSG00000136051	1431.83	1899.63	-0.407424	0.000590416	0.00560947	WASHC4	12	105107324	105169134	+	7698	protein_coding	WASH complex subunit 4 [Source:HGNC Symbol;Acc:HGNC:29174]	-
ENSG00000172354	3699.96	2807.28	0.397968	0.000592524	0.0056262	GNB2	7	100673531	100679174	+	2857	protein_coding	G protein subunit beta 2 [Source:HGNC Symbol;Acc:HGNC:4398]	-
ENSG00000124789	1879.35	2495.19	-0.40863	0.000592877	0.00562627	NUP153	6	17615035	17706834	-	6030	protein_coding	nucleoporin 153 [Source:HGNC Symbol;Acc:HGNC:8062]	-
ENSG00000103126	931.268	693.697	0.424173	0.000593279	0.0056268	AXIN1	16	287440	352673	-	7487	protein_coding	axin 1 [Source:HGNC Symbol;Acc:HGNC:903]	-
ENSG00000188554	2135.4	1656.81	0.366236	0.000595626	0.00564575	NBR1	17	43170481	43211689	+	8405	protein_coding	NBR1, autophagy cargo receptor [Source:HGNC Symbol;Acc:HGNC:6746]	-
ENSG00000171503	275.496	409.152	-0.569189	0.00059822	0.00566309	ETFDH	4	158672125	158709623	+	4493	protein_coding	electron transfer flavoprotein dehydrogenase [Source:HGNC Symbol;Acc:HGNC:3483]	-
ENSG00000164758	653.152	476.393	0.455214	0.000598356	0.00566309	MED30	8	117520713	117540262	+	1440	protein_coding	mediator complex subunit 30 [Source:HGNC Symbol;Acc:HGNC:23032]	-
ENSG00000119899	230.395	334.532	-0.538921	0.000598501	0.00566309	SLC17A5	6	73593379	73654155	-	3604	protein_coding	solute carrier family 17 member 5 [Source:HGNC Symbol;Acc:HGNC:10933]	-
ENSG00000100029	2492.25	1948.73	0.354592	0.000602361	0.0056963	PES1	22	30576625	30607083	-	4557	protein_coding	pescadillo ribosomal biogenesis factor 1 [Source:HGNC Symbol;Acc:HGNC:8848]	-
ENSG00000130844	567.208	823.536	-0.536711	0.000602792	0.00569705	ZNF331	19	53519527	53580269	+	8926	protein_coding	zinc finger protein 331 [Source:HGNC Symbol;Acc:HGNC:15489]	zf-C2H2
ENSG00000065000	3565.27	2839.48	0.328172	0.00060764	0.00573952	AP3D1	19	2100988	2164468	-	8613	protein_coding	adaptor related protein complex 3 subunit delta 1 [Source:HGNC Symbol;Acc:HGNC:568]	-
ENSG00000263753	512.888	684.025	-0.415083	0.000609161	0.00575055	LINC00667	18	5237826	5246508	+	6652	lincRNA	long intergenic non-protein coding RNA 667 [Source:HGNC Symbol;Acc:HGNC:27906]	-
ENSG00000018869	13.6058	39.4142	-1.53259	0.000609987	0.00575396	ZNF582	19	56375846	56393545	-	3350	protein_coding	zinc finger protein 582 [Source:HGNC Symbol;Acc:HGNC:26421]	zf-C2H2
ENSG00000165813	366.941	517.655	-0.495205	0.000610454	0.00575396	CCDC186	10	114120862	114174232	-	9003	protein_coding	coiled-coil domain containing 186 [Source:HGNC Symbol;Acc:HGNC:24349]	-
ENSG00000155256	971.121	682.644	0.507438	0.000610585	0.00575396	ZFYVE27	10	97737121	97760907	+	3899	protein_coding	zinc finger FYVE-type containing 27 [Source:HGNC Symbol;Acc:HGNC:26559]	-
ENSG00000160285	1509.08	2056.31	-0.446766	0.000614141	0.00578272	LSS	21	46188141	46228824	-	7238	protein_coding	lanosterol synthase [Source:HGNC Symbol;Acc:HGNC:6708]	-
ENSG00000175265	678.36	1026.57	-0.597115	0.00061435	0.00578272	GOLGA8A	15	34379068	34437466	-	6750	protein_coding	golgin A8 family member A [Source:HGNC Symbol;Acc:HGNC:31972]	-
ENSG00000197579	540.96	783.451	-0.533391	0.000615803	0.00579304	TOPORS	9	32540544	32552553	-	4098	protein_coding	TOP1 binding arginine/serine rich protein [Source:HGNC Symbol;Acc:HGNC:21653]	-
ENSG00000172159	951.914	1279.53	-0.426846	0.000616342	0.00579475	FRMD3	9	83242990	83538546	-	6486	protein_coding	FERM domain containing 3 [Source:HGNC Symbol;Acc:HGNC:24125]	-
ENSG00000196123	683.771	479.811	0.509893	0.000617175	0.00579771	KIAA0895L	16	67175602	67184040	-	4780	protein_coding	KIAA0895 like [Source:HGNC Symbol;Acc:HGNC:34408]	-
ENSG00000154874	42.0824	92.6613	-1.14257	0.00061737	0.00579771	CCDC144B	17	18537800	18625617	-	9900	transcribed_unprocessed_pseudogene	coiled-coil domain containing 144B (pseudogene) [Source:HGNC Symbol;Acc:HGNC:26704]	-
ENSG00000070404	595.998	420.113	0.503047	0.000618379	0.00580383	FSTL3	19	676365	683399	+	3067	protein_coding	follistatin like 3 [Source:HGNC Symbol;Acc:HGNC:3973]	-
ENSG00000127463	2451.86	1877.76	0.384531	0.000621116	0.00582614	EMC1	1	19215664	19251552	-	9623	protein_coding	ER membrane protein complex subunit 1 [Source:HGNC Symbol;Acc:HGNC:28957]	-
ENSG00000111321	706.316	528.736	0.417117	0.000622822	0.00583878	LTBR	12	6375045	6391571	+	6280	protein_coding	lymphotoxin beta receptor [Source:HGNC Symbol;Acc:HGNC:6718]	-
ENSG00000122203	2861.85	2228.87	0.360476	0.000624608	0.00585214	KIAA1191	5	176346061	176361968	-	3973	protein_coding	KIAA1191 [Source:HGNC Symbol;Acc:HGNC:29209]	-
ENSG00000279530	3.13648	18.4499	-2.5589	0.000625262	0.00585489	AC092881.1	12	70321542	70324274	-	2733	TEC	TEC	-
ENSG00000128989	1047.7	1367.37	-0.384086	0.000627189	0.00586955	ARPP19	15	52547045	52569883	-	6917	protein_coding	cAMP regulated phosphoprotein 19 [Source:HGNC Symbol;Acc:HGNC:16967]	-
ENSG00000135903	211.295	135.053	0.646433	0.000629884	0.00589138	PAX3	2	222199888	222298996	-	7939	protein_coding	paired box 3 [Source:HGNC Symbol;Acc:HGNC:8617]	PAX
ENSG00000162607	2517.09	3252.11	-0.369508	0.000630328	0.00589213	USP1	1	62436297	62451804	+	4263	protein_coding	ubiquitin specific peptidase 1 [Source:HGNC Symbol;Acc:HGNC:12607]	-
ENSG00000169258	1270.5	925.566	0.456338	0.000631817	0.00590266	GPRIN1	5	176595802	176610133	-	4211	protein_coding	G protein regulated inducer of neurite outgrowth 1 [Source:HGNC Symbol;Acc:HGNC:24835]	-
ENSG00000071462	2814.62	2233.46	0.333413	0.000635193	0.00592763	BUD23	7	73683025	73705161	+	7944	protein_coding	BUD23, rRNA methyltransferase and ribosome maturation factor [Source:HGNC Symbol;Acc:HGNC:16405]	-
ENSG00000130811	2510.42	1966.4	0.352004	0.000635557	0.00592763	EIF3G	19	10115017	10119918	-	3486	protein_coding	eukaryotic translation initiation factor 3 subunit G [Source:HGNC Symbol;Acc:HGNC:3274]	-
ENSG00000132646	2943.91	3856.36	-0.389464	0.000635586	0.00592763	PCNA	20	5114953	5126626	-	1471	protein_coding	proliferating cell nuclear antigen [Source:HGNC Symbol;Acc:HGNC:8729]	-
ENSG00000114491	869.79	1143.27	-0.394342	0.000637076	0.00593811	UMPS	3	124730366	124749273	+	7579	protein_coding	uridine monophosphate synthetase [Source:HGNC Symbol;Acc:HGNC:12563]	-
ENSG00000112343	513.521	372.184	0.465198	0.000637506	0.00593871	TRIM38	6	25962802	25991226	+	9413	protein_coding	tripartite motif containing 38 [Source:HGNC Symbol;Acc:HGNC:10059]	-
ENSG00000120832	205.28	317.365	-0.626353	0.000642737	0.00598287	MTERF2	12	106977291	106987166	-	3626	protein_coding	mitochondrial transcription termination factor 2 [Source:HGNC Symbol;Acc:HGNC:30779]	-
ENSG00000285979	18.3436	47.0174	-1.35514	0.000642983	0.00598287	AC009090.6	16	57177349	57181390	+	3524	antisense	novel transcript, antisense to FAM192A	-
ENSG00000117632	7961.79	10046.2	-0.335461	0.000643875	0.0059831	STMN1	1	25884181	25906991	-	6261	protein_coding	stathmin 1 [Source:HGNC Symbol;Acc:HGNC:6510]	-
ENSG00000179314	1574.22	2251.62	-0.516663	0.000644059	0.0059831	WSCD1	17	6057807	6124427	+	7136	protein_coding	WSC domain containing 1 [Source:HGNC Symbol;Acc:HGNC:29060]	-
ENSG00000112992	1044.95	1352.52	-0.372078	0.000644112	0.0059831	NNT	5	43602692	43707405	+	8245	protein_coding	nicotinamide nucleotide transhydrogenase [Source:HGNC Symbol;Acc:HGNC:7863]	-
ENSG00000197705	150.797	234.317	-0.633641	0.000644555	0.00598378	KLHL14	18	32672671	32773062	-	4992	protein_coding	kelch like family member 14 [Source:HGNC Symbol;Acc:HGNC:29266]	-
ENSG00000141447	617.367	815.067	-0.400437	0.000645457	0.00598874	OSBPL1A	18	24162044	24397880	-	8030	protein_coding	oxysterol binding protein like 1A [Source:HGNC Symbol;Acc:HGNC:16398]	-
ENSG00000196132	322.176	446.381	-0.470717	0.000649382	0.00602171	MYT1	20	64102394	64242253	+	6427	protein_coding	myelin transcription factor 1 [Source:HGNC Symbol;Acc:HGNC:7622]	zf-C2HC
ENSG00000169991	658.702	457.671	0.523423	0.000650687	0.00603037	IFFO2	1	18904281	18956686	-	6188	protein_coding	intermediate filament family orphan 2 [Source:HGNC Symbol;Acc:HGNC:27006]	-
ENSG00000132205	354.852	228.953	0.629949	0.000653059	0.0060489	EMILIN2	18	2847030	2915993	+	6435	protein_coding	elastin microfibril interfacer 2 [Source:HGNC Symbol;Acc:HGNC:19881]	-
ENSG00000110075	1671.88	2265.85	-0.438279	0.00065418	0.00605583	PPP6R3	11	68460731	68615334	+	8305	protein_coding	protein phosphatase 6 regulatory subunit 3 [Source:HGNC Symbol;Acc:HGNC:1173]	-
ENSG00000185559	46.3593	16.9625	1.46006	0.000655553	0.00606508	DLK1	14	100725705	100738224	+	5312	protein_coding	delta like non-canonical Notch ligand 1 [Source:HGNC Symbol;Acc:HGNC:2907]	-
ENSG00000181264	293.031	192.243	0.608545	0.00065598	0.00606557	TMEM136	11	120325129	120333682	+	4468	protein_coding	transmembrane protein 136 [Source:HGNC Symbol;Acc:HGNC:28280]	-
ENSG00000102189	374.561	558.324	-0.574361	0.000656872	0.00607036	EEA1	12	92770637	92929331	-	10150	protein_coding	early endosome antigen 1 [Source:HGNC Symbol;Acc:HGNC:3185]	-
ENSG00000226121	77.3061	143.259	-0.887348	0.000658375	0.0060808	AHCTF1P1	2	161500885	161507705	-	6821	processed_pseudogene	AT-hook containing transcription factor 1 pseudogene 1 [Source:NCBI gene;Acc:285116]	-
ENSG00000219481	612.82	450.698	0.442748	0.000659457	0.00608732	NBPF1	1	16562319	16613562	-	12212	protein_coding	NBPF member 1 [Source:HGNC Symbol;Acc:HGNC:26088]	-
ENSG00000198467	7309.97	5226.04	0.483945	0.000662661	0.00611343	TPM2	9	35681992	35690121	-	3248	protein_coding	tropomyosin 2 [Source:HGNC Symbol;Acc:HGNC:12011]	-
ENSG00000141378	481.736	682.22	-0.500694	0.000667368	0.00615335	PTRH2	17	59674636	59707626	-	4740	protein_coding	peptidyl-tRNA hydrolase 2 [Source:HGNC Symbol;Acc:HGNC:24265]	-
ENSG00000054690	185.637	277.292	-0.5802	0.000668174	0.00615729	PLEKHH1	14	67533301	67589612	+	10817	protein_coding	pleckstrin homology, MyTH4 and FERM domain containing H1 [Source:HGNC Symbol;Acc:HGNC:17733]	-
ENSG00000197563	992.194	1280.25	-0.367962	0.000671395	0.00618057	PIGN	18	61905255	62187118	-	19003	protein_coding	phosphatidylinositol glycan anchor biosynthesis class N [Source:HGNC Symbol;Acc:HGNC:8967]	-
ENSG00000147251	174.862	267.148	-0.613274	0.000671462	0.00618057	DOCK11	X	118495898	118686163	+	6721	protein_coding	dedicator of cytokinesis 11 [Source:HGNC Symbol;Acc:HGNC:23483]	-
ENSG00000277879	24.2256	56.9472	-1.22953	0.000673877	0.00619296	AL391988.1	10	117267116	117268668	-	1553	antisense	novel transcript, antisense to SLC18A2	-
ENSG00000172819	333.357	221.708	0.586329	0.000673904	0.00619296	RARG	12	53210567	53232980	-	5127	protein_coding	retinoic acid receptor gamma [Source:HGNC Symbol;Acc:HGNC:9866]	THR-like
ENSG00000137941	1774.6	2285.35	-0.36464	0.000673952	0.00619296	TTLL7	1	83865028	83999150	-	10543	protein_coding	tubulin tyrosine ligase like 7 [Source:HGNC Symbol;Acc:HGNC:26242]	-
ENSG00000130054	185.736	113.876	0.703712	0.000677137	0.00621871	FAM155B	X	69505241	69532508	+	4013	protein_coding	family with sequence similarity 155 member B [Source:HGNC Symbol;Acc:HGNC:30701]	-
ENSG00000104894	51.3949	102.81	-1.002	0.000678234	0.00622526	CD37	19	49335171	49343335	+	4161	protein_coding	CD37 molecule [Source:HGNC Symbol;Acc:HGNC:1666]	-
ENSG00000182327	48.7401	19.7572	1.30154	0.000680748	0.00624481	GLTPD2	17	4788959	4790390	+	1023	protein_coding	glycolipid transfer protein domain containing 2 [Source:HGNC Symbol;Acc:HGNC:33756]	-
ENSG00000180440	67.9349	121.55	-0.838415	0.00068292	0.00626119	SERTM1	13	36673912	36697839	+	3207	protein_coding	serine rich and transmembrane domain containing 1 [Source:HGNC Symbol;Acc:HGNC:33792]	-
ENSG00000115414	937.552	710.116	0.40035	0.00068475	0.00627443	FN1	2	215360440	215436172	-	17315	protein_coding	fibronectin 1 [Source:HGNC Symbol;Acc:HGNC:3778]	-
ENSG00000124155	2139.71	1668.06	0.358924	0.00068707	0.00629214	PIGT	20	45416067	45456934	+	19670	protein_coding	phosphatidylinositol glycan anchor biosynthesis class T [Source:HGNC Symbol;Acc:HGNC:14938]	-
ENSG00000166401	545.981	376.214	0.538669	0.000687879	0.00629599	SERPINB8	18	63969925	64019779	+	5868	protein_coding	serpin family B member 8 [Source:HGNC Symbol;Acc:HGNC:8952]	-
ENSG00000164134	2390.15	3286.5	-0.459225	0.000690531	0.00631671	NAA15	4	139301455	139420033	+	9712	protein_coding	N(alpha)-acetyltransferase 15, NatA auxiliary subunit [Source:HGNC Symbol;Acc:HGNC:30782]	-
ENSG00000242802	1292.37	965.871	0.419791	0.000693021	0.00633591	AP5Z1	7	4775615	4794395	+	8396	protein_coding	adaptor related protein complex 5 subunit zeta 1 [Source:HGNC Symbol;Acc:HGNC:22197]	-
ENSG00000196411	911.653	654.761	0.476223	0.000696435	0.00636355	EPHB4	7	100802565	100827521	-	6435	protein_coding	EPH receptor B4 [Source:HGNC Symbol;Acc:HGNC:3395]	-
ENSG00000244932	7.94117	31.3101	-1.97245	0.000698749	0.00638109	AL449212.1	3	129381298	129394149	+	517	unprocessed_pseudogene	pseudogene similar to intraflagellar transport 122 homolog	-
ENSG00000087495	713.625	940.72	-0.398636	0.000701521	0.00640281	PHACTR3	20	59577509	59847711	+	6095	protein_coding	phosphatase and actin regulator 3 [Source:HGNC Symbol;Acc:HGNC:15833]	-
ENSG00000006071	347.116	503.727	-0.535966	0.000703089	0.00641352	ABCC8	11	17392498	17476879	-	12588	protein_coding	ATP binding cassette subfamily C member 8 [Source:HGNC Symbol;Acc:HGNC:59]	-
ENSG00000149115	2026.66	1497.63	0.435873	0.000703794	0.00641354	TNKS1BP1	11	57299638	57324952	-	7149	protein_coding	tankyrase 1 binding protein 1 [Source:HGNC Symbol;Acc:HGNC:19081]	-
ENSG00000060762	380.886	594.115	-0.640375	0.000703882	0.00641354	MPC1	6	166364919	166383013	-	1546	protein_coding	mitochondrial pyruvate carrier 1 [Source:HGNC Symbol;Acc:HGNC:21606]	-
ENSG00000100077	1075.42	1428.79	-0.409777	0.000704867	0.00641891	GRK3	22	25564849	25729294	+	9303	protein_coding	G protein-coupled receptor kinase 3 [Source:HGNC Symbol;Acc:HGNC:290]	-
ENSG00000132781	497.628	352.132	0.499976	0.000709462	0.00645714	MUTYH	1	45329163	45340470	-	3909	protein_coding	mutY DNA glycosylase [Source:HGNC Symbol;Acc:HGNC:7527]	-
ENSG00000163064	141.593	79.9555	0.823738	0.000713975	0.00649457	EN1	2	118842171	118847678	-	2886	protein_coding	engrailed homeobox 1 [Source:HGNC Symbol;Acc:HGNC:3342]	Homeobox
ENSG00000271601	1137.2	872.88	0.381647	0.000714605	0.00649667	LIX1L	1	145933423	145958001	-	3975	protein_coding	limb and CNS expressed 1 like [Source:HGNC Symbol;Acc:HGNC:28715]	-
ENSG00000167552	9744.71	13924.1	-0.514847	0.000715749	0.00650343	TUBA1A	12	49184796	49189324	-	3421	protein_coding	tubulin alpha 1a [Source:HGNC Symbol;Acc:HGNC:20766]	-
ENSG00000079150	180.176	274.623	-0.606652	0.000717113	0.00651217	FKBP7	2	178463664	178478600	-	3080	protein_coding	FK506 binding protein 7 [Source:HGNC Symbol;Acc:HGNC:3723]	-
ENSG00000168005	930.654	699.877	0.410139	0.000718443	0.0065206	SPINDOC	11	63813388	63827718	+	2807	protein_coding	spindlin interactor and repressor of chromatin binding [Source:HGNC Symbol;Acc:HGNC:25115]	-
ENSG00000012660	1545.07	1965.01	-0.346704	0.000720396	0.00653468	ELOVL5	6	53267398	53349179	-	3813	protein_coding	ELOVL fatty acid elongase 5 [Source:HGNC Symbol;Acc:HGNC:21308]	-
ENSG00000157557	622.952	450.74	0.468395	0.000722311	0.00654839	ETS2	21	38805307	38824955	+	4595	protein_coding	ETS proto-oncogene 2, transcription factor [Source:HGNC Symbol;Acc:HGNC:3489]	ETS
ENSG00000274180	185.672	110.119	0.749521	0.000722885	0.00654994	NATD1	17	21238870	21253410	-	4931	protein_coding	N-acetyltransferase domain containing 1 [Source:HGNC Symbol;Acc:HGNC:30770]	-
ENSG00000198168	571.108	760.535	-0.413344	0.000724477	0.0065607	SVIP	11	22813799	22830299	-	5263	protein_coding	small VCP interacting protein [Source:HGNC Symbol;Acc:HGNC:25238]	-
ENSG00000134954	268.442	178.687	0.586156	0.000725569	0.00656693	ETS1	11	128458761	128587558	-	7149	protein_coding	ETS proto-oncogene 1, transcription factor [Source:HGNC Symbol;Acc:HGNC:3488]	ETS
ENSG00000213762	406.419	550.914	-0.439034	0.000727284	0.00657878	ZNF134	19	57614233	57624723	+	5138	protein_coding	zinc finger protein 134 [Source:HGNC Symbol;Acc:HGNC:12918]	zf-C2H2
ENSG00000068137	775.038	499.003	0.633735	0.000728964	0.00658703	PLEKHH3	17	42667914	42676994	-	4803	protein_coding	pleckstrin homology, MyTH4 and FERM domain containing H3 [Source:HGNC Symbol;Acc:HGNC:26105]	-
ENSG00000114439	1177.07	1560.63	-0.406847	0.000729007	0.00658703	BBX	3	107522936	107811324	+	11877	protein_coding	BBX, HMG-box containing [Source:HGNC Symbol;Acc:HGNC:14422]	HMG
ENSG00000144524	974.946	728.748	0.419303	0.000729933	0.00659065	COPS7B	2	231781671	231809254	+	6066	protein_coding	COP9 signalosome subunit 7B [Source:HGNC Symbol;Acc:HGNC:16760]	-
ENSG00000165819	1188.52	1572.49	-0.403469	0.00073022	0.00659065	METTL3	14	21498133	21511375	-	5894	protein_coding	methyltransferase like 3 [Source:HGNC Symbol;Acc:HGNC:17563]	-
ENSG00000117650	594.493	817.131	-0.457828	0.000732459	0.00660719	NEK2	1	211658657	211675630	-	3095	protein_coding	NIMA related kinase 2 [Source:HGNC Symbol;Acc:HGNC:7745]	-
ENSG00000100246	343.019	216.767	0.659655	0.000734272	0.00661986	DNAL4	22	38778508	38794198	-	2430	protein_coding	dynein axonemal light chain 4 [Source:HGNC Symbol;Acc:HGNC:2955]	-
ENSG00000279443	19.6026	50.6859	-1.36496	0.000735177	0.00662435	AL513497.1	1	28544460	28546542	+	2083	TEC	TEC	-
ENSG00000152904	157.85	235.886	-0.579771	0.000740592	0.00666943	GGPS1	1	235327350	235344532	+	3809	protein_coding	geranylgeranyl diphosphate synthase 1 [Source:HGNC Symbol;Acc:HGNC:4249]	-
ENSG00000260597	19.0618	48.6947	-1.3524	0.000741659	0.00667535	AC012531.1	12	54019910	54022589	+	2680	lincRNA	novel transcript	-
ENSG00000108262	1321.65	1014.02	0.381975	0.000744901	0.0067008	GIT1	17	29573469	29594054	-	5635	protein_coding	GIT ArfGAP 1 [Source:HGNC Symbol;Acc:HGNC:4272]	-
ENSG00000141526	1521.11	615.79	1.30424	0.000747398	0.00671955	SLC16A3	17	82228397	82261129	+	8995	protein_coding	solute carrier family 16 member 3 [Source:HGNC Symbol;Acc:HGNC:10924]	-
ENSG00000172273	503.788	365.773	0.461987	0.000748668	0.00672724	HINFP	11	119121587	119136044	+	9836	protein_coding	histone H4 transcription factor [Source:HGNC Symbol;Acc:HGNC:17850]	zf-C2H2
ENSG00000186111	1074.15	780.339	0.460234	0.000750432	0.00673936	PIP5K1C	19	3630183	3700479	-	6963	protein_coding	phosphatidylinositol-4-phosphate 5-kinase type 1 gamma [Source:HGNC Symbol;Acc:HGNC:8996]	-
ENSG00000172375	368.33	249.191	0.561935	0.000751362	0.00674393	C2CD2L	11	119102198	119118544	+	9216	protein_coding	C2CD2 like [Source:HGNC Symbol;Acc:HGNC:29000]	-
ENSG00000112304	256.33	370.413	-0.530371	0.000751926	0.00674393	ACOT13	6	24667035	24705065	+	4394	protein_coding	acyl-CoA thioesterase 13 [Source:HGNC Symbol;Acc:HGNC:20999]	-
ENSG00000157551	99.7686	54.9785	0.858777	0.000752186	0.00674393	KCNJ15	21	38155549	38307357	+	10342	protein_coding	potassium voltage-gated channel subfamily J member 15 [Source:HGNC Symbol;Acc:HGNC:6261]	-
ENSG00000188191	1201.28	879.95	0.448081	0.000756572	0.0067795	PRKAR1B	7	549197	727650	-	4491	protein_coding	protein kinase cAMP-dependent type I regulatory subunit beta [Source:HGNC Symbol;Acc:HGNC:9390]	-
ENSG00000170537	309.728	212.634	0.542813	0.000762859	0.0068284	TMC7	16	18983934	19063942	+	5638	protein_coding	transmembrane channel like 7 [Source:HGNC Symbol;Acc:HGNC:23000]	-
ENSG00000087087	3953.46	3140.12	0.332127	0.00076287	0.0068284	SRRT	7	100875111	100888664	+	4850	protein_coding	serrate, RNA effector molecule [Source:HGNC Symbol;Acc:HGNC:24101]	-
ENSG00000180178	384.17	624.586	-0.699492	0.000764964	0.00684337	FAR2P1	2	129990456	130051131	-	8075	transcribed_unprocessed_pseudogene	fatty acyl-CoA reductase 2 pseudogene 1 [Source:HGNC Symbol;Acc:HGNC:49284]	-
ENSG00000137936	2154.65	1579.16	0.447903	0.000768072	0.00686739	BCAR3	1	93561786	93847150	-	6866	protein_coding	BCAR3, NSP family adaptor protein [Source:HGNC Symbol;Acc:HGNC:973]	-
ENSG00000115266	704.155	469.493	0.583201	0.000769105	0.00687253	APC2	19	1446302	1473244	+	12610	protein_coding	APC2, WNT signaling pathway regulator [Source:HGNC Symbol;Acc:HGNC:24036]	-
ENSG00000146587	861.381	1228.39	-0.51106	0.000769739	0.00687253	RBAK	7	5045821	5069488	+	6960	protein_coding	RB associated KRAB zinc finger [Source:HGNC Symbol;Acc:HGNC:17680]	zf-C2H2
ENSG00000137198	282.081	404.007	-0.517964	0.000769916	0.00687253	GMPR	6	16238580	16295549	+	2232	protein_coding	guanosine monophosphate reductase [Source:HGNC Symbol;Acc:HGNC:4376]	-
ENSG00000131148	847.207	629.372	0.428054	0.000772345	0.00689043	EMC8	16	85771758	85799608	-	4021	protein_coding	ER membrane protein complex subunit 8 [Source:HGNC Symbol;Acc:HGNC:7864]	-
ENSG00000117528	1327.12	1724.71	-0.377957	0.000776281	0.00692173	ABCD3	1	94418455	94518666	+	7589	protein_coding	ATP binding cassette subfamily D member 3 [Source:HGNC Symbol;Acc:HGNC:67]	-
ENSG00000102359	380.761	255.451	0.578662	0.000777192	0.00692606	SRPX2	X	100644166	100675788	+	7548	protein_coding	sushi repeat containing protein X-linked 2 [Source:HGNC Symbol;Acc:HGNC:30668]	-
ENSG00000185236	1245.22	910.501	0.451059	0.000779833	0.00694578	RAB11B	19	8389981	8404434	+	2470	protein_coding	RAB11B, member RAS oncogene family [Source:HGNC Symbol;Acc:HGNC:9761]	-
ENSG00000164109	1803.71	2306.34	-0.354841	0.000785817	0.00699523	MAD2L1	4	120055608	120067074	-	5748	protein_coding	mitotic arrest deficient 2 like 1 [Source:HGNC Symbol;Acc:HGNC:6763]	-
ENSG00000150907	959.142	1258.41	-0.391432	0.000786278	0.0069955	FOXO1	13	40469953	40666597	-	6232	protein_coding	forkhead box O1 [Source:HGNC Symbol;Acc:HGNC:3819]	Fork
ENSG00000164951	2804.92	2236.12	0.327101	0.000788578	0.00700929	PDP1	8	93857807	93926066	+	5603	protein_coding	pyruvate dehyrogenase phosphatase catalytic subunit 1 [Source:HGNC Symbol;Acc:HGNC:9279]	-
ENSG00000103522	216.067	136.425	0.661892	0.000788691	0.00700929	IL21R	16	27402162	27452042	+	5467	protein_coding	interleukin 21 receptor [Source:HGNC Symbol;Acc:HGNC:6006]	-
ENSG00000204410	36.0557	74.9389	-1.05529	0.000791181	0.00702757	MSH5	6	31739948	31762834	+	6234	protein_coding	mutS homolog 5 [Source:HGNC Symbol;Acc:HGNC:7328]	-
ENSG00000089006	1913.47	2432.09	-0.345733	0.000792342	0.00703404	SNX5	20	17941597	17968980	-	7953	protein_coding	sorting nexin 5 [Source:HGNC Symbol;Acc:HGNC:14969]	-
ENSG00000071242	542.719	392.028	0.46811	0.000793349	0.00703913	RPS6KA2	6	166409364	166906451	-	8243	protein_coding	ribosomal protein S6 kinase A2 [Source:HGNC Symbol;Acc:HGNC:10431]	-
ENSG00000099364	1233.33	912.067	0.43435	0.000794423	0.00704481	FBXL19	16	30923055	30948783	+	4340	protein_coding	F-box and leucine rich repeat protein 19 [Source:HGNC Symbol;Acc:HGNC:25300]	-
ENSG00000121743	376.948	251.873	0.581201	0.000795702	0.0070523	GJA3	13	20138255	20161049	-	5211	protein_coding	gap junction protein alpha 3 [Source:HGNC Symbol;Acc:HGNC:4277]	-
ENSG00000236921	67.7669	30.1957	1.17175	0.000800156	0.0070879	AL157937.1	9	22203990	22214672	-	443	lincRNA	novel transcript	-
ENSG00000124635	75.1276	127.019	-0.757092	0.000800953	0.0070911	HIST1H2BJ	6	27125897	27132750	-	950	protein_coding	histone cluster 1 H2B family member j [Source:HGNC Symbol;Acc:HGNC:4761]	-
ENSG00000175550	1406.69	931.556	0.593644	0.000804742	0.00712076	DRAP1	11	65919257	65921561	+	1737	protein_coding	DR1 associated protein 1 [Source:HGNC Symbol;Acc:HGNC:3019]	-
ENSG00000165912	907.558	645.416	0.490895	0.000808721	0.00715207	PACSIN3	11	47177525	47186443	-	2752	protein_coding	protein kinase C and casein kinase substrate in neurons 3 [Source:HGNC Symbol;Acc:HGNC:8572]	-
ENSG00000135503	749.351	562.457	0.413272	0.000813804	0.0071931	ACVR1B	12	51951667	51997078	+	5690	protein_coding	activin A receptor type 1B [Source:HGNC Symbol;Acc:HGNC:172]	-
ENSG00000158887	194.066	111.476	0.795688	0.000817606	0.00722278	MPZ	1	161304735	161309972	-	2154	protein_coding	myelin protein zero [Source:HGNC Symbol;Acc:HGNC:7225]	-
ENSG00000166831	406.102	285.755	0.505842	0.000819218	0.00723309	RBPMS2	15	64739892	64775587	-	2101	protein_coding	RNA binding protein, mRNA processing factor 2 [Source:HGNC Symbol;Acc:HGNC:19098]	-
ENSG00000107611	317.251	217.022	0.548511	0.00082022	0.007238	CUBN	10	16823966	17129817	-	13270	protein_coding	cubilin [Source:HGNC Symbol;Acc:HGNC:2548]	-
ENSG00000169783	606.7	446.699	0.440859	0.0008248	0.00726978	LINGO1	15	77613027	77820900	-	4902	protein_coding	leucine rich repeat and Ig domain containing 1 [Source:HGNC Symbol;Acc:HGNC:21205]	-
ENSG00000079785	3385	4462.31	-0.398539	0.000825108	0.00726978	DDX1	2	15591178	15631111	+	3833	protein_coding	DEAD-box helicase 1 [Source:HGNC Symbol;Acc:HGNC:2734]	-
ENSG00000140941	3883.06	3009.81	0.367691	0.000825165	0.00726978	MAP1LC3B	16	87383995	87404779	+	5313	protein_coding	microtubule associated protein 1 light chain 3 beta [Source:HGNC Symbol;Acc:HGNC:13352]	-
ENSG00000196811	222.122	361.053	-0.70132	0.000831217	0.00731912	CHRNG	2	232539727	232546403	+	2615	protein_coding	cholinergic receptor nicotinic gamma subunit [Source:HGNC Symbol;Acc:HGNC:1967]	-
ENSG00000080986	868.638	1218.54	-0.487758	0.000833284	0.00733138	NDC80	18	2571511	2616635	+	3600	protein_coding	NDC80, kinetochore complex component [Source:HGNC Symbol;Acc:HGNC:16909]	-
ENSG00000136003	1436.1	1877.07	-0.385959	0.000833512	0.00733138	ISCU	12	108562582	108569384	+	4439	protein_coding	iron-sulfur cluster assembly enzyme [Source:HGNC Symbol;Acc:HGNC:29882]	-
ENSG00000237440	141.211	222.755	-0.65505	0.00083437	0.00733496	ZNF737	19	20535825	20565809	-	3539	protein_coding	zinc finger protein 737 [Source:HGNC Symbol;Acc:HGNC:32468]	zf-C2H2
ENSG00000065243	1298.42	1730.56	-0.414143	0.000835866	0.00734413	PKN2	1	88684222	88836255	+	6897	protein_coding	protein kinase N2 [Source:HGNC Symbol;Acc:HGNC:9406]	-
ENSG00000198324	487.372	311.628	0.643109	0.000836392	0.00734478	PHETA1	12	111360651	111369121	-	3361	protein_coding	PH domain containing endocytic trafficking adaptor 1 [Source:HGNC Symbol;Acc:HGNC:26509]	-
ENSG00000135541	278.201	411.218	-0.562207	0.000840811	0.00737959	AHI1	6	135283532	135497776	-	8705	protein_coding	Abelson helper integration site 1 [Source:HGNC Symbol;Acc:HGNC:21575]	-
ENSG00000131711	3091.26	3984.69	-0.366318	0.000841265	0.00737959	MAP1B	5	72107234	72209570	+	12630	protein_coding	microtubule associated protein 1B [Source:HGNC Symbol;Acc:HGNC:6836]	-
ENSG00000169131	611.987	873.218	-0.511608	0.000842413	0.00738567	ZNF354A	5	178711592	178730702	-	2947	protein_coding	zinc finger protein 354A [Source:HGNC Symbol;Acc:HGNC:11628]	zf-C2H2
ENSG00000111711	961.238	744.657	0.368284	0.000843518	0.00739136	GOLT1B	12	21501781	21518408	+	3789	protein_coding	golgi transport 1B [Source:HGNC Symbol;Acc:HGNC:20175]	-
ENSG00000111961	1158.79	891.411	0.377947	0.000844921	0.00739967	SASH1	6	148272304	148552050	+	11143	protein_coding	SAM and SH3 domain containing 1 [Source:HGNC Symbol;Acc:HGNC:19182]	-
ENSG00000100219	2094.03	1659.63	0.33547	0.000847814	0.00741844	XBP1	22	28794555	28800597	-	3028	protein_coding	X-box binding protein 1 [Source:HGNC Symbol;Acc:HGNC:12801]	TF_bZIP
ENSG00000149541	1046.86	758.834	0.463228	0.000847978	0.00741844	B3GAT3	11	62615296	62622175	-	2428	protein_coding	beta-1,3-glucuronyltransferase 3 [Source:HGNC Symbol;Acc:HGNC:923]	-
ENSG00000278771	8.77241	36.3432	-2.04954	0.000854286	0.0074696	RN7SL3	14	49853616	49853914	-	299	misc_RNA	RNA, 7SL, cytoplasmic 3 [Source:HGNC Symbol;Acc:HGNC:23135]	-
ENSG00000164932	5537.72	4207.62	0.396105	0.000856701	0.00748668	CTHRC1	8	103371515	103382997	+	1776	protein_coding	collagen triple helix repeat containing 1 [Source:HGNC Symbol;Acc:HGNC:18831]	-
ENSG00000101421	2488.43	1940.06	0.359229	0.000859742	0.00750922	CHMP4B	20	33811304	33854366	+	1646	protein_coding	charged multivesicular body protein 4B [Source:HGNC Symbol;Acc:HGNC:16171]	-
ENSG00000133069	530.545	751.778	-0.503462	0.000861012	0.00751627	TMCC2	1	205228176	205285632	+	5592	protein_coding	transmembrane and coiled-coil domain family 2 [Source:HGNC Symbol;Acc:HGNC:24239]	-
ENSG00000281103	328.328	216.998	0.599341	0.000862344	0.00752385	TRG-AS1	7	38341577	38378804	+	4130	antisense	T cell receptor gamma locus antisense RNA 1 [Source:HGNC Symbol;Acc:HGNC:48974]	-
ENSG00000119771	1031.73	1395.46	-0.436032	0.000864165	0.00753569	KLHL29	2	23385217	23708611	+	11071	protein_coding	kelch like family member 29 [Source:HGNC Symbol;Acc:HGNC:29404]	-
ENSG00000128590	537.097	392.86	0.450745	0.00086668	0.00755356	DNAJB9	7	108569568	108574850	+	2837	protein_coding	DnaJ heat shock protein family (Hsp40) member B9 [Source:HGNC Symbol;Acc:HGNC:6968]	-
ENSG00000215158	32.3092	70.5728	-1.12303	0.00086722	0.00755421	AC138409.2	5	34164698	34244796	-	6571	transcribed_unprocessed_pseudogene	Putative beta-glucuronidase-like protein FLJ75287 pseudogene	-
ENSG00000168505	181.679	115.71	0.649418	0.000869498	0.00757	GBX2	2	236165236	236168369	-	2315	protein_coding	gastrulation brain homeobox 2 [Source:HGNC Symbol;Acc:HGNC:4186]	Homeobox
ENSG00000148396	3721.77	2911.81	0.353854	0.000873735	0.00760281	SEC16A	9	136440096	136483759	-	9975	protein_coding	SEC16 homolog A, endoplasmic reticulum export factor [Source:HGNC Symbol;Acc:HGNC:29006]	-
ENSG00000007047	866.713	596.758	0.537168	0.000877919	0.00763512	MARK4	19	45079288	45305283	+	6668	protein_coding	microtubule affinity regulating kinase 4 [Source:HGNC Symbol;Acc:HGNC:13538]	-
ENSG00000229644	288.136	179.307	0.687324	0.000878907	0.00763962	NAMPTP1	10	36521721	36524234	-	2514	processed_pseudogene	nicotinamide phosphoribosyltransferase pseudogene 1 [Source:HGNC Symbol;Acc:HGNC:17633]	-
ENSG00000214548	1753.78	2550.72	-0.540233	0.000880117	0.00764604	MEG3	14	100779410	100861031	+	23224	lincRNA	maternally expressed 3 [Source:HGNC Symbol;Acc:HGNC:14575]	-
ENSG00000114353	2835.53	2267.7	0.322226	0.000881873	0.0076572	GNAI2	3	50226292	50259355	+	7650	protein_coding	G protein subunit alpha i2 [Source:HGNC Symbol;Acc:HGNC:4385]	-
ENSG00000229089	17.6795	46.1591	-1.37841	0.000885856	0.00768768	ANKRD20A8P	2	94791103	94857282	-	8020	transcribed_unprocessed_pseudogene	ankyrin repeat domain 20 family member A8, pseudogene [Source:HGNC Symbol;Acc:HGNC:23666]	-
ENSG00000122507	126.397	199.804	-0.659241	0.000888322	0.00770496	BBS9	7	33129244	33606068	+	6195	protein_coding	Bardet-Biedl syndrome 9 [Source:HGNC Symbol;Acc:HGNC:30000]	-
ENSG00000210135	5487.91	4122.2	0.412577	0.000891335	0.00772696	MT-TN	MT	5657	5729	-	73	Mt_tRNA	mitochondrially encoded tRNA asparagine [Source:HGNC Symbol;Acc:HGNC:7493]	-
ENSG00000283959	42.8072	16.2111	1.40759	0.000892718	0.00773483	AP002851.1	8	102656464	102687118	+	2130	bidirectional_promoter_lncRNA	vegetative cell wall protein gp1-like [Source:NCBI gene;Acc:101927245]	-
ENSG00000196911	472.244	630.839	-0.417062	0.000893892	0.00774087	KPNA5	6	116681187	116741866	+	11417	protein_coding	karyopherin subunit alpha 5 [Source:HGNC Symbol;Acc:HGNC:6398]	-
ENSG00000122484	552.574	746.792	-0.43388	0.00090134	0.00779773	RPAP2	1	92298965	92402056	+	17142	protein_coding	RNA polymerase II associated protein 2 [Source:HGNC Symbol;Acc:HGNC:25791]	-
ENSG00000232931	74.4784	149.101	-0.998756	0.000901419	0.00779773	LINC00342	2	95807118	95816215	-	2618	lincRNA	long intergenic non-protein coding RNA 342 [Source:HGNC Symbol;Acc:HGNC:42470]	-
ENSG00000161653	82.0736	39.5892	1.04971	0.000905416	0.00782813	NAGS	17	44004546	44009063	+	2822	protein_coding	N-acetylglutamate synthase [Source:HGNC Symbol;Acc:HGNC:17996]	-
ENSG00000135842	214.24	128.692	0.732896	0.000906805	0.00783475	FAM129A	1	184790724	184974550	-	8372	protein_coding	family with sequence similarity 129 member A [Source:HGNC Symbol;Acc:HGNC:16784]	-
ENSG00000143891	682.933	907.814	-0.410136	0.000907147	0.00783475	GALM	2	38665910	38741237	+	2790	protein_coding	galactose mutarotase [Source:HGNC Symbol;Acc:HGNC:24063]	-
ENSG00000064607	2542.7	3205.64	-0.334102	0.000908124	0.00783902	SUGP2	19	18990888	19034023	-	8468	protein_coding	SURP and G-patch domain containing 2 [Source:HGNC Symbol;Acc:HGNC:18641]	-
ENSG00000179242	140.966	219.347	-0.639638	0.000910558	0.00785586	CDH4	20	61252426	61940617	+	7351	protein_coding	cadherin 4 [Source:HGNC Symbol;Acc:HGNC:1763]	-
ENSG00000271895	11.5418	35.795	-1.63134	0.000912554	0.0078689	AL109811.3	1	11029659	11030528	+	870	antisense	novel transcript, antisense to MASP2	-
ENSG00000128694	287.21	405.269	-0.496788	0.000915727	0.00789207	OSGEPL1	2	189746660	189763227	-	3583	protein_coding	O-sialoglycoprotein endopeptidase like 1 [Source:HGNC Symbol;Acc:HGNC:23075]	-
ENSG00000110851	942.856	708.073	0.413557	0.000917813	0.00790585	PRDM4	12	107732866	107761272	-	4777	protein_coding	PR/SET domain 4 [Source:HGNC Symbol;Acc:HGNC:9348]	zf-C2H2
ENSG00000132017	1033.96	804.826	0.361179	0.000918561	0.0079081	DCAF15	19	13952492	13961449	+	2961	protein_coding	DDB1 and CUL4 associated factor 15 [Source:HGNC Symbol;Acc:HGNC:25095]	-
ENSG00000160753	1931.5	1536	0.33046	0.000923087	0.00794285	RUSC1	1	155320896	155331114	+	5427	protein_coding	RUN and SH3 domain containing 1 [Source:HGNC Symbol;Acc:HGNC:17153]	-
ENSG00000139291	301.214	420.2	-0.481464	0.000923975	0.00794628	TMEM19	12	71686087	71705046	+	6488	protein_coding	transmembrane protein 19 [Source:HGNC Symbol;Acc:HGNC:25605]	-
ENSG00000141562	1049.63	800.669	0.39036	0.000926727	0.00796573	NARF	17	82458180	82490537	+	7962	protein_coding	nuclear prelamin A recognition factor [Source:HGNC Symbol;Acc:HGNC:29916]	-
ENSG00000101447	1015.92	1307.11	-0.36367	0.000929043	0.00798142	FAM83D	20	38926312	38953106	+	2475	protein_coding	family with sequence similarity 83 member D [Source:HGNC Symbol;Acc:HGNC:16122]	-
ENSG00000166188	195.196	121.372	0.6834	0.000930943	0.0079935	ZNF319	16	57994668	58000453	-	4274	protein_coding	zinc finger protein 319 [Source:HGNC Symbol;Acc:HGNC:13644]	zf-C2H2
ENSG00000214106	33.4311	71.8077	-1.10493	0.000932386	0.00800166	PAXIP1-AS2	7	154928485	154952188	+	7553	antisense	PAXIP1 antisense RNA 2 [Source:HGNC Symbol;Acc:HGNC:48958]	-
ENSG00000122376	741.276	1029.21	-0.472651	0.000935373	0.00802306	SHLD2	10	87094161	87191468	+	4242	protein_coding	shieldin complex subunit 2 [Source:HGNC Symbol;Acc:HGNC:28773]	-
ENSG00000160469	489.84	355.974	0.460445	0.000938711	0.00804744	BRSK1	19	55282072	55312533	+	3841	protein_coding	BR serine/threonine kinase 1 [Source:HGNC Symbol;Acc:HGNC:18994]	-
ENSG00000163002	514.959	722.458	-0.487494	0.000939359	0.00804874	NUP35	2	183117513	183161680	+	4046	protein_coding	nucleoporin 35 [Source:HGNC Symbol;Acc:HGNC:29797]	-
ENSG00000160796	552.234	759.439	-0.460269	0.000941535	0.00806314	NBEAL2	3	46979683	47009703	+	9819	protein_coding	neurobeachin like 2 [Source:HGNC Symbol;Acc:HGNC:31928]	-
ENSG00000143401	3753.54	4885.91	-0.380268	0.000945678	0.00809369	ANP32E	1	150218417	150236156	-	3605	protein_coding	acidic nuclear phosphoprotein 32 family member E [Source:HGNC Symbol;Acc:HGNC:16673]	-
ENSG00000063127	75.4192	132.426	-0.808714	0.0009461	0.00809369	SLC6A16	19	49289638	49325225	-	3599	protein_coding	solute carrier family 6 member 16 [Source:HGNC Symbol;Acc:HGNC:13622]	-
ENSG00000119698	519.015	702.926	-0.436845	0.000947583	0.00810211	PPP4R4	14	94146128	94279735	+	4974	protein_coding	protein phosphatase 4 regulatory subunit 4 [Source:HGNC Symbol;Acc:HGNC:23788]	-
ENSG00000157368	30.3145	69.9916	-1.21094	0.000949499	0.00811386	IL34	16	70579895	70660682	+	2233	protein_coding	interleukin 34 [Source:HGNC Symbol;Acc:HGNC:28529]	-
ENSG00000130202	1871.24	1407.94	0.409765	0.000949957	0.00811386	NECTIN2	19	44846175	44889228	+	3747	protein_coding	nectin cell adhesion molecule 2 [Source:HGNC Symbol;Acc:HGNC:9707]	-
ENSG00000187735	3191.96	2559.68	0.318521	0.000950975	0.00811691	TCEA1	8	53966552	54022529	-	4415	protein_coding	transcription elongation factor A1 [Source:HGNC Symbol;Acc:HGNC:11612]	-
ENSG00000047578	481.349	661.638	-0.459875	0.000951598	0.00811691	KIAA0556	16	27550133	27780369	+	9784	protein_coding	KIAA0556 [Source:HGNC Symbol;Acc:HGNC:29068]	-
ENSG00000111276	1020.94	786.58	0.375705	0.000951813	0.00811691	CDKN1B	12	12715058	12722371	+	2811	protein_coding	cyclin dependent kinase inhibitor 1B [Source:HGNC Symbol;Acc:HGNC:1785]	-
ENSG00000160072	1001.07	739.663	0.435956	0.000953581	0.00812771	ATAD3B	1	1471769	1497848	+	7682	protein_coding	ATPase family, AAA domain containing 3B [Source:HGNC Symbol;Acc:HGNC:24007]	-
ENSG00000249992	219.66	131.627	0.74217	0.000955065	0.00813609	TMEM158	3	45224466	45226278	-	1813	protein_coding	transmembrane protein 158 (gene/pseudogene) [Source:HGNC Symbol;Acc:HGNC:30293]	-
ENSG00000009950	92.6059	161.456	-0.800335	0.000957838	0.00815349	MLXIPL	7	73593194	73624543	-	4815	protein_coding	MLX interacting protein like [Source:HGNC Symbol;Acc:HGNC:12744]	bHLH
ENSG00000174775	1242.05	969.351	0.357282	0.000958112	0.00815349	HRAS	11	532242	537287	-	1854	protein_coding	HRas proto-oncogene, GTPase [Source:HGNC Symbol;Acc:HGNC:5173]	-
ENSG00000178177	309.622	437.729	-0.498414	0.000958867	0.00815564	LCORL	4	17841199	18021876	-	14858	protein_coding	ligand dependent nuclear receptor corepressor like [Source:HGNC Symbol;Acc:HGNC:30776]	HTH
ENSG00000279759	16.9621	49.0602	-1.53185	0.000968341	0.00823191	AC118344.2	19	40355842	40360606	+	4765	TEC	TEC	-
ENSG00000138798	144.317	224.892	-0.63826	0.000970266	0.00824396	EGF	4	109912884	110012266	+	6127	protein_coding	epidermal growth factor [Source:HGNC Symbol;Acc:HGNC:3229]	-
ENSG00000143367	866.207	647.623	0.418536	0.000974864	0.0082787	TUFT1	1	151540305	151583583	+	3878	protein_coding	tuftelin 1 [Source:HGNC Symbol;Acc:HGNC:12422]	-
ENSG00000125970	5581.04	4407.61	0.340399	0.000975528	0.00827921	RALY	20	33993646	34108308	+	7513	protein_coding	RALY heterogeneous nuclear ribonucleoprotein [Source:HGNC Symbol;Acc:HGNC:15921]	-
ENSG00000198888	101039	80198.5	0.333263	0.000975945	0.00827921	MT-ND1	MT	3307	4262	+	956	protein_coding	mitochondrially encoded NADH:ubiquinone oxidoreductase core subunit 1 [Source:HGNC Symbol;Acc:HGNC:7455]	-
ENSG00000103549	1422.61	1111.57	0.35553	0.00097672	0.00828146	RNF40	16	30761745	30776307	+	6523	protein_coding	ring finger protein 40 [Source:HGNC Symbol;Acc:HGNC:16867]	-
ENSG00000186174	688.67	474.119	0.536969	0.000981398	0.00831679	BCL9L	11	118893875	118925608	-	10470	protein_coding	B cell CLL/lymphoma 9 like [Source:HGNC Symbol;Acc:HGNC:23688]	-
ENSG00000056558	46.9979	18.2564	1.35559	0.000982967	0.00832573	TRAF1	9	120902393	120929173	-	6449	protein_coding	TNF receptor associated factor 1 [Source:HGNC Symbol;Acc:HGNC:12031]	-
ENSG00000114948	469.995	638.237	-0.441837	0.000987553	0.00836022	ADAM23	2	206443539	206621130	+	6421	protein_coding	ADAM metallopeptidase domain 23 [Source:HGNC Symbol;Acc:HGNC:202]	-
ENSG00000237686	48.5935	19.8035	1.30252	0.00099304	0.00840229	AL109615.3	6	43995723	44074652	-	2296	antisense	uncharacterized LOC101929705 [Source:NCBI gene;Acc:101929705]	-
ENSG00000120539	807.494	1162.95	-0.525506	0.000999393	0.00844813	MASTL	10	27154824	27186924	+	3631	protein_coding	microtubule associated serine/threonine kinase like [Source:HGNC Symbol;Acc:HGNC:19042]	-
ENSG00000011009	1332.39	965.075	0.464485	0.000999498	0.00844813	LYPLA2	1	23790970	23795539	+	2196	protein_coding	lysophospholipase II [Source:HGNC Symbol;Acc:HGNC:6738]	-
ENSG00000174943	288.818	193.482	0.577645	0.00100163	0.00846171	KCTD13	16	29905012	29927035	-	7260	protein_coding	potassium channel tetramerization domain containing 13 [Source:HGNC Symbol;Acc:HGNC:22234]	-
ENSG00000088448	800.822	1063.7	-0.408712	0.00100335	0.00847184	ANKRD10	13	110878540	110915069	-	4563	protein_coding	ankyrin repeat domain 10 [Source:HGNC Symbol;Acc:HGNC:20265]	-
ENSG00000135823	844.935	639.059	0.403396	0.00100443	0.00847659	STX6	1	180972712	181023121	-	6477	protein_coding	syntaxin 6 [Source:HGNC Symbol;Acc:HGNC:11441]	-
ENSG00000119333	1541.7	1203.46	0.357025	0.00100525	0.00847911	WDR34	9	128633661	128656787	-	2604	protein_coding	WD repeat domain 34 [Source:HGNC Symbol;Acc:HGNC:28296]	-
ENSG00000184489	1531.91	1080.93	0.502543	0.00101038	0.00851797	PTP4A3	8	141391993	141432454	+	2877	protein_coding	protein tyrosine phosphatase type IVA, member 3 [Source:HGNC Symbol;Acc:HGNC:9636]	-
ENSG00000176225	450.023	631.96	-0.489749	0.00101615	0.00856211	RTTN	18	70003031	70205945	-	19323	protein_coding	rotatin [Source:HGNC Symbol;Acc:HGNC:18654]	-
ENSG00000137309	7395	5701.89	0.374926	0.00101909	0.00858246	HMGA1	6	34236873	34246231	+	2327	protein_coding	high mobility group AT-hook 1 [Source:HGNC Symbol;Acc:HGNC:5010]	HMGI/HMGY
ENSG00000268055	9.23277	35.938	-1.94711	0.00102521	0.00862806	AC067969.1	19	38535517	38537128	-	552	antisense	novel transcript, antisense to RYR1	-
ENSG00000126368	167.721	105.855	0.662646	0.00102557	0.00862806	NR1D1	17	40092787	40100725	-	2772	protein_coding	nuclear receptor subfamily 1 group D member 1 [Source:HGNC Symbol;Acc:HGNC:7962]	THR-like
ENSG00000119397	592.25	804.359	-0.440615	0.0010281	0.00864119	CNTRL	9	121074863	121177610	+	9417	protein_coding	centriolin [Source:HGNC Symbol;Acc:HGNC:1858]	-
ENSG00000183340	259.217	175.951	0.559418	0.00102819	0.00864119	JRKL	11	96389989	96507574	+	3511	protein_coding	JRK like [Source:HGNC Symbol;Acc:HGNC:6200]	-
ENSG00000188760	224.204	125.52	0.832036	0.00102976	0.00864628	TMEM198	2	219543663	219550595	+	2578	protein_coding	transmembrane protein 198 [Source:HGNC Symbol;Acc:HGNC:33704]	-
ENSG00000129195	1427.67	1879.42	-0.39709	0.00102986	0.00864628	PIMREG	17	6444415	6451469	+	2823	protein_coding	PICALM interacting mitotic regulator [Source:HGNC Symbol;Acc:HGNC:25483]	-
ENSG00000188933	53.1264	112.126	-1.07346	0.00103225	0.00866184	USP32P1	17	16786489	16804455	+	9299	transcribed_unprocessed_pseudogene	ubiquitin specific peptidase 32 pseudogene 1 [Source:HGNC Symbol;Acc:HGNC:43570]	-
ENSG00000162433	1878.56	1420.06	0.403485	0.00103402	0.00867218	AK4	1	65147549	65232145	+	7578	protein_coding	adenylate kinase 4 [Source:HGNC Symbol;Acc:HGNC:363]	-
ENSG00000121900	907.041	654.909	0.468809	0.00103898	0.0087093	TMEM54	1	32894594	32901438	-	1417	protein_coding	transmembrane protein 54 [Source:HGNC Symbol;Acc:HGNC:24143]	-
ENSG00000112394	164.728	245.49	-0.576183	0.00104842	0.00878388	SLC16A10	6	111087503	111231194	+	11237	protein_coding	solute carrier family 16 member 10 [Source:HGNC Symbol;Acc:HGNC:17027]	-
ENSG00000164754	7435.89	9333.18	-0.327825	0.00105072	0.00879809	RAD21	8	116845935	116874866	-	6192	protein_coding	RAD21 cohesin complex component [Source:HGNC Symbol;Acc:HGNC:9811]	-
ENSG00000108604	1032.82	794.158	0.378815	0.0010512	0.00879809	SMARCD2	17	63832081	63843065	-	3734	protein_coding	SWI/SNF related, matrix associated, actin dependent regulator of chromatin, subfamily d, member 2 [Source:HGNC Symbol;Acc:HGNC:11107]	-
ENSG00000170608	158.08	91.5224	0.785092	0.00105272	0.00880631	FOXA3	19	45863989	45873797	+	2192	protein_coding	forkhead box A3 [Source:HGNC Symbol;Acc:HGNC:5023]	Fork
ENSG00000165156	1172.99	1517.51	-0.371142	0.00106192	0.00887864	ZHX1	8	123248451	123275541	-	6741	protein_coding	zinc fingers and homeoboxes 1 [Source:HGNC Symbol;Acc:HGNC:12871]	Homeobox
ENSG00000242732	370.042	257.751	0.520848	0.0010628	0.00888148	RTL5	X	72127110	72131901	-	4779	protein_coding	retrotransposon Gag like 5 [Source:HGNC Symbol;Acc:HGNC:29430]	-
ENSG00000133398	795.473	599.715	0.406907	0.0010657	0.00890113	MED10	5	6371881	6378594	-	1880	protein_coding	mediator complex subunit 10 [Source:HGNC Symbol;Acc:HGNC:28760]	-
ENSG00000277734	28.8972	8.61568	1.75563	0.00106681	0.00890584	TRAC	14	22547506	22552154	+	976	TR_C_gene	T cell receptor alpha constant [Source:HGNC Symbol;Acc:HGNC:12029]	-
ENSG00000125520	2123.43	1627.6	0.383405	0.00106966	0.00892073	SLC2A4RG	20	63739861	63743505	+	2244	protein_coding	SLC2A4 regulator [Source:HGNC Symbol;Acc:HGNC:15930]	Others
ENSG00000164616	181.604	111.314	0.707438	0.00106984	0.00892073	FBXL21	5	135930317	135951591	+	3872	transcribed_unitary_pseudogene	F-box and leucine rich repeat protein 21 (gene/pseudogene) [Source:HGNC Symbol;Acc:HGNC:13600]	-
ENSG00000166595	829.809	590.174	0.490185	0.00107025	0.00892073	CIAO2B	16	66932055	66934423	-	1070	protein_coding	cytosolic iron-sulfur assembly component 2B [Source:HGNC Symbol;Acc:HGNC:24261]	-
ENSG00000180875	478.325	351.836	0.442835	0.00107768	0.00897808	GREM2	1	240489573	240612149	-	4170	protein_coding	gremlin 2, DAN family BMP antagonist [Source:HGNC Symbol;Acc:HGNC:17655]	-
ENSG00000204116	119.755	185.93	-0.633163	0.00108139	0.00900441	CHIC1	X	73563200	73687102	+	6939	protein_coding	cysteine rich hydrophobic domain 1 [Source:HGNC Symbol;Acc:HGNC:1934]	-
ENSG00000249853	133.242	210.912	-0.659654	0.00108381	0.00901413	HS3ST5	6	114055586	114343045	-	4104	protein_coding	heparan sulfate-glucosamine 3-sulfotransferase 5 [Source:HGNC Symbol;Acc:HGNC:19419]	-
ENSG00000106006	67.2301	33.1589	1.0169	0.00108429	0.00901413	HOXA6	7	27145396	27150603	-	1285	protein_coding	homeobox A6 [Source:HGNC Symbol;Acc:HGNC:5107]	Homeobox
ENSG00000177614	877.032	1195.71	-0.447442	0.00108452	0.00901413	PGBD5	1	230314482	230426371	-	11304	protein_coding	piggyBac transposable element derived 5 [Source:HGNC Symbol;Acc:HGNC:19405]	-
ENSG00000253636	8.29551	28.4489	-1.77449	0.00108478	0.00901413	AC022893.1	8	73052178	73063061	+	3549	antisense	novel transcript	-
ENSG00000084676	1157.47	1578.19	-0.447183	0.00108746	0.00903175	NCOA1	2	24491914	24770702	+	8633	protein_coding	nuclear receptor coactivator 1 [Source:HGNC Symbol;Acc:HGNC:7668]	-
ENSG00000162402	1803.31	2276.88	-0.336334	0.00108931	0.00904251	USP24	1	55066359	55215113	-	11772	protein_coding	ubiquitin specific peptidase 24 [Source:HGNC Symbol;Acc:HGNC:12623]	-
ENSG00000087365	5728.43	4669.65	0.294858	0.00109529	0.00908749	SF3B2	11	66050729	66069308	+	9795	protein_coding	splicing factor 3b subunit 2 [Source:HGNC Symbol;Acc:HGNC:10769]	-
ENSG00000112378	858.322	653.628	0.393806	0.00109643	0.00909228	PERP	6	138088505	138107511	-	4290	protein_coding	PERP, TP53 apoptosis effector [Source:HGNC Symbol;Acc:HGNC:17637]	-
ENSG00000115425	98.9734	161.377	-0.70246	0.00109952	0.00911326	PECR	2	215996329	216082955	-	3182	protein_coding	peroxisomal trans-2-enoyl-CoA reductase [Source:HGNC Symbol;Acc:HGNC:18281]	-
ENSG00000107949	1787.22	2388.02	-0.417684	0.0011015	0.00912499	BCCIP	10	125823546	125853695	+	4498	protein_coding	BRCA2 and CDKN1A interacting protein [Source:HGNC Symbol;Acc:HGNC:978]	-
ENSG00000123505	1753.61	2304.78	-0.393998	0.00110374	0.00913895	AMD1	6	110874770	110895713	+	7027	protein_coding	adenosylmethionine decarboxylase 1 [Source:HGNC Symbol;Acc:HGNC:457]	-
ENSG00000280435	47.6892	96.8968	-1.01886	0.00110453	0.00914077	AC006058.4	3	44115818	44117487	-	1670	TEC	TEC	-
ENSG00000130305	1121.97	869.753	0.366824	0.00111536	0.00922574	NSUN5	7	73302517	73308867	-	3414	protein_coding	NOP2/Sun RNA methyltransferase family member 5 [Source:HGNC Symbol;Acc:HGNC:16385]	-
ENSG00000071073	11.8261	35.5187	-1.5909	0.0011198	0.00925776	MGAT4A	2	98619106	98731126	-	9630	protein_coding	alpha-1,3-mannosyl-glycoprotein 4-beta-N-acetylglucosaminyltransferase A [Source:HGNC Symbol;Acc:HGNC:7047]	-
ENSG00000224940	409.531	277.26	0.560761	0.00112996	0.00933647	PRRT4	7	128350325	128361685	-	3683	protein_coding	proline rich transmembrane protein 4 [Source:HGNC Symbol;Acc:HGNC:37280]	-
ENSG00000188493	556.985	413.359	0.429423	0.00113047	0.00933647	C19orf54	19	40740856	40751553	-	3375	protein_coding	chromosome 19 open reading frame 54 [Source:HGNC Symbol;Acc:HGNC:24758]	-
ENSG00000176903	1121.73	825.838	0.440623	0.00113132	0.00933868	PNMA1	14	73711783	73714372	-	2590	protein_coding	PNMA family member 1 [Source:HGNC Symbol;Acc:HGNC:9158]	-
ENSG00000110092	2210.21	1723.06	0.358753	0.00113206	0.00934008	CCND1	11	69641087	69654474	+	4830	protein_coding	cyclin D1 [Source:HGNC Symbol;Acc:HGNC:1582]	-
ENSG00000153531	143.391	86.5126	0.729315	0.00113442	0.00935479	ADPRHL1	13	113399610	113453524	-	10924	protein_coding	ADP-ribosylhydrolase like 1 [Source:HGNC Symbol;Acc:HGNC:21303]	-
ENSG00000063244	5341.29	3952.82	0.434023	0.00113518	0.00935629	U2AF2	19	55654146	55674715	+	4115	protein_coding	U2 small nuclear RNA auxiliary factor 2 [Source:HGNC Symbol;Acc:HGNC:23156]	-
ENSG00000099992	240.895	132.033	0.86351	0.00113733	0.00936642	TBC1D10A	22	30291990	30327046	-	7047	protein_coding	TBC1 domain family member 10A [Source:HGNC Symbol;Acc:HGNC:23609]	-
ENSG00000175806	340.572	234.799	0.537951	0.00113756	0.00936642	MSRA	8	10054268	10428891	+	4162	protein_coding	methionine sulfoxide reductase A [Source:HGNC Symbol;Acc:HGNC:7377]	-
ENSG00000105737	959.362	713.279	0.426826	0.00114271	0.00940186	GRIK5	19	41998321	42069498	-	5014	protein_coding	glutamate ionotropic receptor kainate type subunit 5 [Source:HGNC Symbol;Acc:HGNC:4583]	-
ENSG00000073584	148.428	227.078	-0.611852	0.00114302	0.00940186	SMARCE1	17	40624962	40648864	-	18680	protein_coding	SWI/SNF related, matrix associated, actin dependent regulator of chromatin, subfamily e, member 1 [Source:HGNC Symbol;Acc:HGNC:11109]	HMG
ENSG00000092098	292.804	199.247	0.552988	0.00114389	0.00940424	RNF31	14	24146683	24160661	+	4982	protein_coding	ring finger protein 31 [Source:HGNC Symbol;Acc:HGNC:16031]	-
ENSG00000166012	1710.47	2306.98	-0.431129	0.00115721	0.00950893	TAF1D	11	93729948	93784391	-	8420	protein_coding	TATA-box binding protein associated factor, RNA polymerase I subunit D [Source:HGNC Symbol;Acc:HGNC:28759]	-
ENSG00000127527	779.54	596.219	0.386382	0.00116051	0.00953119	EPS15L1	19	16355239	16472085	-	8431	protein_coding	epidermal growth factor receptor pathway substrate 15 like 1 [Source:HGNC Symbol;Acc:HGNC:24634]	-
ENSG00000114978	2121.83	2703.45	-0.349365	0.00116366	0.00955226	MOB1A	2	74152528	74178898	-	6440	protein_coding	MOB kinase activator 1A [Source:HGNC Symbol;Acc:HGNC:16015]	-
ENSG00000121690	730.549	1052.45	-0.526168	0.00116598	0.00956645	DEPDC7	11	33015864	33033582	+	3326	protein_coding	DEP domain containing 7 [Source:HGNC Symbol;Acc:HGNC:29899]	-
ENSG00000170604	648.571	462.018	0.488234	0.00116715	0.00957118	IRF2BP1	19	45883607	45886170	-	2564	protein_coding	interferon regulatory factor 2 binding protein 1 [Source:HGNC Symbol;Acc:HGNC:21728]	-
ENSG00000109320	518.425	376.166	0.462948	0.00116834	0.00957147	NFKB1	4	102501329	102617302	+	6257	protein_coding	nuclear factor kappa B subunit 1 [Source:HGNC Symbol;Acc:HGNC:7794]	RHD
ENSG00000101935	541.394	731.01	-0.432862	0.00116863	0.00957147	AMMECR1	X	110194186	110440233	-	6516	protein_coding	Alport syndrome, mental retardation, midface hypoplasia and elliptocytosis chromosomal region gene 1 [Source:HGNC Symbol;Acc:HGNC:467]	-
ENSG00000243753	80.0128	40.1472	0.995519	0.00116895	0.00957147	HLA-L	6	30259584	30293014	+	5505	transcribed_unprocessed_pseudogene	major histocompatibility complex, class I, L (pseudogene) [Source:HGNC Symbol;Acc:HGNC:4970]	-
ENSG00000185442	864.703	639.236	0.435192	0.00117084	0.0095774	FAM174B	15	92617443	92809884	-	4657	protein_coding	family with sequence similarity 174 member B [Source:HGNC Symbol;Acc:HGNC:34339]	-
ENSG00000111445	835.535	1083.46	-0.374474	0.00117089	0.0095774	RFC5	12	118013588	118033130	+	3249	protein_coding	replication factor C subunit 5 [Source:HGNC Symbol;Acc:HGNC:9973]	-
ENSG00000285813	11.8532	35.5529	-1.58043	0.00117166	0.0095774	AP000813.1	11	105995185	105999213	+	3770	antisense	novel transcript, antisense to MSANTD4	-
ENSG00000196923	1693.05	1290.11	0.391838	0.00117203	0.0095774	PDLIM7	5	177483394	177497606	-	4407	protein_coding	PDZ and LIM domain 7 [Source:HGNC Symbol;Acc:HGNC:22958]	-
ENSG00000116691	736.515	562.654	0.38865	0.00117405	0.00958903	MIIP	1	12019466	12032045	+	2821	protein_coding	migration and invasion inhibitory protein [Source:HGNC Symbol;Acc:HGNC:25715]	-
ENSG00000213699	580.447	435.706	0.413336	0.00117647	0.00960401	SLC35F6	2	26764284	26781231	+	3902	protein_coding	solute carrier family 35 member F6 [Source:HGNC Symbol;Acc:HGNC:26055]	-
ENSG00000147874	565.285	804.274	-0.50777	0.00117752	0.0096077	HAUS6	9	19053143	19103119	-	7932	protein_coding	HAUS augmin like complex subunit 6 [Source:HGNC Symbol;Acc:HGNC:25948]	-
ENSG00000111142	3990.87	5257.24	-0.397462	0.00117875	0.00961294	METAP2	12	95473520	95515839	+	4491	protein_coding	methionyl aminopeptidase 2 [Source:HGNC Symbol;Acc:HGNC:16672]	-
ENSG00000159314	383.688	265.015	0.53236	0.00118317	0.00964414	ARHGAP27	17	45393902	45434421	-	10426	protein_coding	Rho GTPase activating protein 27 [Source:HGNC Symbol;Acc:HGNC:31813]	-
ENSG00000100749	1503.8	2011.79	-0.419371	0.00118744	0.00967412	VRK1	14	96797304	96931722	+	2744	protein_coding	vaccinia related kinase 1 [Source:HGNC Symbol;Acc:HGNC:12718]	-
ENSG00000196233	1552.82	1979.2	-0.34982	0.00118879	0.00968024	LCOR	10	96832282	96995959	+	26020	protein_coding	ligand dependent nuclear receptor corepressor [Source:HGNC Symbol;Acc:HGNC:29503]	HTH
ENSG00000166225	442.963	622.026	-0.488378	0.00119281	0.00970808	FRS2	12	69470349	69579789	+	7242	protein_coding	fibroblast growth factor receptor substrate 2 [Source:HGNC Symbol;Acc:HGNC:16971]	-
ENSG00000170074	33.1598	70.0709	-1.073	0.00119551	0.00972384	FAM153A	5	177707981	177783398	-	8528	protein_coding	family with sequence similarity 153 member A [Source:HGNC Symbol;Acc:HGNC:29940]	-
ENSG00000170265	985.575	759.529	0.375373	0.00119594	0.00972384	ZNF282	7	149195485	149226248	+	3832	protein_coding	zinc finger protein 282 [Source:HGNC Symbol;Acc:HGNC:13076]	zf-C2H2
ENSG00000127863	546.539	726.656	-0.410588	0.0011988	0.00974221	TNFRSF19	13	23570370	23676104	+	5113	protein_coding	TNF receptor superfamily member 19 [Source:HGNC Symbol;Acc:HGNC:11915]	-
ENSG00000169410	896.674	691.93	0.373731	0.00120019	0.00974863	PTPN9	15	75463251	75579289	-	8632	protein_coding	protein tyrosine phosphatase, non-receptor type 9 [Source:HGNC Symbol;Acc:HGNC:9661]	-
[truncated: 1,278 more rows]
